# Supplementary material for: Surface Composition Impacts Selectivity of ZnTe Photocathodes in Photoelectrochemical CO2 Reduction Reaction
Source: ACS Energy Lett. 2024 Dec 9;10(1):34–9. doi: 10.1021/acsenergylett.4c02259 (PMC11731327; doi:10.1021/acsenergylett.4c02259)
Supplement: Supplementary file 2 — nz4c02259_si_002.xlsx [file nz4c02259_si_002.xlsx]

## Sheet: Figure 1a
2 theta	AD	300	380	450	550
10	15	9	20	13	16
10.01	9	10	13	7	14
10.02	7	21	21	11	13
10.03	10	11	15	10	14
10.04	16	11	11	13	13
10.05	9	22	8	11	12
10.06	19	14	12	9	16
10.07	13	14	9	14	11
10.08	11	13	8	13	9
10.09	12	19	22	8	19
10.1	17	12	15	11	13
10.11	12	20	18	11	15
10.12	10	13	17	14	9
10.13	14	15	18	11	10
10.14	17	9	12	10	8
10.15	16	11	9	11	11
10.16	2	8	15	11	14
10.17	12	12	9	9	15
10.18	18	9	7	12	8
10.19	27	19	12	8	8
10.2	14	10	5	16	12
10.21	11	4	16	9	15
10.22	13	6	18	7	7
10.23	17	12	17	6	9
10.24	15	12	14	11	15
10.25	19	6	10	13	15
10.26	13	7	10	10	11
10.27	13	15	14	13	7
10.28	16	13	8	14	19
10.29	18	13	12	9	11
10.3	16	13	14	9	15
10.31	13	15	6	19	8
10.32	21	15	19	16	10
10.33	12	13	14	10	14
10.34	11	11	9	14	7
10.35	8	19	12	12	13
10.36	11	7	9	19	11
10.37	18	16	13	12	11
10.38	11	15	17	8	10
10.39	15	16	14	12	15
10.4	13	17	12	13	8
10.41	9	11	8	13	13
10.42	12	14	7	14	8
10.43	22	13	14	14	10
10.44	9	11	10	9	14
10.45	12	14	15	6	7
10.46	15	13	12	10	10
10.47	10	10	10	13	8
10.48	15	13	18	11	12
10.49	9	11	14	15	10
10.5	14	4	10	13	9
10.51	10	14	12	12	9
10.52	15	11	13	10	11
10.53	13	13	13	15	13
10.54	17	9	11	12	11
10.55	17	12	12	9	14
10.56	17	11	12	14	8
10.57	12	12	15	11	12
10.58	13	17	18	13	10
10.59	9	10	15	13	13
10.6	16	7	10	15	14
10.61	16	8	13	14	12
10.62	11	9	5	11	9
10.63	16	16	11	13	13
10.64	17	13	14	16	6
10.65	11	14	14	6	7
10.66	9	12	19	6	8
10.67	14	12	11	9	10
10.68	17	14	16	10	12
10.69	13	15	16	14	9
10.7	16	19	12	13	10
10.71	8	7	5	14	14
10.72	12	13	7	8	17
10.73	11	15	12	8	14
10.74	15	13	14	12	8
10.75	6	23	8	11	10
10.76	12	13	19	11	10
10.77	15	15	8	12	9
10.78	14	13	5	10	11
10.79	8	11	9	8	8
10.8	23	18	12	9	12
10.81	8	11	16	10	12
10.82	9	13	13	13	9
10.83	11	15	14	9	7
10.84	12	20	9	13	7
10.85	14	18	8	12	10
10.86	11	13	8	10	11
10.87	13	5	13	9	4
10.88	12	11	19	7	13
10.89	13	18	8	4	11
10.9	15	10	9	11	8
10.91	9	9	13	10	7
10.92	15	8	7	10	14
10.93	16	10	6	13	13
10.94	8	13	15	11	10
10.95	9	15	9	12	15
10.96	11	5	12	12	11
10.97	15	15	16	11	14
10.98	13	12	12	12	8
10.99	14	13	9	9	9
11	16	10	17	15	13
11.01	10	14	10	8	16
11.02	16	11	12	11	17
11.03	11	10	12	9	8
11.04	8	7	13	8	18
11.05	6	8	12	12	11
11.06	17	16	10	8	9
11.07	14	9	5	7	13
11.08	13	8	15	9	9
11.09	10	10	11	15	17
11.1	10	13	14	9	9
11.11	7	13	8	12	12
11.12	19	13	9	8	15
11.13	9	12	13	15	7
11.14	16	8	10	11	7
11.15	12	13	13	11	15
11.16	14	10	9	12	6
11.17	11	7	13	11	13
11.18	10	11	15	12	11
11.19	11	9	17	3	13
11.2	8	6	17	10	12
11.21	9	11	10	8	11
11.22	12	8	10	10	6
11.23	14	10	9	8	12
11.24	7	12	9	14	4
11.25	12	20	14	11	9
11.26	11	15	11	7	8
11.27	7	7	11	10	13
11.28	13	14	15	10	6
11.29	12	12	13	13	15
11.3	12	18	12	20	9
11.31	11	6	15	8	8
11.32	4	14	10	14	11
11.33	5	12	13	9	13
11.34	20	8	15	11	8
11.35	6	9	12	11	9
11.36	10	11	9	10	7
11.37	14	11	10	14	11
11.38	8	7	6	12	12
11.39	8	8	8	4	9
11.4	8	6	13	8	8
11.41	7	14	13	7	8
11.42	12	12	11	15	9
11.43	10	13	15	10	10
11.44	13	11	19	19	14
11.45	19	14	13	10	8
11.46	11	11	14	12	8
11.47	7	15	15	8	11
11.48	11	13	12	7	10
11.49	15	11	10	14	10
11.5	12	16	9	20	14
11.51	16	10	10	11	14
11.52	3	9	13	7	6
11.53	10	10	9	8	9
11.54	13	13	10	9	5
11.55	13	6	12	14	14
11.56	16	10	10	9	9
11.57	14	6	13	10	16
11.58	16	5	8	17	15
11.59	9	5	13	6	13
11.6	11	16	15	12	15
11.61	14	10	7	11	10
11.62	11	12	12	6	14
11.63	12	15	14	6	9
11.64	11	8	8	9	16
11.65	15	15	9	8	10
11.66	8	5	12	9	13
11.67	10	10	7	11	15
11.68	9	9	15	9	10
11.69	10	12	11	8	6
11.7	9	8	13	5	12
11.71	10	9	13	18	6
11.72	11	8	9	10	18
11.73	16	6	13	10	12
11.74	10	10	14	10	9
11.75	14	13	12	7	8
11.76	14	14	12	8	10
11.77	13	12	11	12	10
11.78	12	9	9	10	11
11.79	7	13	8	8	11
11.8	8	9	5	8	9
11.81	17	8	17	7	12
11.82	16	16	12	9	8
11.83	8	9	14	11	12
11.84	10	13	8	6	17
11.85	7	8	20	7	9
11.86	9	8	13	7	11
11.87	10	12	12	15	14
11.88	8	10	11	11	4
11.89	12	11	15	8	18
11.9	9	13	9	10	13
11.91	12	11	9	11	9
11.92	11	9	9	15	7
11.93	17	12	11	14	10
11.94	13	17	8	7	14
11.95	13	8	8	10	10
11.96	6	13	9	6	12
11.97	17	13	9	8	11
11.98	11	19	7	9	13
11.99	10	13	10	13	6
12	11	8	15	12	7
12.01	14	7	7	11	9
12.02	6	12	8	8	9
12.03	11	7	10	8	12
12.04	10	10	9	9	20
12.05	9	17	14	6	8
12.06	17	11	6	8	7
12.07	17	15	8	13	14
12.08	13	12	7	2	11
12.09	14	13	11	5	11
12.1	8	9	8	13	12
12.11	12	14	9	12	9
12.12	13	9	18	4	12
12.13	9	12	5	13	13
12.14	10	13	11	12	8
12.15	10	10	7	8	9
12.16	10	12	6	9	7
12.17	10	8	5	10	14
12.18	5	12	6	12	10
12.19	9	12	7	10	13
12.2	9	10	15	3	12
12.21	10	16	11	14	10
12.22	15	2	12	11	10
12.23	6	8	13	12	11
12.24	14	7	7	14	5
12.25	13	13	12	11	8
12.26	10	6	24	12	12
12.27	9	11	11	10	9
12.28	15	11	7	10	12
12.29	14	13	16	6	8
12.3	9	14	12	8	7
12.31	11	12	10	6	9
12.32	10	10	12	16	13
12.33	9	8	19	11	8
12.34	9	12	6	14	12
12.35	17	6	14	10	8
12.36	12	11	19	7	9
12.37	13	7	9	11	8
12.38	13	7	14	12	7
12.39	7	14	7	9	13
12.4	10	10	14	3	6
12.41	10	14	9	7	4
12.42	16	8	6	10	6
12.43	14	14	13	16	10
12.44	8	9	9	9	10
12.45	5	6	8	8	11
12.46	9	8	12	14	11
12.47	11	11	11	11	10
12.48	16	8	6	11	8
12.49	9	8	7	9	11
12.5	14	6	12	10	7
12.51	11	14	15	15	13
12.52	9	12	12	6	6
12.53	11	10	4	16	14
12.54	9	14	6	6	15
12.55	4	14	13	8	7
12.56	13	13	17	4	10
12.57	12	8	8	7	12
12.58	13	7	7	9	10
12.59	7	10	11	16	7
12.6	10	9	12	7	10
12.61	9	8	11	6	9
12.62	14	9	8	7	9
12.63	14	10	14	11	5
12.64	6	12	9	8	9
12.65	8	11	8	6	11
12.66	11	13	6	11	11
12.67	12	8	10	7	10
12.68	11	12	11	13	14
12.69	10	9	12	11	8
12.7	15	8	13	3	9
12.71	8	10	12	12	6
12.72	8	11	10	10	11
12.73	11	10	13	9	12
12.74	8	8	9	12	4
12.75	16	11	8	8	11
12.76	8	13	7	10	8
12.77	8	8	9	10	15
12.78	11	10	10	16	9
12.79	13	10	9	4	11
12.8	16	9	7	9	9
12.81	14	6	12	15	9
12.82	11	9	8	10	8
12.83	8	12	16	5	9
12.84	7	7	6	12	14
12.85	11	10	11	13	11
12.86	8	13	12	13	13
12.87	7	5	10	9	14
12.88	10	14	6	15	9
12.89	14	13	6	6	5
12.9	5	12	5	12	10
12.91	7	11	8	6	10
12.92	10	11	8	9	8
12.93	12	13	11	8	11
12.94	6	6	8	6	15
12.95	9	7	8	7	8
12.96	12	13	8	6	12
12.97	12	3	9	14	6
12.98	5	8	13	6	8
12.99	8	15	11	5	6
13	6	7	13	9	9
13.01	11	4	13	12	7
13.02	11	16	7	9	5
13.03	11	14	12	9	10
13.04	10	14	10	11	4
13.05	11	7	13	5	8
13.06	9	10	8	10	13
13.07	8	15	13	6	10
13.08	7	8	14	9	8
13.09	7	6	13	9	9
13.1	7	11	5	10	7
13.11	8	13	6	12	12
13.12	14	11	11	6	10
13.13	13	9	7	12	6
13.14	10	6	7	8	7
13.15	10	9	13	11	8
13.16	19	9	4	10	11
13.17	12	3	10	10	5
13.18	12	7	11	7	11
13.19	9	18	8	12	7
13.2	9	8	19	10	10
13.21	6	7	6	5	8
13.22	11	7	7	7	7
13.23	12	11	7	10	12
13.24	10	7	7	9	7
13.25	9	11	7	8	9
13.26	12	13	12	7	9
13.27	6	7	11	9	10
13.28	10	9	9	8	9
13.29	11	9	13	12	7
13.3	14	8	11	10	6
13.31	13	9	9	2	10
13.32	7	13	13	8	9
13.33	9	10	7	6	11
13.34	8	8	14	9	5
13.35	9	7	10	10	12
13.36	10	9	17	6	10
13.37	9	7	5	13	12
13.38	7	8	8	7	18
13.39	7	7	12	11	9
13.4	8	9	7	9	4
13.41	10	12	8	9	9
13.42	14	15	11	10	8
13.43	9	8	5	9	9
13.44	5	10	7	13	10
13.45	11	17	8	8	10
13.46	10	8	5	8	9
13.47	15	11	8	11	11
13.48	10	12	6	8	9
13.49	15	12	9	14	10
13.5	8	13	12	8	4
13.51	7	11	8	11	4
13.52	4	7	7	16	6
13.53	9	9	6	14	7
13.54	6	10	8	11	7
13.55	9	13	8	7	10
13.56	9	3	8	12	9
13.57	9	12	8	9	14
13.58	12	3	9	6	12
13.59	9	8	9	7	7
13.6	9	7	12	9	10
13.61	9	10	9	6	8
13.62	8	4	10	7	8
13.63	8	5	7	8	18
13.64	6	9	8	8	11
13.65	8	8	7	12	9
13.66	9	6	10	6	7
13.67	11	8	10	7	18
13.68	8	16	11	8	14
13.69	10	11	10	4	6
13.7	9	10	11	8	12
13.71	10	8	12	11	7
13.72	6	10	6	8	6
13.73	8	9	4	9	9
13.74	8	7	9	8	7
13.75	9	10	1	8	6
13.76	12	7	10	8	10
13.77	11	12	8	6	9
13.78	11	5	9	10	10
13.79	4	6	15	4	8
13.8	5	8	12	9	9
13.81	11	9	9	5	7
13.82	17	11	9	9	5
13.83	11	6	15	3	12
13.84	9	8	6	4	6
13.85	9	9	2	9	5
13.86	10	5	5	10	7
13.87	15	8	6	8	3
13.88	9	10	6	9	6
13.89	8	13	14	3	10
13.9	8	8	8	10	6
13.91	6	9	7	6	7
13.92	11	12	8	8	12
13.93	8	6	12	17	6
13.94	12	11	11	6	5
13.95	11	8	4	9	6
13.96	7	12	9	10	9
13.97	2	6	11	6	7
13.98	4	5	10	12	7
13.99	14	7	9	7	13
14	12	9	7	7	4
14.01	7	7	9	6	11
14.02	12	6	6	4	6
14.03	5	14	13	8	4
14.04	9	10	5	7	6
14.05	7	10	15	5	4
14.06	13	11	7	11	10
14.07	9	6	9	6	7
14.08	10	14	10	13	8
14.09	4	7	15	8	5
14.1	13	6	4	12	12
14.11	6	4	3	6	7
14.12	9	8	14	11	9
14.13	11	4	12	12	6
14.14	6	6	7	10	8
14.15	6	13	16	10	4
14.16	8	10	9	9	5
14.17	9	12	8	7	7
14.18	8	9	7	12	4
14.19	11	11	12	6	7
14.2	8	10	3	7	9
14.21	9	10	8	6	8
14.22	2	9	11	6	10
14.23	11	4	12	3	6
14.24	12	7	4	12	10
14.25	5	12	8	6	8
14.26	7	6	5	5	10
14.27	8	11	10	13	12
14.28	9	8	9	6	7
14.29	14	7	8	10	8
14.3	10	11	10	4	8
14.31	11	16	5	12	5
14.32	14	5	6	12	6
14.33	10	8	15	6	9
14.34	8	6	6	8	8
14.35	11	5	8	11	6
14.36	9	5	10	8	7
14.37	8	13	8	4	11
14.38	10	12	4	4	12
14.39	9	7	6	10	7
14.4	13	6	8	4	8
14.41	8	12	8	7	7
14.42	9	10	6	10	6
14.43	10	9	10	6	7
14.44	13	5	12	8	14
14.45	6	6	14	8	11
14.46	9	9	9	10	9
14.47	9	11	8	7	5
14.48	8	10	7	14	11
14.49	4	3	8	6	9
14.5	12	3	10	10	6
14.51	6	6	9	10	4
14.52	13	8	11	6	7
14.53	4	13	7	9	7
14.54	9	7	10	10	8
14.55	9	13	10	5	7
14.56	7	7	11	15	14
14.57	11	10	7	5	4
14.58	10	8	5	9	7
14.59	5	10	11	11	9
14.6	9	7	7	5	6
14.61	10	9	9	9	7
14.62	7	10	11	8	11
14.63	5	5	8	8	12
14.64	11	5	7	9	11
14.65	11	13	9	6	6
14.66	6	10	10	5	5
14.67	7	11	10	14	7
14.68	8	7	11	7	11
14.69	8	7	2	4	8
14.7	7	9	7	8	8
14.71	6	4	8	12	3
14.72	8	12	7	11	5
14.73	9	12	10	6	11
14.74	9	8	7	8	7
14.75	10	14	6	5	7
14.76	13	6	7	7	13
14.77	14	11	10	11	5
14.78	7	8	5	9	12
14.79	10	9	15	5	8
14.8	5	11	10	11	7
14.81	12	12	4	12	12
14.82	5	6	7	6	3
14.83	8	11	5	8	8
14.84	7	18	10	5	5
14.85	5	5	13	7	7
14.86	10	9	8	3	6
14.87	12	6	6	12	7
14.88	6	10	8	12	4
14.89	8	7	12	5	10
14.9	8	11	6	14	11
14.91	11	6	4	11	7
14.92	14	8	10	6	5
14.93	11	12	9	6	9
14.94	19	7	4	5	7
14.95	11	11	10	7	9
14.96	8	6	4	5	10
14.97	10	7	12	1	6
14.98	5	11	8	4	9
14.99	10	8	9	7	8
15	8	6	4	12	9
15.01	6	8	12	8	6
15.02	5	9	12	5	7
15.03	7	5	11	8	4
15.04	4	6	12	11	12
15.05	9	6	9	5	9
15.06	13	8	6	9	13
15.07	12	9	8	7	7
15.08	11	9	9	10	5
15.09	9	14	10	9	11
15.1	7	7	4	4	4
15.11	8	9	8	9	8
15.12	11	7	8	5	9
15.13	9	5	5	4	9
15.14	4	9	6	8	9
15.15	11	14	10	7	7
15.16	9	5	6	6	7
15.17	7	10	10	11	3
15.18	7	7	6	12	6
15.19	7	4	12	8	3
15.2	14	7	11	5	12
15.21	8	13	6	4	4
15.22	8	13	12	2	10
15.23	8	9	6	9	6
15.24	5	3	3	8	6
15.25	7	6	9	5	5
15.26	6	5	8	7	4
15.27	4	6	5	3	9
15.28	11	6	5	7	10
15.29	4	7	7	6	8
15.3	5	7	12	4	8
15.31	9	6	4	6	10
15.32	12	6	10	7	5
15.33	11	5	10	7	7
15.34	9	8	5	10	9
15.35	3	7	6	3	5
15.36	5	5	6	12	10
15.37	10	11	12	10	6
15.38	7	8	6	1	9
15.39	7	12	11	8	6
15.4	7	7	6	4	8
15.41	7	13	8	7	11
15.42	8	10	8	9	10
15.43	6	7	12	8	6
15.44	7	5	10	9	10
15.45	5	9	7	8	11
15.46	9	7	8	7	5
15.47	7	8	12	10	3
15.48	10	9	8	8	14
15.49	5	9	9	10	5
15.5	6	7	5	6	3
15.51	4	7	8	3	6
15.52	8	16	7	4	8
15.53	7	11	6	7	11
15.54	9	5	9	3	4
15.55	8	7	3	9	9
15.56	8	4	9	6	7
15.57	7	6	11	10	11
15.58	4	5	8	8	12
15.59	9	6	7	11	10
15.6	8	9	11	5	8
15.61	9	6	11	8	2
15.62	11	4	7	14	8
15.63	6	8	9	7	5
15.64	11	10	4	11	11
15.65	7	5	9	8	9
15.66	11	5	6	7	8
15.67	8	10	6	5	5
15.68	13	8	4	7	7
15.69	10	4	4	5	11
15.7	6	6	10	7	5
15.71	8	9	8	4	7
15.72	7	4	8	6	10
15.73	12	8	17	4	7
15.74	14	5	8	4	3
15.75	11	8	5	8	8
15.76	8	6	3	6	10
15.77	9	10	11	11	6
15.78	13	5	7	6	6
15.79	11	5	7	7	16
15.8	8	5	9	2	2
15.81	8	10	8	3	7
15.82	9	7	3	7	11
15.83	10	7	8	7	8
15.84	7	9	10	11	7
15.85	12	11	7	9	8
15.86	7	4	7	9	4
15.87	5	4	8	6	5
15.88	7	4	7	11	10
15.89	7	5	6	5	7
15.9	4	6	7	4	6
15.91	9	7	8	6	7
15.92	14	8	10	2	7
15.93	7	7	5	8	11
15.94	5	10	12	5	7
15.95	6	6	7	7	8
15.96	6	7	14	9	6
15.97	9	7	6	3	11
15.98	5	11	5	5	7
15.99	6	10	4	11	10
16	5	7	7	8	9
16.01	12	4	9	6	12
16.02	6	8	6	14	7
16.03	11	11	3	10	6
16.04	18	5	5	12	14
16.05	10	5	10	5	10
16.06	5	7	3	8	4
16.07	5	5	6	7	4
16.08	6	10	9	4	8
16.09	15	10	4	5	9
16.1	6	6	7	4	6
16.11	6	7	8	2	6
16.12	5	6	6	7	4
16.13	8	4	8	5	7
16.14	7	7	9	10	3
16.15	7	6	8	3	9
16.16	12	9	6	3	13
16.17	7	7	6	13	5
16.18	9	8	7	3	2
16.19	8	9	5	3	10
16.2	8	10	5	6	5
16.21	9	10	12	11	9
16.22	4	5	7	6	4
16.23	8	8	5	5	3
16.24	5	9	12	7	7
16.25	7	9	12	8	8
16.26	5	6	12	10	10
16.27	7	11	3	6	8
16.28	9	12	5	7	4
16.29	9	9	10	3	7
16.3	8	4	6	6	5
16.31	10	10	10	4	10
16.32	12	5	12	3	1
16.33	5	13	11	5	9
16.34	4	7	5	9	7
16.35	10	7	6	2	8
16.36	2	4	8	6	8
16.37	4	9	7	8	6
16.38	12	13	10	9	9
16.39	9	6	8	5	5
16.4	10	3	10	10	3
16.41	8	4	8	4	5
16.42	11	3	5	4	6
16.43	5	2	5	6	3
16.44	8	11	6	12	10
16.45	8	7	6	4	6
16.46	7	7	6	6	6
16.47	9	11	7	6	4
16.48	6	7	8	5	4
16.49	8	12	10	3	7
16.5	9	9	8	6	9
16.51	13	10	8	3	7
16.52	9	3	4	8	2
16.53	5	6	7	7	7
16.54	6	9	7	5	8
16.55	7	6	8	5	5
16.56	7	13	8	7	7
16.57	5	5	9	2	6
16.58	10	11	9	4	5
16.59	12	9	8	7	8
16.6	5	7	5	7	7
16.61	5	8	9	6	6
16.62	13	6	5	5	6
16.63	8	6	7	5	3
16.64	6	10	7	7	6
16.65	11	4	10	4	8
16.66	15	3	6	4	5
16.67	8	8	9	9	7
16.68	10	9	6	10	4
16.69	5	11	2	8	5
16.7	5	6	10	5	9
16.71	11	9	7	5	4
16.72	4	10	5	4	9
16.73	7	5	12	5	5
16.74	10	5	5	8	6
16.75	12	6	8	5	11
16.76	9	10	4	13	3
16.77	8	6	6	3	3
16.78	8	1	4	5	5
16.79	5	10	1	7	6
16.8	7	8	3	9	5
16.81	8	8	7	7	5
16.82	14	8	8	12	1
16.83	9	6	10	7	6
16.84	11	8	12	2	4
16.85	7	3	6	8	5
16.86	10	5	12	5	4
16.87	9	8	6	7	3
16.88	10	6	4	5	7
16.89	7	9	7	5	2
16.9	9	9	8	5	3
16.91	12	5	9	6	4
16.92	15	9	3	5	7
16.93	7	6	7	6	6
16.94	6	12	6	8	7
16.95	6	12	8	10	7
16.96	6	4	9	5	9
16.97	8	1	5	4	7
16.98	9	9	2	5	5
16.99	8	6	9	5	3
17	9	8	7	7	5
17.01	8	1	8	3	11
17.02	7	9	8	9	9
17.03	8	7	8	6	7
17.04	11	0	5	5	4
17.05	8	5	6	9	5
17.06	6	10	4	4	4
17.07	9	10	12	9	2
17.08	12	7	6	3	6
17.09	10	3	7	4	7
17.1	1	5	4	5	14
17.11	5	11	9	4	9
17.12	7	8	9	6	7
17.13	8	5	7	4	5
17.14	9	5	9	9	8
17.15	3	8	5	6	14
17.16	6	4	2	6	3
17.17	8	2	8	7	7
17.18	9	7	0	8	8
17.19	4	9	6	4	6
17.2	6	6	5	4	6
17.21	7	10	11	5	3
17.22	6	10	2	5	4
17.23	9	3	5	4	4
17.24	11	6	5	8	2
17.25	6	8	7	13	10
17.26	6	11	9	5	4
17.27	7	8	8	4	7
17.28	3	8	5	5	9
17.29	6	6	11	5	8
17.3	5	11	8	11	7
17.31	1	5	8	11	10
17.32	11	9	6	9	8
17.33	9	4	5	6	3
17.34	13	7	10	3	4
17.35	12	6	12	10	6
17.36	7	15	7	1	3
17.37	9	5	9	3	6
17.38	3	4	9	5	3
17.39	7	4	2	7	8
17.4	12	8	2	6	8
17.41	13	5	6	8	8
17.42	3	7	8	6	5
17.43	12	9	7	11	6
17.44	10	5	5	6	3
17.45	5	5	9	4	8
17.46	5	8	5	4	7
17.47	4	6	4	5	2
17.48	4	8	5	3	8
17.49	8	10	8	6	3
17.5	8	4	10	5	8
17.51	8	9	2	3	6
17.52	7	4	5	4	4
17.53	7	5	5	7	4
17.54	9	10	6	5	2
17.55	6	10	4	11	6
17.56	6	4	4	4	6
17.57	2	3	7	9	6
17.58	5	9	5	6	6
17.59	9	9	5	8	9
17.6	11	7	6	5	5
17.61	9	6	9	5	12
17.62	14	7	1	8	5
17.63	6	3	7	11	7
17.64	8	4	10	4	6
17.65	4	7	13	7	8
17.66	9	7	8	5	2
17.67	9	2	10	5	5
17.68	4	5	8	8	5
17.69	5	14	7	8	6
17.7	6	9	3	6	6
17.71	8	5	9	3	11
17.72	11	4	5	6	6
17.73	9	11	8	6	7
17.74	12	4	7	10	11
17.75	7	7	7	1	3
17.76	10	3	7	4	6
17.77	9	7	4	3	8
17.78	6	6	7	4	6
17.79	8	3	8	9	9
17.8	8	8	10	6	12
17.81	8	9	5	6	3
17.82	8	11	5	3	4
17.83	5	7	8	11	8
17.84	9	7	6	5	7
17.85	10	13	5	11	5
17.86	7	9	5	6	12
17.87	6	2	11	6	8
17.88	11	4	6	9	6
17.89	5	4	11	4	9
17.9	7	5	2	6	8
17.91	12	8	7	8	8
17.92	6	10	4	4	11
17.93	5	7	7	3	3
17.94	8	4	10	5	7
17.95	9	7	8	6	4
17.96	4	5	3	2	3
17.97	11	4	7	9	7
17.98	5	5	4	3	7
17.99	10	13	7	4	6
18	5	8	6	10	6
18.01	7	6	9	5	9
18.02	10	14	6	5	5
18.03	5	10	10	9	3
18.04	10	6	8	3	5
18.05	4	5	10	11	5
18.06	5	4	9	6	7
18.07	9	3	12	8	9
18.08	4	6	10	9	5
18.09	6	6	8	7	8
18.1	8	6	5	2	7
18.11	6	7	8	9	13
18.12	2	13	6	7	6
18.13	6	3	9	4	7
18.14	8	7	4	3	5
18.15	6	6	6	5	9
18.16	9	10	10	6	6
18.17	5	6	5	4	4
18.18	15	7	5	4	3
18.19	14	2	8	5	5
18.2	6	5	7	8	4
18.21	7	10	6	6	7
18.22	7	9	4	11	10
18.23	10	6	10	5	8
18.24	7	8	6	6	6
18.25	3	9	11	2	7
18.26	6	6	4	7	8
18.27	1	4	5	3	9
18.28	11	2	5	7	3
18.29	12	6	6	5	9
18.3	5	5	8	4	7
18.31	5	3	10	4	10
18.32	7	6	3	3	4
18.33	6	2	2	4	10
18.34	4	11	3	3	3
18.35	3	9	8	2	9
18.36	5	8	5	7	10
18.37	9	6	5	4	7
18.38	9	4	5	4	10
18.39	9	8	2	3	5
18.4	13	4	6	6	6
18.41	4	2	4	5	5
18.42	7	7	4	4	7
18.43	2	7	4	3	6
18.44	3	6	13	5	5
18.45	9	7	6	9	7
18.46	7	6	1	13	7
18.47	8	4	6	5	10
18.48	3	6	7	6	4
18.49	6	5	6	9	6
18.5	6	7	4	4	7
18.51	9	4	7	5	8
18.52	2	4	5	8	8
18.53	9	8	7	6	2
18.54	2	8	5	7	4
18.55	10	4	8	7	6
18.56	15	4	8	7	8
18.57	6	3	4	8	6
18.58	6	9	6	7	4
18.59	1	10	8	6	5
18.6	12	7	9	2	4
18.61	7	7	8	5	5
18.62	4	8	9	6	5
18.63	2	7	6	7	4
18.64	13	6	3	6	9
18.65	6	5	5	3	5
18.66	6	3	6	8	0
18.67	4	6	6	7	8
18.68	11	6	9	6	5
18.69	4	7	8	6	3
18.7	9	4	3	5	5
18.71	6	3	10	8	6
18.72	14	9	4	7	7
18.73	4	7	3	6	6
18.74	6	6	5	8	7
18.75	14	9	3	4	2
18.76	19	4	6	7	3
18.77	4	6	5	7	6
18.78	10	5	10	10	4
18.79	2	2	4	9	6
18.8	7	8	4	6	4
18.81	12	6	7	5	5
18.82	5	5	11	7	5
18.83	5	7	2	6	7
18.84	3	6	10	6	7
18.85	9	3	3	9	11
18.86	8	5	10	5	6
18.87	7	8	4	6	4
18.88	7	5	10	6	4
18.89	7	6	6	8	10
18.9	7	7	6	3	3
18.91	8	12	8	6	5
18.92	8	4	5	5	8
18.93	10	8	7	5	7
18.94	5	5	5	12	4
18.95	8	8	5	4	3
18.96	9	7	5	6	3
18.97	8	9	8	3	3
18.98	10	7	4	3	12
18.99	15	7	8	3	5
19	9	5	8	3	8
19.01	6	4	6	3	7
19.02	4	7	8	5	6
19.03	11	9	6	5	7
19.04	11	5	4	7	3
19.05	6	4	4	7	4
19.06	7	10	6	4	5
19.07	3	3	5	3	4
19.08	13	6	11	6	12
19.09	9	6	5	4	2
19.1	6	6	7	2	5
19.11	6	4	4	4	2
19.12	10	4	1	10	4
19.13	9	8	4	4	5
19.14	2	5	7	7	8
19.15	6	5	7	8	7
19.16	7	3	4	5	1
19.17	8	9	11	6	7
19.18	7	8	6	3	5
19.19	10	8	4	4	8
19.2	6	6	8	3	9
19.21	8	2	6	7	7
19.22	7	9	5	3	8
19.23	9	3	7	3	6
19.24	1	2	3	4	5
19.25	9	8	8	7	8
19.26	4	6	7	10	4
19.27	8	2	8	6	7
19.28	7	5	5	7	4
19.29	3	12	3	6	10
19.3	4	3	4	3	4
19.31	9	7	7	3	7
19.32	5	7	4	6	7
19.33	3	6	3	6	5
19.34	7	3	4	2	5
19.35	3	2	3	2	5
19.36	11	7	7	7	7
19.37	6	6	5	9	5
19.38	4	4	4	4	9
19.39	14	9	12	5	10
19.4	9	7	4	6	3
19.41	4	3	10	5	6
19.42	11	4	4	1	6
19.43	7	7	2	4	6
19.44	7	6	5	5	8
19.45	5	7	8	8	5
19.46	9	4	7	7	9
19.47	6	6	6	8	8
19.48	6	11	6	4	5
19.49	7	5	7	2	8
19.5	5	7	5	3	10
19.51	5	9	6	3	5
19.52	8	4	12	6	4
19.53	9	7	6	7	9
19.54	8	4	4	4	4
19.55	6	4	11	5	6
19.56	11	5	1	4	4
19.57	8	1	6	0	9
19.58	6	5	2	4	5
19.59	4	5	11	7	5
19.6	7	7	10	5	6
19.61	6	8	5	6	3
19.62	4	4	9	1	5
19.63	7	6	4	8	3
19.64	11	6	2	3	5
19.65	5	6	7	7	5
19.66	8	2	7	5	6
19.67	7	5	6	2	3
19.68	9	4	7	6	4
19.69	10	5	8	3	6
19.7	1	5	4	2	12
19.71	2	9	8	4	8
19.72	4	8	7	5	8
19.73	8	9	4	5	3
19.74	2	7	7	8	3
19.75	3	7	2	6	4
19.76	12	3	8	10	5
19.77	6	2	10	7	8
19.78	10	6	5	3	8
19.79	7	5	3	5	5
19.8	11	7	4	2	4
19.81	10	2	8	8	10
19.82	4	11	6	3	3
19.83	8	4	7	7	8
19.84	4	10	3	11	9
19.85	5	4	7	10	8
19.86	6	9	6	5	7
19.87	7	5	4	5	4
19.88	5	4	8	3	5
19.89	7	7	9	5	4
19.9	7	4	6	5	3
19.91	5	11	4	8	5
19.92	5	6	4	3	2
19.93	6	2	5	3	4
19.94	13	9	6	6	6
19.95	5	5	6	7	3
19.96	1	4	5	5	10
19.97	7	3	5	1	7
19.98	9	5	5	3	6
19.99	5	1	4	2	5
20	8	6	4	5	4
20.01	6	4	4	6	7
20.02	9	5	8	9	4
20.03	6	7	5	3	4
20.04	10	7	4	5	4
20.05	6	2	7	5	4
20.06	3	6	6	4	10
20.07	4	3	5	7	6
20.08	7	4	8	2	5
20.09	5	9	6	7	8
20.1	7	4	7	9	1
20.11	8	4	4	7	3
20.12	5	5	5	4	5
20.13	5	5	3	6	9
20.14	5	6	3	5	7
20.15	8	5	3	6	7
20.16	10	7	6	5	9
20.17	10	4	3	6	10
20.18	4	6	6	6	5
20.19	6	4	6	7	7
20.2	7	11	7	7	6
20.21	9	7	6	6	10
20.22	6	9	7	6	7
20.23	5	7	6	6	7
20.24	6	5	5	3	11
20.25	10	6	4	5	6
20.26	6	6	9	3	6
20.27	4	4	1	2	3
20.28	5	4	9	5	4
20.29	7	4	8	2	6
20.3	5	4	3	3	6
20.31	6	7	9	3	4
20.32	9	3	5	4	3
20.33	8	13	5	6	5
20.34	4	6	4	6	5
20.35	5	9	5	5	4
20.36	6	7	2	7	6
20.37	7	7	6	2	8
20.38	4	9	6	1	9
20.39	6	3	8	6	5
20.4	6	3	4	2	4
20.41	6	5	3	8	2
20.42	10	4	7	6	6
20.43	3	3	5	5	8
20.44	0	7	4	13	3
20.45	7	4	10	6	5
20.46	7	13	6	3	6
20.47	8	5	8	5	4
20.48	5	5	6	2	1
20.49	7	6	4	3	7
20.5	6	6	10	5	6
20.51	4	7	2	3	5
20.52	5	2	6	7	5
20.53	7	7	7	9	4
20.54	9	4	4	8	8
20.55	5	7	6	11	4
20.56	13	8	7	2	0
20.57	7	6	5	3	5
20.58	11	2	7	4	5
20.59	5	5	4	5	7
20.6	4	3	3	6	5
20.61	14	1	3	2	6
20.62	5	4	3	6	6
20.63	7	6	4	7	5
20.64	8	7	7	12	7
20.65	7	10	5	6	6
20.66	7	5	3	4	7
20.67	9	9	3	6	7
20.68	2	6	6	9	7
20.69	11	7	5	5	5
20.7	6	7	5	4	8
20.71	6	6	4	1	6
20.72	6	4	1	5	5
20.73	3	7	4	4	8
20.74	11	6	1	5	1
20.75	5	7	6	4	3
20.76	7	8	4	6	4
20.77	10	6	6	3	3
20.78	7	7	5	5	8
20.79	2	5	8	8	6
20.8	8	4	4	9	6
20.81	7	8	5	9	3
20.82	10	3	5	4	4
20.83	5	2	9	6	3
20.84	6	5	13	5	6
20.85	8	4	7	12	9
20.86	5	7	10	4	4
20.87	7	6	5	5	3
20.88	11	3	4	6	3
20.89	9	6	3	7	10
20.9	7	4	8	3	5
20.91	9	6	5	5	4
20.92	5	9	5	4	6
20.93	7	8	7	2	6
20.94	7	0	7	2	4
20.95	6	8	5	5	6
20.96	3	4	7	4	3
20.97	2	3	4	6	4
20.98	8	5	10	5	7
20.99	7	7	5	5	3
21	8	6	1	9	7
21.01	6	7	2	6	8
21.02	7	4	6	6	4
21.03	8	4	6	3	8
21.04	10	4	7	3	3
21.05	7	9	3	7	7
21.06	13	14	5	7	7
21.07	7	7	8	2	7
21.08	8	6	2	3	3
21.09	4	6	2	5	4
21.1	9	4	9	2	10
21.11	9	6	4	7	4
21.12	5	4	7	2	9
21.13	11	5	8	8	6
21.14	2	8	5	8	8
21.15	7	4	9	9	4
21.16	9	9	7	2	5
21.17	9	3	6	5	6
21.18	4	1	10	6	7
21.19	5	1	8	4	3
21.2	9	7	2	9	3
21.21	5	8	1	4	3
21.22	6	5	3	5	6
21.23	8	7	6	5	8
21.24	8	3	8	10	8
21.25	6	11	5	7	4
21.26	14	5	3	3	5
21.27	5	6	6	4	5
21.28	4	7	5	10	6
21.29	7	3	3	4	3
21.3	7	6	10	7	6
21.31	11	9	10	4	4
21.32	9	8	8	7	5
21.33	5	1	2	11	2
21.34	3	7	6	5	2
21.35	8	4	2	10	7
21.36	5	3	8	7	6
21.37	12	3	5	3	5
21.38	4	5	6	5	3
21.39	6	6	3	4	5
21.4	5	5	1	6	5
21.41	5	4	3	9	2
21.42	6	6	4	5	4
21.43	6	4	7	3	7
21.44	5	5	1	6	7
21.45	8	7	6	7	4
21.46	9	3	7	5	6
21.47	6	5	4	4	2
21.48	13	7	4	3	6
21.49	5	6	6	3	5
21.5	5	4	6	3	3
21.51	8	3	5	8	3
21.52	9	8	8	2	2
21.53	11	2	4	8	10
21.54	6	8	6	4	6
21.55	12	6	7	3	6
21.56	3	3	6	3	5
21.57	7	5	6	2	4
21.58	6	6	4	4	4
21.59	7	3	1	5	5
21.6	6	4	6	7	3
21.61	9	6	3	4	3
21.62	9	8	5	3	4
21.63	3	6	8	5	4
21.64	5	5	7	3	2
21.65	5	3	4	5	3
21.66	7	6	6	5	5
21.67	4	6	4	1	1
21.68	5	6	7	4	8
21.69	14	5	7	7	4
21.7	7	8	4	4	7
21.71	8	3	7	5	8
21.72	9	4	4	8	5
21.73	8	5	6	8	5
21.74	7	3	3	5	6
21.75	8	10	2	7	7
21.76	10	1	5	5	3
21.77	12	7	5	6	1
21.78	6	6	3	2	7
21.79	3	2	6	4	6
21.8	4	8	4	3	5
21.81	11	6	3	4	4
21.82	10	7	7	10	7
21.83	5	7	11	4	4
21.84	6	4	3	9	7
21.85	7	5	4	6	6
21.86	9	4	6	2	5
21.87	8	5	6	8	4
21.88	4	7	6	9	6
21.89	7	8	5	2	3
21.9	7	7	6	4	5
21.91	11	7	6	6	4
21.92	5	3	4	4	3
21.93	6	9	0	6	10
21.94	7	6	4	6	7
21.95	8	10	4	6	5
21.96	12	6	3	5	2
21.97	8	3	8	4	2
21.98	6	4	9	7	5
21.99	6	7	3	2	9
22	4	5	2	3	7
22.01	6	7	4	5	1
22.02	13	5	6	6	7
22.03	7	4	7	6	7
22.04	5	2	4	6	6
22.05	7	6	8	7	8
22.06	9	5	6	4	3
22.07	9	10	8	4	3
22.08	9	4	5	3	6
22.09	6	3	3	7	7
22.1	12	7	3	7	5
22.11	4	6	5	5	7
22.12	3	9	6	3	6
22.13	5	7	6	2	9
22.14	7	6	4	8	10
22.15	12	5	4	5	3
22.16	7	6	3	6	6
22.17	11	7	6	4	6
22.18	12	2	5	1	2
22.19	12	1	9	0	5
22.2	7	7	4	7	6
22.21	6	1	6	2	0
22.22	7	10	8	7	7
22.23	5	3	7	2	7
22.24	9	6	5	8	7
22.25	9	5	3	3	7
22.26	12	3	7	4	6
22.27	13	9	1	6	6
22.28	7	6	3	9	6
22.29	6	9	3	2	8
22.3	5	6	4	6	6
22.31	9	12	2	2	9
22.32	8	7	4	6	5
22.33	6	4	5	7	6
22.34	6	6	8	5	1
22.35	5	5	4	5	5
22.36	12	6	2	3	5
22.37	6	3	8	1	7
22.38	4	10	7	3	2
22.39	13	9	2	6	2
22.4	11	3	5	3	6
22.41	14	5	4	6	3
22.42	10	11	8	4	4
22.43	7	5	6	8	5
22.44	8	10	7	4	4
22.45	8	7	3	6	8
22.46	7	4	4	4	4
22.47	3	5	4	5	4
22.48	9	4	3	2	5
22.49	7	6	6	8	2
22.5	7	2	14	8	5
22.51	12	4	2	3	6
22.52	9	5	8	5	3
22.53	11	4	3	3	3
22.54	5	10	6	6	3
22.55	7	6	8	8	2
22.56	14	5	8	9	3
22.57	4	10	5	5	5
22.58	5	7	5	6	4
22.59	16	5	9	4	9
22.6	6	5	6	3	10
22.61	11	9	7	4	5
22.62	7	2	7	4	5
22.63	7	3	7	5	4
22.64	5	11	10	6	5
22.65	9	2	5	5	6
22.66	4	6	5	3	8
22.67	9	6	3	5	1
22.68	8	12	6	8	10
22.69	10	8	3	1	5
22.7	8	5	4	11	8
22.71	13	4	7	4	6
22.72	8	7	4	6	4
22.73	8	1	4	10	4
22.74	9	13	4	8	4
22.75	9	15	13	5	6
22.76	8	7	5	4	7
22.77	9	7	9	7	10
22.78	7	7	8	7	3
22.79	10	8	6	4	5
22.8	7	9	3	6	2
22.81	15	8	6	5	7
22.82	9	14	4	8	6
22.83	14	10	6	5	6
22.84	4	14	5	3	6
22.85	8	12	8	5	3
22.86	15	11	5	9	5
22.87	7	9	8	3	2
22.88	14	9	6	4	8
22.89	10	7	7	3	5
22.9	8	11	6	5	7
22.91	9	10	3	3	11
22.92	6	14	10	5	6
22.93	13	15	6	5	7
22.94	12	7	5	7	6
22.95	9	6	5	13	3
22.96	8	10	3	6	4
22.97	6	10	3	9	5
22.98	12	11	2	3	4
22.99	8	7	11	9	5
23	5	11	6	9	6
23.01	5	17	7	4	4
23.02	4	4	5	6	11
23.03	11	7	6	5	4
23.04	8	13	6	1	9
23.05	13	15	7	4	7
23.06	16	7	6	2	6
23.07	12	10	6	3	7
23.08	12	8	2	3	5
23.09	9	8	6	4	6
23.1	11	16	5	4	8
23.11	9	9	4	3	1
23.12	9	8	8	8	4
23.13	14	9	7	1	2
23.14	16	7	6	7	5
23.15	9	10	6	8	6
23.16	9	10	4	3	8
23.17	15	10	1	7	4
23.18	10	6	6	4	2
23.19	14	10	10	2	11
23.2	10	10	7	4	2
23.21	12	8	6	7	6
23.22	8	9	6	7	5
23.23	13	7	4	3	4
23.24	12	8	5	6	8
23.25	8	9	7	2	2
23.26	2	4	5	4	6
23.27	12	5	3	4	8
23.28	13	15	4	5	5
23.29	6	13	3	4	3
23.3	5	4	7	6	9
23.31	8	4	2	3	5
23.32	9	7	11	2	3
23.33	11	9	5	5	9
23.34	9	8	6	8	3
23.35	19	6	6	5	6
23.36	15	6	5	9	6
23.37	14	4	7	7	8
23.38	6	5	6	7	6
23.39	6	9	5	4	6
23.4	16	9	6	2	4
23.41	7	6	7	3	3
23.42	5	6	10	8	3
23.43	21	4	5	7	5
23.44	6	7	5	5	8
23.45	15	9	6	7	6
23.46	13	7	5	0	9
23.47	12	5	7	5	5
23.48	11	13	7	10	6
23.49	14	10	6	4	7
23.5	14	5	6	6	5
23.51	8	8	10	3	5
23.52	8	7	3	3	4
23.53	18	11	7	5	5
23.54	13	10	2	4	3
23.55	10	5	7	8	6
23.56	13	7	9	8	10
23.57	14	4	9	8	6
23.58	10	7	6	2	10
23.59	17	12	5	6	2
23.6	16	3	10	5	6
23.61	17	3	8	5	1
23.62	15	9	5	4	9
23.63	16	9	3	4	9
23.64	7	7	6	5	6
23.65	13	12	4	6	5
23.66	8	9	9	5	6
23.67	10	13	7	4	6
23.68	12	13	2	5	11
23.69	11	15	10	5	4
23.7	16	6	5	5	9
23.71	12	12	9	10	7
23.72	14	15	7	7	7
23.73	8	8	10	8	5
23.74	11	18	16	6	5
23.75	16	14	10	10	7
23.76	15	13	13	7	5
23.77	12	13	9	7	10
23.78	18	9	3	8	2
23.79	17	10	9	6	7
23.8	19	23	7	5	13
23.81	13	14	8	3	7
23.82	9	25	11	8	12
23.83	7	15	6	10	9
23.84	15	19	15	12	7
23.85	17	20	10	6	3
23.86	14	12	9	10	12
23.87	21	10	3	4	5
23.88	21	14	5	4	7
23.89	20	16	9	6	8
23.9	23	13	13	4	5
23.91	25	18	13	11	6
23.92	20	14	11	9	5
23.93	19	18	12	6	10
23.94	23	14	7	9	10
23.95	24	24	16	9	6
23.96	12	19	12	7	10
23.97	19	19	9	12	7
23.98	16	14	6	6	9
23.99	20	20	10	9	9
24	18	27	10	4	5
24.01	16	17	9	7	12
24.02	15	25	16	9	9
24.03	23	14	12	5	4
24.04	26	32	8	8	13
24.05	19	18	7	13	6
24.06	17	22	18	18	11
24.07	22	12	12	6	10
24.08	27	20	7	8	6
24.09	17	9	13	8	10
24.1	24	13	11	11	11
24.11	21	19	10	10	5
24.12	23	20	10	14	16
24.13	19	19	12	7	7
24.14	28	17	14	6	10
24.15	24	25	8	11	13
24.16	20	17	8	13	4
24.17	21	21	12	8	12
24.18	21	16	7	11	7
24.19	17	15	19	10	5
24.2	17	25	15	11	11
24.21	22	22	10	7	8
24.22	33	30	13	7	11
24.23	23	16	8	12	9
24.24	21	21	12	9	14
24.25	27	27	11	13	14
24.26	29	17	14	9	10
24.27	15	26	12	15	10
24.28	22	18	12	12	2
24.29	19	17	12	11	17
24.3	14	10	10	11	13
24.31	24	20	12	6	9
24.32	20	12	12	8	11
24.33	22	22	7	6	11
24.34	27	22	13	10	8
24.35	18	25	11	10	9
24.36	26	23	15	11	5
24.37	18	32	16	6	11
24.38	17	18	17	7	9
24.39	24	17	10	7	11
24.4	15	25	8	11	12
24.41	25	26	14	20	9
24.42	26	23	21	12	8
24.43	20	19	14	12	6
24.44	14	25	18	11	14
24.45	28	25	16	10	10
24.46	23	24	16	14	9
24.47	17	32	10	10	13
24.48	32	19	11	6	14
24.49	18	24	26	8	15
24.5	14	24	11	14	12
24.51	18	29	12	14	10
24.52	28	27	8	15	15
24.53	21	32	16	7	17
24.54	14	32	16	8	19
24.55	16	28	17	11	10
24.56	17	26	20	19	12
24.57	29	22	18	19	8
24.58	18	25	20	13	13
24.59	31	25	17	16	12
24.6	25	36	19	17	17
24.61	29	39	14	12	12
24.62	25	30	22	13	17
24.63	31	20	19	23	7
24.64	26	27	16	18	19
24.65	28	24	25	10	18
24.66	24	20	25	19	18
24.67	27	22	18	16	15
24.68	26	36	27	26	10
24.69	31	25	24	15	18
24.7	28	30	29	14	21
24.71	32	36	18	15	21
24.72	22	30	32	22	16
24.73	21	30	24	13	18
24.74	30	42	15	18	27
24.75	37	21	30	12	14
24.76	32	27	25	24	13
24.77	36	43	22	16	18
24.78	30	41	22	19	20
24.79	32	37	29	17	32
24.8	26	47	18	22	22
24.81	39	32	32	32	27
24.82	30	37	36	32	19
24.83	26	41	28	36	22
24.84	36	48	31	27	24
24.85	31	41	30	29	27
24.86	34	41	34	46	36
24.87	36	40	40	29	44
24.88	34	42	43	31	33
24.89	48	51	32	38	42
24.9	33	37	43	36	44
24.91	30	58	42	31	43
24.92	39	47	50	45	46
24.93	42	54	54	45	38
24.94	49	65	50	49	52
24.95	40	61	47	39	53
24.96	35	51	50	58	63
24.97	38	68	67	60	50
24.98	31	74	78	57	69
24.99	46	69	65	66	56
25	45	69	63	82	64
25.01	40	64	74	82	73
25.02	49	74	84	80	82
25.03	51	75	84	108	83
25.04	47	94	84	102	96
25.05	49	87	101	104	95
25.06	41	82	110	102	120
25.07	63	93	110	136	122
25.08	48	92	117	141	167
25.09	49	104	127	109	129
25.1	62	101	130	142	149
25.11	56	100	156	166	186
25.12	51	100	153	188	177
25.13	59	106	132	194	184
25.14	55	111	151	197	178
25.15	54	107	165	194	194
25.16	58	125	190	209	223
25.17	58	115	169	237	219
25.18	46	111	174	228	234
25.19	65	118	188	202	248
25.2	66	123	206	224	251
25.21	63	141	207	268	233
25.22	63	129	197	244	284
25.23	56	117	216	244	295
25.24	50	147	237	257	286
25.25	66	135	223	275	289
25.26	61	130	195	270	259
25.27	44	137	224	275	287
25.28	61	150	241	267	274
25.29	43	136	197	295	309
25.3	50	140	206	253	283
25.31	52	122	190	255	280
25.32	46	121	250	254	270
25.33	38	101	216	233	273
25.34	43	113	188	264	254
25.35	51	124	190	223	264
25.36	45	106	186	230	264
25.37	41	123	198	200	230
25.38	38	111	173	207	238
25.39	49	95	186	210	227
25.4	51	96	148	175	184
25.41	42	98	131	193	215
25.42	37	85	154	162	189
25.43	47	96	137	153	185
25.44	47	85	135	136	167
25.45	51	94	124	131	161
25.46	41	89	119	126	134
25.47	37	70	135	108	125
25.48	49	73	105	119	120
25.49	55	66	92	97	97
25.5	32	71	93	78	90
25.51	41	70	81	87	81
25.52	38	65	89	67	80
25.53	40	55	76	92	75
25.54	37	49	61	65	71
25.55	42	44	58	67	62
25.56	44	51	46	62	72
25.57	32	49	56	48	52
25.58	34	54	52	47	48
25.59	37	50	41	51	46
25.6	28	52	41	41	39
25.61	35	48	34	37	54
25.62	31	39	43	26	27
25.63	34	41	38	40	32
25.64	28	49	42	28	27
25.65	30	27	41	24	31
25.66	27	35	38	24	27
25.67	24	42	28	23	27
25.68	34	47	40	35	22
25.69	34	36	30	19	25
25.7	29	42	37	26	21
25.71	31	18	19	18	27
25.72	23	32	31	16	26
25.73	47	30	34	22	19
25.74	25	33	21	25	17
25.75	23	34	26	25	24
25.76	25	32	21	24	23
25.77	29	31	24	12	19
25.78	23	34	24	21	18
25.79	24	32	25	13	19
25.8	35	39	25	16	12
25.81	25	25	28	11	16
25.82	29	37	24	16	17
25.83	27	23	27	17	17
25.84	30	30	19	13	15
25.85	38	25	12	13	20
25.86	32	30	16	14	19
25.87	23	25	15	14	10
25.88	36	31	19	12	20
25.89	24	21	19	19	13
25.9	27	28	30	16	16
25.91	25	35	14	11	20
25.92	28	34	13	9	9
25.93	25	29	11	14	11
25.94	26	23	17	17	16
25.95	22	25	17	10	9
25.96	22	27	27	9	18
25.97	27	24	22	9	13
25.98	17	26	20	7	14
25.99	30	26	14	16	7
26	30	27	19	13	21
26.01	27	29	10	15	12
26.02	25	29	21	16	13
26.03	19	19	16	10	10
26.04	26	28	20	8	15
26.05	37	19	15	13	12
26.06	34	22	27	9	9
26.07	17	17	11	14	22
26.08	21	18	14	10	10
26.09	22	15	16	12	13
26.1	21	24	23	16	16
26.11	24	18	12	15	12
26.12	20	24	18	8	13
26.13	20	18	12	12	15
26.14	29	20	11	16	15
26.15	30	26	22	12	14
26.16	29	19	16	12	12
26.17	17	11	17	11	12
26.18	34	12	18	15	11
26.19	27	28	9	13	17
26.2	33	26	15	11	13
26.21	19	22	16	8	18
26.22	28	26	23	10	15
26.23	21	24	13	13	10
26.24	26	30	15	15	16
26.25	19	22	15	10	5
26.26	29	16	22	15	17
26.27	24	31	11	14	24
26.28	31	22	16	20	11
26.29	18	24	20	16	21
26.3	43	17	24	28	12
26.31	45	21	19	32	24
26.32	37	21	12	13	16
26.33	27	35	23	17	17
26.34	40	18	21	15	15
26.35	43	24	14	26	22
26.36	53	28	14	29	20
26.37	42	32	18	19	18
26.38	35	32	17	36	27
26.39	39	30	32	25	23
26.4	35	28	22	27	17
26.41	36	35	21	35	27
26.42	43	26	26	36	23
26.43	34	40	25	24	29
26.44	31	35	31	28	23
26.45	36	32	17	26	24
26.46	51	30	31	44	31
26.47	30	29	29	38	30
26.48	48	30	26	27	23
26.49	41	38	24	38	27
26.5	49	30	32	27	19
26.51	42	29	39	28	36
26.52	44	35	31	38	40
26.53	50	30	20	34	30
26.54	58	32	24	32	29
26.55	39	34	35	39	34
26.56	34	33	34	32	29
26.57	38	30	25	42	31
26.58	48	41	22	30	30
26.59	42	37	34	35	32
26.6	50	23	32	35	36
26.61	36	32	29	39	26
26.62	46	35	23	35	41
26.63	29	49	30	39	33
26.64	37	44	35	32	25
26.65	42	29	31	36	28
26.66	37	35	25	32	26
26.67	35	27	23	28	30
26.68	36	31	27	31	21
26.69	42	33	27	35	23
26.7	28	24	23	36	23
26.71	33	21	24	32	19
26.72	23	33	33	31	25
26.73	34	21	25	17	14
26.74	45	27	28	28	20
26.75	36	30	22	27	21
26.76	31	27	20	32	18
26.77	19	25	14	21	14
26.78	17	18	13	21	24
26.79	28	16	16	12	14
26.8	28	26	17	17	13
26.81	24	24	9	14	13
26.82	22	16	12	15	10
26.83	27	22	9	8	10
26.84	21	27	11	22	14
26.85	17	13	12	8	13
26.86	27	19	12	11	12
26.87	23	17	13	18	14
26.88	26	19	9	5	13
26.89	17	25	13	17	11
26.9	26	23	15	10	7
26.91	25	9	18	17	10
26.92	11	15	13	9	8
26.93	17	22	16	9	7
26.94	17	11	9	4	8
26.95	13	15	11	12	10
26.96	24	17	17	6	9
26.97	26	12	6	9	12
26.98	25	11	21	15	10
26.99	28	20	9	6	5
27	23	15	11	17	7
27.01	21	15	6	5	8
27.02	25	18	7	5	8
27.03	22	18	11	11	4
27.04	16	14	12	5	8
27.05	29	20	9	7	9
27.06	18	16	9	7	14
27.07	26	11	7	14	4
27.08	20	13	9	6	5
27.09	23	20	6	5	8
27.1	16	16	7	3	11
27.11	27	16	6	7	9
27.12	24	16	5	6	10
27.13	21	11	12	5	8
27.14	22	22	13	6	8
27.15	23	14	7	8	7
27.16	23	20	10	4	8
27.17	22	19	12	7	4
27.18	28	14	5	6	8
27.19	32	14	14	5	5
27.2	25	17	8	8	9
27.21	24	21	7	7	8
27.22	27	19	10	12	7
27.23	22	20	8	6	10
27.24	18	23	1	6	3
27.25	29	15	11	7	9
27.26	21	21	2	10	6
27.27	22	17	6	3	7
27.28	28	22	10	4	3
27.29	29	16	5	6	2
27.3	20	16	7	4	9
27.31	23	21	13	13	5
27.32	33	26	5	5	6
27.33	19	23	8	8	7
27.34	16	20	5	1	10
27.35	14	19	6	4	4
27.36	21	25	7	7	11
27.37	22	34	7	8	7
27.38	21	32	8	2	5
27.39	13	24	9	9	4
27.4	28	33	5	6	4
27.41	27	27	3	2	7
27.42	21	24	9	9	7
27.43	25	34	5	7	7
27.44	21	28	9	6	6
27.45	23	36	10	7	5
27.46	29	31	8	8	10
27.47	26	33	11	6	7
27.48	22	32	10	7	7
27.49	11	40	6	3	5
27.5	23	32	14	7	4
27.51	26	39	3	7	5
27.52	21	44	7	4	2
27.53	16	53	8	3	5
27.54	33	46	6	4	7
27.55	23	36	5	9	8
27.56	21	32	4	6	7
27.57	24	35	11	3	6
27.58	25	37	4	4	7
27.59	22	37	9	6	4
27.6	18	30	8	7	7
27.61	21	40	8	2	5
27.62	19	28	7	5	6
27.63	21	31	7	5	2
27.64	26	36	6	7	6
27.65	17	35	5	4	6
27.66	21	39	10	8	5
27.67	21	37	11	7	6
27.68	18	28	8	5	5
27.69	16	33	4	7	5
27.7	14	32	12	6	10
27.71	10	19	7	6	5
27.72	19	32	8	7	4
27.73	21	25	6	5	4
27.74	19	21	7	10	0
27.75	22	28	7	9	4
27.76	16	26	9	4	9
27.77	20	26	6	4	7
27.78	21	27	9	9	5
27.79	12	16	10	5	6
27.8	20	18	7	3	7
27.81	23	11	11	5	6
27.82	17	13	5	8	4
27.83	27	26	8	6	7
27.84	17	22	4	1	5
27.85	18	16	3	6	7
27.86	21	15	6	8	8
27.87	14	17	4	7	7
27.88	22	12	6	4	4
27.89	27	8	3	4	4
27.9	17	13	8	7	7
27.91	15	6	8	8	7
27.92	11	6	7	4	3
27.93	17	16	6	4	7
27.94	12	10	7	6	2
27.95	17	9	9	3	8
27.96	17	5	13	4	4
27.97	12	9	5	5	3
27.98	14	7	5	5	4
27.99	20	3	6	3	0
28	15	9	2	1	3
28.01	17	11	4	5	2
28.02	17	4	4	2	4
28.03	16	9	5	7	2
28.04	20	12	9	5	5
28.05	12	18	3	9	2
28.06	22	8	3	6	3
28.07	15	11	9	3	9
28.08	14	8	5	3	2
28.09	16	6	4	4	4
28.1	12	15	9	6	4
28.11	17	9	6	8	6
28.12	20	9	3	7	6
28.13	15	11	10	5	7
28.14	20	9	4	7	3
28.15	19	6	3	4	7
28.16	14	7	5	7	5
28.17	13	10	8	3	6
28.18	13	10	9	2	6
28.19	15	11	6	0	4
28.2	22	10	5	3	4
28.21	18	7	7	3	1
28.22	15	8	5	4	5
28.23	14	11	8	2	3
28.24	13	7	9	5	6
28.25	18	5	3	5	7
28.26	10	5	6	3	5
28.27	17	6	6	3	1
28.28	13	6	8	2	6
28.29	11	6	7	7	3
28.3	13	14	8	5	4
28.31	11	10	5	5	3
28.32	9	12	5	7	5
28.33	15	9	9	6	4
28.34	20	6	10	7	3
28.35	14	7	3	5	6
28.36	13	3	7	10	10
28.37	19	13	5	4	7
28.38	9	5	4	7	8
28.39	11	6	12	8	7
28.4	14	6	7	2	6
28.41	10	9	6	4	5
28.42	17	8	3	4	3
28.43	10	11	5	2	2
28.44	10	7	6	2	7
28.45	12	5	9	4	9
28.46	11	5	7	3	7
28.47	9	10	5	5	6
28.48	11	7	4	5	9
28.49	5	6	6	2	3
28.5	10	3	6	8	9
28.51	6	7	9	5	8
28.52	10	4	2	5	7
28.53	11	2	5	5	5
28.54	6	5	0	8	2
28.55	11	4	4	6	5
28.56	9	9	9	8	7
28.57	9	5	10	2	6
28.58	11	9	4	7	5
28.59	10	9	5	5	3
28.6	14	5	3	9	4
28.61	11	8	1	8	7
28.62	9	10	6	8	5
28.63	10	8	9	3	1
28.64	6	6	10	3	9
28.65	9	7	10	5	6
28.66	14	5	8	12	8
28.67	9	9	2	6	3
28.68	11	8	3	2	2
28.69	15	6	6	6	5
28.7	11	8	12	7	6
28.71	10	6	2	9	10
28.72	10	12	9	5	6
28.73	12	6	5	6	10
28.74	13	5	4	4	5
28.75	9	9	4	3	9
28.76	9	9	6	5	6
28.77	12	6	5	6	5
28.78	10	8	8	8	8
28.79	7	7	7	3	8
28.8	14	9	8	4	6
28.81	11	9	7	5	8
28.82	6	12	11	7	6
28.83	6	4	6	12	4
28.84	10	13	12	6	4
28.85	6	7	9	6	5
28.86	12	7	6	6	7
28.87	11	7	4	5	8
28.88	11	5	7	4	4
28.89	12	2	9	6	9
28.9	11	7	12	7	6
28.91	6	9	6	6	8
28.92	13	4	8	8	7
28.93	12	6	11	10	3
28.94	14	8	7	10	8
28.95	10	12	10	11	4
28.96	9	12	7	6	8
28.97	10	7	11	7	7
28.98	5	6	13	11	7
28.99	6	8	8	9	9
29	11	7	8	8	11
29.01	11	4	7	12	8
29.02	4	9	8	8	11
29.03	11	12	4	9	14
29.04	5	10	16	6	17
29.05	11	8	11	9	7
29.06	13	10	6	12	10
29.07	10	9	14	14	19
29.08	6	7	9	16	8
29.09	5	11	15	14	18
29.1	10	9	12	20	21
29.11	7	7	21	16	24
29.12	7	9	7	5	20
29.13	11	6	9	15	20
29.14	17	7	8	18	17
29.15	7	6	8	15	15
29.16	15	9	17	15	15
29.17	8	9	15	20	25
29.18	11	6	12	16	14
29.19	13	6	16	20	19
29.2	7	5	13	23	28
29.21	8	6	12	19	22
29.22	10	8	14	19	20
29.23	11	5	13	19	14
29.24	5	7	11	19	21
29.25	10	6	12	18	25
29.26	12	12	22	23	26
29.27	6	7	10	11	16
29.28	8	8	9	26	20
29.29	10	8	16	24	18
29.3	7	8	9	19	25
29.31	6	5	18	15	20
29.32	9	3	11	18	17
29.33	13	12	16	12	24
29.34	17	8	18	25	13
29.35	9	7	7	18	15
29.36	3	4	7	14	21
29.37	11	9	9	13	18
29.38	8	6	15	13	18
29.39	10	5	12	22	15
29.4	9	8	18	16	16
29.41	3	8	9	15	22
29.42	4	11	11	11	19
29.43	6	9	15	14	15
29.44	12	7	8	18	16
29.45	10	9	10	15	11
29.46	7	8	10	11	15
29.47	10	1	14	13	8
29.48	8	6	9	10	17
29.49	6	5	6	11	18
29.5	6	8	8	6	13
29.51	7	5	8	9	10
29.52	12	3	10	7	9
29.53	7	7	9	10	18
29.54	5	4	11	8	8
29.55	8	6	7	4	8
29.56	3	8	3	6	8
29.57	15	5	5	3	9
29.58	13	10	7	8	6
29.59	8	5	7	7	5
29.6	7	3	9	13	5
29.61	7	8	10	3	7
29.62	12	9	10	11	9
29.63	13	8	7	7	6
29.64	6	5	8	6	2
29.65	5	4	7	7	4
29.66	7	5	4	9	1
29.67	8	5	5	5	7
29.68	3	12	8	5	4
29.69	7	5	4	4	1
29.7	7	7	7	6	8
29.71	8	3	7	6	7
29.72	9	4	7	2	9
29.73	7	7	10	7	2
29.74	2	11	5	4	3
29.75	5	4	2	7	6
29.76	7	5	2	7	2
29.77	14	7	9	4	1
29.78	9	5	14	6	7
29.79	10	5	5	7	5
29.8	6	9	8	7	3
29.81	6	6	2	5	6
29.82	9	8	10	4	4
29.83	8	4	3	4	7
29.84	4	6	5	2	3
29.85	5	2	8	4	7
29.86	7	6	3	5	3
29.87	5	3	4	6	7
29.88	8	11	5	7	6
29.89	5	6	6	5	4
29.9	7	7	11	7	7
29.91	10	7	5	5	4
29.92	8	3	4	4	4
29.93	7	7	6	6	5
29.94	5	3	5	4	8
29.95	11	2	6	4	5
29.96	7	6	7	5	1
29.97	4	3	9	3	6
29.98	9	6	5	2	4
[truncated: 3,002 more rows]

## Sheet: Figure 2a
Ewe/V vs. SCE	380°C		Ewe/V vs. SCE	420°C		Ewe/V vs. Ag/AgCl / KCl (3.5M)	450°C		Ewe/V vs. SCE	480°C		Ewe/V vs. Ag/AgCl / KCl (3.5M)	520°C		Ewe/V vs. SCE	550°C		Ewe/V vs. SCE	600°C		Ewe/V vs. SCE	550°C - new
-0.357613	0		-0.334039	0		-0.334927	0		-0.36619	0		-0.339722	0		-0.298591	0		-0.40526	0		-0.468274	0
-0.354359	0		-0.323098	0		-0.326256	0		-0.357877	0		-0.333405	0		-0.292006	0		-0.402521	0		-0.458931	0
-0.355553	-0.00118057		-0.324761	-0.00121819		-0.3265	-0.000806836		-0.358064	-0.0011931		-0.333458	0.00037107		-0.29333	-0.00147123		-0.403609	-0.00107065		-0.460793	-0.00465003
-0.356749	-0.00126194		-0.325159	-0.00120934		-0.327113	-0.00101243		-0.358321	-0.00115994		-0.334285	-0.000686384		-0.293869	-0.0017896		-0.404323	-0.00112075		-0.461412	-0.00399879
-0.357981	-0.00144649		-0.326414	-0.00121913		-0.328117	-0.00128143		-0.359072	-0.00135148		-0.335595	-0.00100404		-0.295211	-0.00244123		-0.405263	-0.00137985		-0.462379	-0.00468616
-0.359248	-0.00142287		-0.32771	-0.00123282		-0.329119	-0.00156577		-0.360723	-0.00161631		-0.336853	-0.000544497		-0.296466	-0.00194447		-0.406315	-0.00157993		-0.463338	-0.00531192
-0.360253	-0.00154365		-0.328731	-0.00136055		-0.330109	-0.00175432		-0.361466	-0.00167861		-0.337851	-0.000685143		-0.297431	-0.00237481		-0.407272	-0.00176223		-0.464344	-0.00608721
-0.36128	-0.00174905		-0.32974	-0.00165276		-0.331669	-0.00187709		-0.362436	-0.00188856		-0.338857	-0.000738998		-0.298446	-0.00276195		-0.4083	-0.00196471		-0.465364	-0.00665382
-0.362244	-0.00185358		-0.330719	-0.00166546		-0.332664	-0.00204318		-0.363544	-0.00197734		-0.339856	-0.000766744		-0.299439	-0.00295338		-0.409291	-0.00216987		-0.466361	-0.00730327
-0.363322	-0.00206086		-0.331719	-0.00177431		-0.333668	-0.00219138		-0.364737	-0.00211016		-0.340859	-0.000992884		-0.300427	-0.00320085		-0.410299	-0.00237772		-0.467396	-0.00792292
-0.364309	-0.00219334		-0.332698	-0.00178529		-0.334662	-0.00237266		-0.365986	-0.00186294		-0.341865	-0.000913112		-0.301419	-0.00335824		-0.411599	-0.00255729		-0.468386	-0.00862674
-0.365233	-0.00244886		-0.333729	-0.002164		-0.33565	-0.00253033		-0.366891	-0.00200627		-0.34286	-0.00107931		-0.302414	-0.00353339		-0.412872	-0.0023252		-0.46937	-0.00900462
-0.366131	-0.00253212		-0.334711	-0.0029702		-0.336669	-0.00270967		-0.367511	-0.00218891		-0.343879	-0.00107547		-0.303415	-0.003846		-0.413864	-0.00247263		-0.470373	-0.0094676
-0.367216	-0.0027362		-0.335738	-0.00225824		-0.337667	-0.00285718		-0.3691	-0.00226101		-0.344872	-0.00123669		-0.304436	-0.00405005		-0.414836	-0.00267455		-0.471382	-0.0100221
-0.368289	-0.00287179		-0.336718	-0.0024702		-0.338663	-0.003049		-0.369877	-0.0023742		-0.345869	-0.00121806		-0.305432	-0.00415976		-0.415839	-0.002809		-0.472334	-0.0105215
-0.369127	-0.00298787		-0.337708	-0.00282339		-0.33965	-0.00316188		-0.371005	-0.00255179		-0.346885	-0.00145925		-0.306437	-0.00443679		-0.416818	-0.00298831		-0.473352	-0.0112448
-0.37014	-0.00311951		-0.338704	-0.00291831		-0.340671	-0.00335468		-0.371837	-0.00257958		-0.34787	-0.00126632		-0.307431	-0.00454527		-0.41786	-0.0031689		-0.47434	-0.0116049
-0.371307	-0.00337275		-0.339694	-0.00281672		-0.341658	-0.00352597		-0.373086	-0.00268515		-0.348865	-0.00153341		-0.308429	-0.00482574		-0.418842	-0.0033536		-0.47536	-0.0119491
-0.372226	-0.00340709		-0.340707	-0.00308191		-0.342672	-0.00366811		-0.373893	-0.00291103		-0.349872	-0.00158981		-0.309418	-0.0048699		-0.419881	-0.00350664		-0.476377	-0.0127331
-0.373206	-0.0034859		-0.341704	-0.00311293		-0.34366	-0.0038225		-0.374837	-0.00295939		-0.350876	-0.00174109		-0.310428	-0.00503949		-0.420877	-0.00363279		-0.477366	-0.0129947
-0.374214	-0.00356926		-0.342755	-0.0033054		-0.344671	-0.00398766		-0.375981	-0.00308267		-0.351846	-0.00127969		-0.311451	-0.00512208		-0.421864	-0.0038016		-0.478386	-0.0134529
-0.375269	-0.00369349		-0.343671	-0.00330922		-0.345669	-0.0041628		-0.37689	-0.00316321		-0.352856	-0.00159707		-0.312471	-0.00551788		-0.422879	-0.00396381		-0.479353	-0.0137584
-0.376275	-0.00388404		-0.344704	-0.00349256		-0.346664	-0.0042523		-0.377866	-0.00326923		-0.353863	-0.00161245		-0.313448	-0.00563104		-0.423876	-0.00406979		-0.480366	-0.0140947
-0.377041	-0.00394669		-0.345719	-0.00349656		-0.347674	-0.00436403		-0.378838	-0.0033958		-0.354854	-0.00178261		-0.314444	-0.00584297		-0.424881	-0.00424077		-0.481348	-0.0149003
-0.378161	-0.00413847		-0.34669	-0.00364078		-0.348654	-0.00443424		-0.379911	-0.00348746		-0.35585	-0.0016446		-0.315418	-0.00583552		-0.425852	-0.00438632		-0.482346	-0.015116
-0.379303	-0.00430401		-0.347679	-0.00356737		-0.34966	-0.00462427		-0.38088	-0.00363848		-0.356862	-0.00185584		-0.316451	-0.00594436		-0.426841	-0.00455612		-0.483369	-0.0156906
-0.380151	-0.00439978		-0.348737	-0.00377704		-0.35067	-0.00471558		-0.381952	-0.00373137		-0.357841	-0.00183632		-0.317425	-0.00618688		-0.42787	-0.00475471		-0.484327	-0.0159271
-0.381267	-0.00458765		-0.349718	-0.00387002		-0.351654	-0.00485925		-0.38292	-0.00383614		-0.358853	-0.00198837		-0.318421	-0.0063034		-0.428887	-0.0048342		-0.485365	-0.0161634
-0.382133	-0.00466658		-0.350721	-0.00403652		-0.352646	-0.00501482		-0.383772	-0.00392068		-0.359864	-0.0019843		-0.319423	-0.00659828		-0.429837	-0.00498809		-0.486388	-0.0167604
-0.383163	-0.00469766		-0.351684	-0.00418228		-0.35364	-0.00506852		-0.384956	-0.00403815		-0.360858	-0.00193297		-0.320435	-0.00655788		-0.430802	-0.00510682		-0.487364	-0.0169967
-0.384257	-0.00494488		-0.352715	-0.00429297		-0.354653	-0.00522048		-0.38592	-0.00406058		-0.361861	-0.002108		-0.321455	-0.0070246		-0.431847	-0.00525962		-0.488378	-0.0173587
-0.385195	-0.00518152		-0.3537	-0.0045016		-0.355637	-0.00535082		-0.386898	-0.00416769		-0.362862	-0.00211218		-0.322419	-0.00690041		-0.432826	-0.00538131		-0.489388	-0.0179974
-0.386058	-0.00494624		-0.354694	-0.00421229		-0.356635	-0.00547213		-0.387949	-0.00425565		-0.363855	-0.00212963		-0.323426	-0.00722841		-0.433826	-0.00549558		-0.490321	-0.0182126
-0.387227	-0.00515414		-0.355726	-0.00438465		-0.357648	-0.00559111		-0.388478	-0.00440604		-0.364845	-0.00220975		-0.32443	-0.00737676		-0.434848	-0.00570509		-0.491343	-0.0187478
-0.388238	-0.00540745		-0.356666	-0.00461491		-0.358643	-0.00568432		-0.389883	-0.00457753		-0.365855	-0.00229678		-0.325434	-0.0074806		-0.435823	-0.00574525		-0.492318	-0.0191145
-0.38909	-0.00535956		-0.357723	-0.00458216		-0.35967	-0.00582052		-0.390924	-0.00463538		-0.366856	-0.00226644		-0.326414	-0.0078902		-0.436832	-0.00598374		-0.493333	-0.019542
-0.390112	-0.00562994		-0.358686	-0.00486631		-0.360646	-0.00585347		-0.392093	-0.00468158		-0.367858	-0.00232615		-0.327412	-0.00783672		-0.43785	-0.00613423		-0.494348	-0.0197704
-0.391166	-0.00563285		-0.359691	-0.00482898		-0.361648	-0.00599228		-0.392797	-0.00484184		-0.368852	-0.00238099		-0.328425	-0.00800335		-0.438888	-0.00623314		-0.495349	-0.0199614
-0.392244	-0.00584382		-0.360709	-0.00474529		-0.362635	-0.00605536		-0.393966	-0.00478955		-0.369843	-0.00242348		-0.329427	-0.00822641		-0.439883	-0.00634527		-0.496339	-0.0204808
-0.39319	-0.00585922		-0.361699	-0.00484861		-0.363648	-0.00616297		-0.395276	-0.00498315		-0.37082	-0.00239666		-0.330411	-0.00857013		-0.440807	-0.00645549		-0.497382	-0.0207842
-0.394302	-0.00584662		-0.362685	-0.00504124		-0.36465	-0.00627084		-0.396142	-0.0049648		-0.37184	-0.00243566		-0.331431	-0.00867677		-0.441899	-0.00656208		-0.498343	-0.0211038
-0.395185	-0.00615263		-0.363709	-0.00500091		-0.365633	-0.00639083		-0.397057	-0.00516026		-0.372853	-0.00259326		-0.332403	-0.00877611		-0.442847	-0.00674093		-0.499344	-0.0216141
-0.396118	-0.00612296		-0.364727	-0.0052519		-0.366627	-0.0064736		-0.397874	-0.00510434		-0.373851	-0.00257597		-0.333441	-0.00905798		-0.443828	-0.00690344		-0.500322	-0.0218518
-0.397272	-0.00633167		-0.365662	-0.0051894		-0.367653	-0.00656327		-0.398966	-0.00528698		-0.374853	-0.00277215		-0.334427	-0.00915709		-0.444841	-0.00706165		-0.501306	-0.0220777
-0.398214	-0.00644417		-0.366674	-0.00528301		-0.368652	-0.00668977		-0.399908	-0.00529445		-0.375853	-0.00274151		-0.335396	-0.00903867		-0.445812	-0.0072508		-0.502335	-0.0224026
-0.399237	-0.0064971		-0.367672	-0.00521892		-0.369646	-0.00677926		-0.401034	-0.00539064		-0.376842	-0.00266902		-0.336372	-0.00945498		-0.446852	-0.00729141		-0.503347	-0.0229333
-0.400171	-0.00661604		-0.368695	-0.00518893		-0.370624	-0.00687104		-0.401901	-0.00540764		-0.377842	-0.00287309		-0.337379	-0.00973504		-0.447853	-0.00732853		-0.504315	-0.0233702
-0.40122	-0.00684747		-0.369695	-0.00548413		-0.371633	-0.00703034		-0.402909	-0.00549697		-0.378851	-0.00270934		-0.338403	-0.00965458		-0.448837	-0.0074798		-0.505318	-0.0233685
-0.40232	-0.00671281		-0.370697	-0.00544694		-0.37264	-0.00710874		-0.403947	-0.00556045		-0.379856	-0.00288804		-0.339409	-0.00978794		-0.449819	-0.00765317		-0.506377	-0.023694
-0.403227	-0.00698623		-0.371653	-0.00565176		-0.373624	-0.00719979		-0.404925	-0.00563529		-0.38086	-0.00292454		-0.340416	-0.00971027		-0.450867	-0.00795614		-0.50732	-0.0237951
-0.404236	-0.00717539		-0.372672	-0.00556938		-0.374641	-0.00728987		-0.406052	-0.00565659		-0.381856	-0.00295711		-0.341394	-0.0101056		-0.451827	-0.00800634		-0.508338	-0.0241721
-0.405219	-0.00705585		-0.373729	-0.00588295		-0.375635	-0.00738971		-0.407144	-0.00572412		-0.382831	-0.00297654		-0.342392	-0.0102315		-0.452881	-0.00807743		-0.509318	-0.0246487
-0.406295	-0.00723584		-0.374677	-0.00584357		-0.376635	-0.00747667		-0.407945	-0.00581326		-0.38384	-0.00294914		-0.343394	-0.0102791		-0.453832	-0.00818233		-0.510355	-0.0247558
-0.407245	-0.00735316		-0.375703	-0.00587886		-0.37762	-0.00753947		-0.408813	-0.00590367		-0.384856	-0.0032363		-0.344426	-0.0106867		-0.454837	-0.00839765		-0.511364	-0.0251124
-0.408232	-0.00750077		-0.376672	-0.00580955		-0.378631	-0.00764085		-0.410035	-0.00599482		-0.38585	-0.00312453		-0.345422	-0.0105872		-0.455847	-0.00855048		-0.512381	-0.0255041
-0.409102	-0.00771364		-0.377665	-0.00590242		-0.379622	-0.00769344		-0.410799	-0.00604206		-0.386833	-0.00323847		-0.346375	-0.0107846		-0.456781	-0.00865333		-0.513336	-0.0256362
-0.410071	-0.00743199		-0.378686	-0.006131		-0.380633	-0.00783307		-0.411835	-0.00610042		-0.387846	-0.00329724		-0.347418	-0.0109274		-0.457838	-0.0087235		-0.514356	-0.0258627
-0.411316	-0.00786576		-0.3797	-0.00646062		-0.38162	-0.00790989		-0.412934	-0.00616286		-0.388831	-0.0032167		-0.34838	-0.0109002		-0.458858	-0.00892764		-0.515349	-0.0259576
-0.412116	-0.00782928		-0.38067	-0.00625948		-0.382629	-0.0080038		-0.413935	-0.00625599		-0.389831	-0.00326655		-0.349413	-0.0110649		-0.459857	-0.00904637		-0.516342	-0.0263153
-0.413116	-0.00807418		-0.381671	-0.00640753		-0.383624	-0.00807754		-0.415078	-0.00629955		-0.390829	-0.00330302		-0.350379	-0.0112477		-0.46083	-0.00915731		-0.517361	-0.026402
-0.414126	-0.00817182		-0.382682	-0.00644672		-0.384624	-0.00815351		-0.416084	-0.00645561		-0.391822	-0.00340805		-0.351402	-0.0112424		-0.461834	-0.00934124		-0.518349	-0.0267189
-0.415107	-0.00811438		-0.383643	-0.00655574		-0.385614	-0.0083346		-0.41679	-0.00655696		-0.392834	-0.00335872		-0.352395	-0.0115255		-0.46284	-0.00945879		-0.519358	-0.0271134
-0.416307	-0.00827699		-0.384617	-0.00655593		-0.386631	-0.00838953		-0.417931	-0.00660718		-0.393816	-0.00339359		-0.353384	-0.011443		-0.463878	-0.00953372		-0.520353	-0.0273304
-0.417265	-0.00839444		-0.385648	-0.00666909		-0.387622	-0.00847023		-0.418812	-0.00670307		-0.394807	-0.00341678		-0.354384	-0.0117335		-0.464836	-0.00967049		-0.521333	-0.027669
-0.418108	-0.00845863		-0.38664	-0.00667114		-0.388616	-0.00851348		-0.41989	-0.00675073		-0.395838	-0.00346681		-0.355392	-0.0118636		-0.465845	-0.00981729		-0.522353	-0.0277237
-0.419156	-0.00877811		-0.387671	-0.00677219		-0.389633	-0.00859736		-0.420801	-0.00690922		-0.396835	-0.00349699		-0.356395	-0.011945		-0.466823	-0.00984182		-0.523336	-0.0279295
-0.420177	-0.0088789		-0.388662	-0.00679836		-0.390625	-0.00867456		-0.421934	-0.00695469		-0.397847	-0.0036288		-0.357388	-0.0120763		-0.467864	-0.0100466		-0.524352	-0.0283727
-0.421081	-0.00877616		-0.389646	-0.00681066		-0.391614	-0.00873354		-0.42289	-0.00703702		-0.398854	-0.00375952		-0.358392	-0.0119925		-0.468801	-0.010165		-0.525325	-0.0285076
-0.422188	-0.00917415		-0.39066	-0.00701137		-0.392626	-0.0088138		-0.424064	-0.00720178		-0.399854	-0.00363274		-0.359368	-0.0122366		-0.469841	-0.0103152		-0.526324	-0.0288558
-0.423164	-0.00921025		-0.39164	-0.00707088		-0.393619	-0.00887926		-0.425104	-0.00718111		-0.40084	-0.0037493		-0.360363	-0.012205		-0.470844	-0.0104208		-0.527342	-0.0289668
-0.424122	-0.00935305		-0.392679	-0.00712829		-0.394639	-0.00890047		-0.425872	-0.00724095		-0.401842	-0.00391925		-0.361378	-0.0122186		-0.471836	-0.0105822		-0.528359	-0.0291297
-0.425157	-0.00909303		-0.393672	-0.0072219		-0.395625	-0.00897394		-0.426973	-0.00741609		-0.402836	-0.0038555		-0.362393	-0.0125255		-0.47283	-0.0106892		-0.529357	-0.0295308
-0.426251	-0.00947081		-0.394686	-0.00713701		-0.396624	-0.00906869		-0.428183	-0.0074424		-0.403853	-0.00400546		-0.363387	-0.0124714		-0.473891	-0.0108198		-0.5306	-0.0303351
-0.427196	-0.00948162		-0.395667	-0.00724501		-0.397625	-0.0091178		-0.428837	-0.00753145		-0.40484	-0.00391775		-0.36441	-0.0126008		-0.47479	-0.010947		-0.531917	-0.0297341
-0.428264	-0.00964599		-0.396676	-0.0075047		-0.39864	-0.00923991		-0.43014	-0.00766013		-0.405837	-0.00385785		-0.365399	-0.0125588		-0.47585	-0.0111173		-0.532923	-0.0299849
-0.429163	-0.00977298		-0.397652	-0.00749277		-0.399645	-0.00935127		-0.431035	-0.00770618		-0.406836	-0.00406289		-0.366367	-0.0128481		-0.476816	-0.0112515		-0.533966	-0.0303141
-0.43025	-0.00990123		-0.398648	-0.00768542		-0.40062	-0.00950316		-0.432013	-0.00780581		-0.407853	-0.00410272		-0.367397	-0.0130786		-0.477801	-0.0113927		-0.534927	-0.0304553
-0.431104	-0.00984044		-0.3997	-0.00759733		-0.401616	-0.00959768		-0.432823	-0.00793125		-0.408818	-0.00391251		-0.368389	-0.0129741		-0.478865	-0.0114814		-0.535929	-0.0304952
-0.432161	-0.0100803		-0.400662	-0.00775336		-0.402616	-0.00982302		-0.433948	-0.00792255		-0.409837	-0.00417159		-0.36937	-0.0129266		-0.479841	-0.0115852		-0.536962	-0.03056
-0.43318	-0.0101366		-0.401686	-0.00783577		-0.403618	-0.00991459		-0.43469	-0.00801584		-0.410837	-0.00425978		-0.370387	-0.012946		-0.480829	-0.0117798		-0.537956	-0.0306129
-0.43406	-0.0100644		-0.402714	-0.00789909		-0.404611	-0.0100073		-0.435836	-0.00815572		-0.411824	-0.00422386		-0.371354	-0.0128731		-0.481874	-0.012002		-0.538939	-0.0310056
-0.435196	-0.0104421		-0.403704	-0.00803634		-0.405607	-0.0100692		-0.43693	-0.00818469		-0.412824	-0.00443974		-0.372374	-0.0130543		-0.482855	-0.0120998		-0.539922	-0.0310345
-0.436242	-0.0103699		-0.404649	-0.00817499		-0.406623	-0.0101337		-0.437849	-0.00831291		-0.413821	-0.00425185		-0.373361	-0.0132076		-0.48383	-0.0122187		-0.540929	-0.0312199
-0.437137	-0.0105502		-0.405665	-0.00837999		-0.407603	-0.0102252		-0.439131	-0.00833025		-0.414794	-0.00423403		-0.374367	-0.0134736		-0.484802	-0.0123306		-0.541931	-0.0314789
-0.438244	-0.0104548		-0.406632	-0.00832172		-0.408601	-0.0102792		-0.440044	-0.00837452		-0.415815	-0.00452183		-0.37535	-0.0132351		-0.485818	-0.0124224		-0.542936	-0.0316234
-0.439162	-0.0107243		-0.407693	-0.0085234		-0.409604	-0.0103646		-0.440887	-0.00855102		-0.416814	-0.00457543		-0.37634	-0.0135249		-0.486794	-0.01263		-0.543953	-0.0318741
-0.440233	-0.0108964		-0.408685	-0.00829782		-0.410592	-0.0104083		-0.441776	-0.008594		-0.417814	-0.00441077		-0.377358	-0.0137298		-0.487784	-0.0127374		-0.544933	-0.0321109
-0.441263	-0.0110371		-0.409649	-0.00828191		-0.411599	-0.0104792		-0.442416	-0.00864506		-0.418822	-0.00453858		-0.378371	-0.0139505		-0.488825	-0.0129059		-0.545933	-0.0320738
-0.442223	-0.0112453		-0.410641	-0.00868178		-0.412592	-0.0105501		-0.443909	-0.008674		-0.419822	-0.00445421		-0.379357	-0.0142338		-0.489799	-0.0130391		-0.546938	-0.0325409
-0.443175	-0.0112558		-0.411649	-0.00836644		-0.413598	-0.0106088		-0.445057	-0.00875922		-0.420821	-0.00465168		-0.380379	-0.0145316		-0.490799	-0.0131569		-0.547911	-0.0321917
-0.444211	-0.0113663		-0.412677	-0.00856554		-0.414564	-0.0106318		-0.445909	-0.00875951		-0.421814	-0.0047269		-0.381365	-0.0146364		-0.491829	-0.0132539		-0.548899	-0.0321557
-0.445247	-0.0114076		-0.413651	-0.00910501		-0.415586	-0.0107227		-0.446784	-0.00885059		-0.422822	-0.00494134		-0.382368	-0.0148248		-0.492825	-0.0133111		-0.54993	-0.031921
-0.446151	-0.0115902		-0.414666	-0.00929045		-0.416571	-0.0107845		-0.447843	-0.00886942		-0.423814	-0.00465558		-0.383364	-0.0151143		-0.493806	-0.0135762		-0.550919	-0.0322544
-0.44715	-0.0119992		-0.415644	-0.00872776		-0.417585	-0.0108731		-0.448886	-0.00893446		-0.424806	-0.00498634		-0.384412	-0.0152022		-0.494796	-0.0137595		-0.551954	-0.0324865
-0.448192	-0.0118039		-0.416644	-0.00884828		-0.418583	-0.0109612		-0.450049	-0.00906081		-0.425825	-0.00472458		-0.385371	-0.0154686		-0.495793	-0.0138624		-0.552908	-0.0326991
-0.449222	-0.0119368		-0.417614	-0.00889347		-0.419597	-0.0111222		-0.450922	-0.00914535		-0.426802	-0.00491568		-0.38636	-0.0154838		-0.49683	-0.0140874		-0.55393	-0.0324626
-0.450173	-0.0120178		-0.418639	-0.00901783		-0.420593	-0.0111921		-0.451529	-0.0091951		-0.427807	-0.00481003		-0.387399	-0.0157306		-0.497832	-0.0142523		-0.554964	-0.0325864
-0.451197	-0.012126		-0.419663	-0.00881527		-0.421588	-0.0112789		-0.452786	-0.00923312		-0.428822	-0.00499311		-0.388378	-0.0156778		-0.498861	-0.014408		-0.555926	-0.0328504
-0.452237	-0.0123609		-0.420687	-0.00889293		-0.422602	-0.0113665		-0.453911	-0.00932538		-0.42982	-0.00504073		-0.389366	-0.0156567		-0.499804	-0.0144726		-0.556896	-0.0329439
-0.453217	-0.0120383		-0.421688	-0.00899825		-0.423573	-0.0114834		-0.454989	-0.00944306		-0.430823	-0.00519938		-0.3904	-0.0156518		-0.500845	-0.0147013		-0.557941	-0.0328828
-0.454142	-0.0124251		-0.422684	-0.00904795		-0.424597	-0.0115418		-0.455957	-0.00950769		-0.431804	-0.00512971		-0.391345	-0.0159275		-0.501796	-0.0148053		-0.558928	-0.0329648
-0.455157	-0.0125585		-0.423637	-0.00912404		-0.425592	-0.011652		-0.457149	-0.00965308		-0.43279	-0.00518207		-0.392356	-0.016106		-0.502799	-0.0149235		-0.559942	-0.0329299
-0.456193	-0.0125401		-0.424675	-0.00938107		-0.426569	-0.0116712		-0.457963	-0.00965953		-0.4338	-0.00520631		-0.393366	-0.0161536		-0.503813	-0.0151406		-0.560913	-0.0331218
-0.457226	-0.0127599		-0.425703	-0.00956081		-0.427595	-0.0117193		-0.458695	-0.00978511		-0.434809	-0.00524978		-0.394365	-0.0161816		-0.504807	-0.0152496		-0.561949	-0.0333064
-0.458203	-0.0127013		-0.426688	-0.00934286		-0.428594	-0.011728		-0.459908	-0.00984979		-0.435809	-0.00562011		-0.395367	-0.0162853		-0.505764	-0.0152913		-0.56295	-0.0335231
-0.459256	-0.013203		-0.42767	-0.00930963		-0.429592	-0.0118642		-0.460778	-0.00983616		-0.436798	-0.00561322		-0.396383	-0.0166588		-0.50677	-0.0154049		-0.563934	-0.0338893
-0.460191	-0.0129581		-0.428647	-0.00934426		-0.430596	-0.0118702		-0.461811	-0.00992008		-0.437813	-0.00548474		-0.397356	-0.0165859		-0.507824	-0.0156459		-0.56494	-0.0337897
-0.461136	-0.0130506		-0.429636	-0.00986649		-0.431582	-0.011936		-0.462729	-0.0100989		-0.438811	-0.00563376		-0.398407	-0.0165964		-0.508795	-0.0158413		-0.565874	-0.0338935
-0.462197	-0.0132598		-0.430653	-0.00959063		-0.432567	-0.0119859		-0.463877	-0.0101296		-0.439791	-0.00558073		-0.399389	-0.0169179		-0.509818	-0.0159307		-0.566922	-0.0339455
-0.463251	-0.0131202		-0.431615	-0.0098143		-0.433567	-0.0120704		-0.464949	-0.010251		-0.440811	-0.00561098		-0.400378	-0.0171968		-0.510835	-0.0160549		-0.567916	-0.0339659
-0.464121	-0.0134438		-0.432632	-0.009895		-0.434577	-0.012071		-0.46589	-0.0104836		-0.441819	-0.00595078		-0.401402	-0.0171459		-0.511772	-0.0162775		-0.568928	-0.034312
-0.465231	-0.0133433		-0.43367	-0.00989466		-0.435584	-0.0121604		-0.466759	-0.0105322		-0.44282	-0.00560192		-0.402367	-0.0172179		-0.512794	-0.0164518		-0.569874	-0.0345512
-0.466148	-0.0139093		-0.434582	-0.00996904		-0.436587	-0.0122114		-0.467965	-0.0105892		-0.443805	-0.005819		-0.403373	-0.0171912		-0.513819	-0.0166301		-0.570894	-0.0349329
-0.467166	-0.0133784		-0.435683	-0.0103642		-0.437585	-0.0122303		-0.468764	-0.0105925		-0.444807	-0.0058262		-0.404375	-0.0173984		-0.514834	-0.016736		-0.571846	-0.0348369
-0.468234	-0.0139623		-0.43668	-0.0100092		-0.438603	-0.0122249		-0.469808	-0.0105314		-0.445812	-0.00582813		-0.40536	-0.0174065		-0.515808	-0.0168297		-0.572919	-0.0348376
-0.469153	-0.0137841		-0.437643	-0.00990471		-0.43959	-0.0123565		-0.471075	-0.0107107		-0.446808	-0.00591709		-0.406377	-0.0175079		-0.516765	-0.0169635		-0.57389	-0.035212
-0.470181	-0.0137242		-0.438606	-0.0102417		-0.440587	-0.0124422		-0.471794	-0.010762		-0.447837	-0.0059996		-0.407396	-0.017807		-0.517814	-0.0171614		-0.57491	-0.0351826
-0.47117	-0.0139264		-0.439653	-0.0103746		-0.441582	-0.0124603		-0.472853	-0.0109961		-0.448803	-0.00587468		-0.40841	-0.0176815		-0.518799	-0.0171801		-0.575918	-0.0352573
-0.472157	-0.0143146		-0.440633	-0.0102083		-0.442584	-0.0124979		-0.473955	-0.0109818		-0.44979	-0.00598428		-0.409391	-0.017783		-0.519851	-0.0174238		-0.576905	-0.035365
-0.473064	-0.0142526		-0.441635	-0.0100576		-0.44357	-0.0125396		-0.474831	-0.0111195		-0.45081	-0.00598781		-0.410361	-0.0179575		-0.520819	-0.017471		-0.57791	-0.0355453
-0.47426	-0.014105		-0.442653	-0.010367		-0.44458	-0.0125926		-0.476062	-0.0111224		-0.451803	-0.00620875		-0.411342	-0.0180591		-0.521802	-0.0176708		-0.57891	-0.035829
-0.475162	-0.0143743		-0.443651	-0.0104059		-0.44557	-0.0126898		-0.476897	-0.011154		-0.452792	-0.00594918		-0.412362	-0.0180499		-0.522848	-0.0177743		-0.579893	-0.0356153
-0.476121	-0.014578		-0.444645	-0.0107347		-0.44658	-0.0126587		-0.477875	-0.0111977		-0.453795	-0.00618173		-0.41333	-0.0183348		-0.523809	-0.0179199		-0.58088	-0.0357413
-0.477186	-0.014431		-0.445622	-0.0102097		-0.447603	-0.0127331		-0.478897	-0.0113107		-0.454782	-0.00623977		-0.414354	-0.0183434		-0.524814	-0.0180281		-0.581918	-0.0357361
-0.478167	-0.0148512		-0.446645	-0.0103704		-0.448572	-0.0127805		-0.479961	-0.0113503		-0.455794	-0.00618865		-0.415353	-0.0185259		-0.525773	-0.0182569		-0.582902	-0.0357685
-0.479178	-0.0150021		-0.447675	-0.010786		-0.44959	-0.012839		-0.481024	-0.0115313		-0.456808	-0.00644772		-0.41634	-0.0187925		-0.52682	-0.0183324		-0.583887	-0.0360634
-0.480141	-0.0150641		-0.448612	-0.0106376		-0.450576	-0.0129162		-0.48173	-0.0114321		-0.4578	-0.00646241		-0.417339	-0.0188743		-0.527819	-0.0184927		-0.584874	-0.0361092
-0.481144	-0.0153017		-0.449633	-0.0105219		-0.451574	-0.0128879		-0.482892	-0.0115799		-0.458786	-0.00642861		-0.418335	-0.0188413		-0.528775	-0.0186832		-0.585909	-0.0362472
-0.482181	-0.015129		-0.450619	-0.0107174		-0.45256	-0.0130085		-0.483956	-0.0116893		-0.459793	-0.00670521		-0.419357	-0.0190522		-0.529781	-0.018817		-0.586889	-0.0360973
-0.483198	-0.0151691		-0.45165	-0.0105406		-0.453573	-0.013078		-0.484937	-0.0115775		-0.460803	-0.00662419		-0.420335	-0.0194247		-0.530792	-0.0189191		-0.5879	-0.0359905
-0.484167	-0.0155549		-0.452652	-0.0106627		-0.454558	-0.0131534		-0.485695	-0.0119119		-0.461801	-0.00674558		-0.421367	-0.0192691		-0.531743	-0.0190749		-0.588895	-0.0361285
-0.485216	-0.0154057		-0.453616	-0.0108932		-0.455563	-0.0132463		-0.486924	-0.0120252		-0.462801	-0.00665321		-0.422357	-0.0192883		-0.532809	-0.0191562		-0.589911	-0.0360818
-0.486189	-0.0156145		-0.454614	-0.0106776		-0.456582	-0.0133413		-0.487867	-0.0121435		-0.463788	-0.00661446		-0.423366	-0.0198888		-0.533769	-0.019244		-0.590916	-0.0362908
-0.48709	-0.0158218		-0.45564	-0.0108787		-0.457576	-0.013474		-0.488926	-0.0121272		-0.464796	-0.00691721		-0.424382	-0.0197359		-0.534809	-0.0193723		-0.591932	-0.0365538
-0.488196	-0.015913		-0.456659	-0.0108919		-0.458572	-0.0135236		-0.489888	-0.0121729		-0.46579	-0.006719		-0.425346	-0.019959		-0.535823	-0.0194415		-0.592857	-0.0365505
-0.489138	-0.0159961		-0.457607	-0.0109898		-0.459577	-0.0136165		-0.490984	-0.0122487		-0.466802	-0.00681713		-0.426365	-0.0200674		-0.536803	-0.0195948		-0.593871	-0.0368221
-0.490101	-0.0162826		-0.458628	-0.0110821		-0.46056	-0.0136815		-0.491844	-0.0123382		-0.467793	-0.00693081		-0.427364	-0.0201375		-0.537789	-0.0197619		-0.5949	-0.0368375
-0.491123	-0.0167372		-0.459597	-0.0112007		-0.461566	-0.0137004		-0.493008	-0.0122172		-0.468777	-0.00691819		-0.42837	-0.0199331		-0.538807	-0.0198264		-0.595923	-0.036899
-0.492163	-0.0166065		-0.460601	-0.0112837		-0.46256	-0.0137404		-0.493708	-0.0124046		-0.46978	-0.00702347		-0.429373	-0.0199654		-0.5398	-0.0199762		-0.596894	-0.0372355
-0.493185	-0.0165041		-0.46166	-0.0115328		-0.463551	-0.0137929		-0.494905	-0.0123843		-0.470791	-0.00719863		-0.430357	-0.0199855		-0.540801	-0.020097		-0.597869	-0.0373563
-0.494173	-0.0168176		-0.462639	-0.0114868		-0.464554	-0.0138234		-0.495947	-0.0124687		-0.471777	-0.00690736		-0.431352	-0.0199125		-0.541812	-0.0203008		-0.5989	-0.0376352
-0.495221	-0.0167431		-0.46362	-0.0111862		-0.465563	-0.0138649		-0.496963	-0.0124719		-0.472784	-0.00712636		-0.43233	-0.0200417		-0.542785	-0.0204598		-0.599919	-0.0375125
-0.496163	-0.0169491		-0.46462	-0.0114818		-0.466546	-0.0138161		-0.497883	-0.0125537		-0.47378	-0.00730328		-0.43334	-0.0203941		-0.543783	-0.0206311		-0.600912	-0.0373529
-0.497157	-0.0171717		-0.465621	-0.0120068		-0.46756	-0.0138629		-0.498838	-0.0126935		-0.474799	-0.00732477		-0.434343	-0.0205359		-0.54478	-0.0207609		-0.601924	-0.0376491
-0.49809	-0.0171038		-0.466584	-0.0120521		-0.468561	-0.0138824		-0.499803	-0.0128337		-0.475792	-0.00748651		-0.435345	-0.0204366		-0.545788	-0.0209395		-0.602938	-0.0375609
-0.499157	-0.0168978		-0.467627	-0.0122141		-0.469558	-0.0138315		-0.5009	-0.0127868		-0.476799	-0.00776265		-0.436336	-0.0207681		-0.546806	-0.0210343		-0.603941	-0.0377442
-0.500008	-0.0173196		-0.468598	-0.0120619		-0.470552	-0.0139137		-0.501784	-0.0129018		-0.477792	-0.00720364		-0.437356	-0.0204212		-0.547833	-0.0211457		-0.604887	-0.0375027
-0.501089	-0.0172816		-0.469609	-0.0122707		-0.471554	-0.013943		-0.503169	-0.0128205		-0.478797	-0.00735622		-0.438315	-0.0208153		-0.548743	-0.0213578		-0.60588	-0.0372756
-0.502142	-0.0176762		-0.470586	-0.0121188		-0.472576	-0.0139494		-0.504096	-0.0130366		-0.479764	-0.00734127		-0.439331	-0.0209488		-0.549782	-0.0215338		-0.606864	-0.0372503
-0.503063	-0.0176719		-0.471592	-0.0123786		-0.473563	-0.0139809		-0.504723	-0.0129658		-0.480797	-0.007436		-0.440341	-0.0208661		-0.550804	-0.0216427		-0.607901	-0.0371622
-0.504186	-0.0174105		-0.472631	-0.0124263		-0.474559	-0.0140731		-0.505874	-0.013138		-0.481795	-0.00737875		-0.441355	-0.0210057		-0.551789	-0.0218115		-0.608863	-0.0371091
-0.505153	-0.0176079		-0.473627	-0.0123679		-0.475555	-0.0140751		-0.506942	-0.0130428		-0.48278	-0.00762282		-0.442387	-0.0210545		-0.552788	-0.0219594		-0.609877	-0.0371384
-0.506152	-0.0178443		-0.47459	-0.0124462		-0.476563	-0.0141791		-0.507932	-0.0131705		-0.483796	-0.00770816		-0.443323	-0.0210795		-0.553814	-0.0220808		-0.610893	-0.0371355
-0.507205	-0.0179038		-0.475602	-0.0125271		-0.477578	-0.0141965		-0.509003	-0.0131611		-0.484797	-0.00773577		-0.444365	-0.0209646		-0.554763	-0.0222515		-0.61189	-0.0370203
-0.508124	-0.0179876		-0.476606	-0.01244		-0.478572	-0.0141977		-0.50991	-0.0131048		-0.485793	-0.00811507		-0.445358	-0.0211825		-0.555801	-0.0223435		-0.612865	-0.036724
-0.50919	-0.0178252		-0.477613	-0.0125887		-0.479553	-0.0142371		-0.510722	-0.0133701		-0.486787	-0.00792198		-0.44636	-0.0213086		-0.556782	-0.0224438		-0.613901	-0.0370012
-0.510072	-0.0182745		-0.478626	-0.0126655		-0.48056	-0.0142401		-0.511911	-0.0134597		-0.487755	-0.0079943		-0.447356	-0.0211463		-0.55777	-0.0226743		-0.614919	-0.0369077
-0.511227	-0.0178644		-0.479611	-0.0133807		-0.481558	-0.0142967		-0.512814	-0.0134932		-0.488765	-0.00804225		-0.448308	-0.0210742		-0.558786	-0.0228079		-0.615926	-0.0367761
-0.51217	-0.0181556		-0.480604	-0.0122197		-0.482566	-0.0143567		-0.51397	-0.0136583		-0.489759	-0.00788077		-0.44939	-0.021109		-0.559802	-0.0229324		-0.616877	-0.0367186
-0.513155	-0.018455		-0.481594	-0.0124272		-0.483575	-0.0143211		-0.514588	-0.0137161		-0.490766	-0.00791272		-0.450354	-0.0214792		-0.560755	-0.0231325		-0.617918	-0.0365628
-0.514128	-0.0184755		-0.482628	-0.0124198		-0.484579	-0.0143942		-0.515864	-0.0137705		-0.49176	-0.00813677		-0.451329	-0.0213003		-0.561787	-0.0232393		-0.618892	-0.0364363
-0.515149	-0.0183813		-0.483598	-0.0127432		-0.485579	-0.0143778		-0.516995	-0.0138537		-0.492764	-0.00806375		-0.452305	-0.0212609		-0.562792	-0.0234119		-0.619885	-0.0364722
-0.516163	-0.0188043		-0.484589	-0.0129147		-0.486556	-0.0143879		-0.517974	-0.0140669		-0.49375	-0.00805853		-0.453349	-0.0212206		-0.563817	-0.0235623		-0.62088	-0.0364732
-0.517196	-0.0184562		-0.485635	-0.0135233		-0.487547	-0.0143874		-0.518898	-0.0140263		-0.494753	-0.00823951		-0.454373	-0.0211412		-0.564789	-0.0238186		-0.621878	-0.036372
-0.518185	-0.0186689		-0.486611	-0.0133708		-0.488545	-0.014382		-0.519704	-0.0140893		-0.495758	-0.00807342		-0.455352	-0.0214211		-0.565745	-0.024064		-0.622897	-0.0361567
-0.519174	-0.0187541		-0.487597	-0.0132503		-0.489542	-0.0144102		-0.5209	-0.0142438		-0.496771	-0.00843354		-0.456311	-0.021239		-0.566754	-0.0240742		-0.623878	-0.0364255
-0.520212	-0.0187956		-0.488608	-0.0132217		-0.490557	-0.0143538		-0.52186	-0.0142621		-0.497761	-0.00801131		-0.457366	-0.0212042		-0.567679	-0.0243155		-0.624853	-0.0364606
-0.521225	-0.0191541		-0.489586	-0.0134999		-0.491547	-0.0144025		-0.522938	-0.0143403		-0.498773	-0.00829501		-0.458385	-0.0211445		-0.568774	-0.0245772		-0.625857	-0.0363181
-0.522186	-0.0192376		-0.490602	-0.0135402		-0.492528	-0.0144441		-0.523932	-0.0145204		-0.499769	-0.00838878		-0.459358	-0.0214267		-0.56967	-0.0247723		-0.626906	-0.0363944
-0.523178	-0.0196951		-0.491599	-0.0134018		-0.493544	-0.0144366		-0.52496	-0.0145648		-0.500759	-0.00848504		-0.460319	-0.0219684		-0.571027	-0.0250676		-0.627859	-0.0360721
-0.524144	-0.0196277		-0.492596	-0.0136027		-0.494528	-0.0144317		-0.525941	-0.014579		-0.501756	-0.00838476		-0.46133	-0.0220558		-0.572376	-0.0250707		-0.628869	-0.0360886
-0.525092	-0.0198752		-0.493585	-0.0132835		-0.495549	-0.0144246		-0.526926	-0.014882		-0.50274	-0.00837271		-0.462367	-0.0224917		-0.573379	-0.0253456		-0.629869	-0.0359787
-0.526231	-0.0200799		-0.494632	-0.0136222		-0.49655	-0.0144727		-0.52801	-0.0147039		-0.503764	-0.0085227		-0.463326	-0.0230655		-0.574367	-0.0253528		-0.630878	-0.0358515
-0.52711	-0.0201849		-0.495584	-0.0134015		-0.497552	-0.0144878		-0.528797	-0.01463		-0.504754	-0.00873403		-0.464318	-0.0233946		-0.575338	-0.0254421		-0.631847	-0.0360074
-0.528159	-0.0203568		-0.496597	-0.0135658		-0.498558	-0.0145244		-0.52984	-0.0146113		-0.505763	-0.00874788		-0.465346	-0.0234402		-0.576395	-0.0257393		-0.632847	-0.0360886
-0.529123	-0.0203046		-0.497594	-0.0132864		-0.499544	-0.0145967		-0.530695	-0.0148296		-0.506765	-0.00893668		-0.466314	-0.0237298		-0.577367	-0.025728		-0.633911	-0.036122
-0.530148	-0.0206527		-0.498588	-0.0134776		-0.500532	-0.0146056		-0.531587	-0.0149254		-0.507762	-0.00891552		-0.467322	-0.0239855		-0.578363	-0.0258663		-0.634858	-0.0360757
-0.531218	-0.0202		-0.499608	-0.0135258		-0.50156	-0.0146704		-0.532767	-0.0149502		-0.508745	-0.00872173		-0.468337	-0.0241446		-0.579394	-0.0259601		-0.635863	-0.0359299
-0.532074	-0.0203963		-0.500546	-0.0137577		-0.502543	-0.0147129		-0.533826	-0.0151698		-0.509767	-0.00899614		-0.469297	-0.0243535		-0.580359	-0.0260069		-0.6369	-0.0356839
-0.533097	-0.0203538		-0.501529	-0.0134305		-0.503527	-0.0147912		-0.534777	-0.0151294		-0.510785	-0.00892899		-0.470325	-0.0244686		-0.581409	-0.0261033		-0.637847	-0.0357753
-0.534137	-0.0202159		-0.502608	-0.0138657		-0.504543	-0.0148583		-0.535862	-0.015247		-0.51176	-0.00887893		-0.471342	-0.0242041		-0.582388	-0.0263823		-0.638863	-0.036063
-0.535198	-0.0201966		-0.503572	-0.0139078		-0.505542	-0.0149981		-0.536917	-0.0152125		-0.512768	-0.00895471		-0.472357	-0.0244028		-0.583359	-0.0264655		-0.639829	-0.0364128
-0.536154	-0.0205461		-0.504597	-0.0138375		-0.506557	-0.015074		-0.537747	-0.0153913		-0.513753	-0.00882884		-0.473325	-0.0241355		-0.584354	-0.0265933		-0.640841	-0.0363714
-0.53702	-0.0206463		-0.505558	-0.0140772		-0.507532	-0.0151992		-0.538822	-0.0152342		-0.514754	-0.00902679		-0.474338	-0.0245408		-0.585368	-0.0266843		-0.641856	-0.0366188
-0.538034	-0.0207543		-0.506612	-0.0140816		-0.508539	-0.0152122		-0.540011	-0.0153181		-0.515757	-0.00909383		-0.475344	-0.0241776		-0.586344	-0.026755		-0.642851	-0.0364084
-0.539171	-0.020605		-0.507604	-0.0142142		-0.509564	-0.0153162		-0.540721	-0.0155094		-0.516752	-0.00928259		-0.476314	-0.0242228		-0.587383	-0.0268981		-0.643824	-0.0364468
-0.540141	-0.0208181		-0.508578	-0.0146667		-0.510552	-0.0153915		-0.54174	-0.015571		-0.517754	-0.00920192		-0.477325	-0.0242957		-0.588351	-0.0271057		-0.644813	-0.0365735
-0.54118	-0.02064		-0.509605	-0.014903		-0.511553	-0.0154719		-0.542977	-0.0156008		-0.518755	-0.00928566		-0.478315	-0.024293		-0.589311	-0.0273483		-0.645828	-0.0365234
-0.542163	-0.0208853		-0.510612	-0.0149868		-0.512549	-0.0155161		-0.54384	-0.015543		-0.519744	-0.00952482		-0.479358	-0.0248442		-0.590367	-0.027593		-0.646855	-0.0369359
-0.543119	-0.0209474		-0.51163	-0.0150846		-0.513546	-0.0155545		-0.544936	-0.0156934		-0.520766	-0.00956381		-0.480303	-0.0246518		-0.591389	-0.027676		-0.64788	-0.0366286
-0.544096	-0.0208752		-0.512588	-0.0153863		-0.514537	-0.0156316		-0.545908	-0.0158025		-0.521746	-0.00954877		-0.481329	-0.0249659		-0.592359	-0.0277488		-0.64886	-0.0365441
-0.545138	-0.0211383		-0.513625	-0.0155418		-0.51555	-0.0157364		-0.546773	-0.0159338		-0.522762	-0.00958145		-0.48233	-0.0253876		-0.593432	-0.0282541		-0.649847	-0.0366962
-0.546142	-0.0211604		-0.514575	-0.0151208		-0.516553	-0.0158361		-0.547692	-0.0159865		-0.523766	-0.0095426		-0.483328	-0.0256961		-0.594393	-0.0283076		-0.650833	-0.0366573
-0.547174	-0.0212255		-0.515587	-0.0150291		-0.517547	-0.0158782		-0.548865	-0.0163069		-0.524753	-0.00969007		-0.484593	-0.0258228		-0.595377	-0.0282584		-0.651841	-0.0366492
-0.548266	-0.0213938		-0.51662	-0.0150961		-0.51854	-0.0158852		-0.549757	-0.0162228		-0.52575	-0.00986878		-0.485955	-0.025714		-0.596346	-0.0283304		-0.652866	-0.03627
-0.549734	-0.0212324		-0.517603	-0.015294		-0.519539	-0.0159375		-0.550934	-0.0165269		-0.526726	-0.0096041		-0.486929	-0.026064		-0.597378	-0.0285396		-0.65384	-0.0361275
-0.55075	-0.0216932		-0.518592	-0.0154628		-0.520545	-0.0159532		-0.551845	-0.0168493		-0.527742	-0.0100154		-0.487899	-0.0264786		-0.598384	-0.0285624		-0.654853	-0.0363792
-0.551688	-0.0218471		-0.519601	-0.0157538		-0.52155	-0.0159786		-0.552891	-0.0168257		-0.528742	-0.0100831		-0.488929	-0.0269348		-0.599357	-0.0285872		-0.655835	-0.036397
-0.552784	-0.0215982		-0.520598	-0.0156859		-0.52255	-0.016054		-0.553751	-0.0169277		-0.529742	-0.00996258		-0.489894	-0.026928		-0.600329	-0.0284904		-0.656831	-0.03662
-0.553737	-0.0216912		-0.521624	-0.0152891		-0.523547	-0.016136		-0.554718	-0.0168976		-0.530753	-0.0102052		-0.490894	-0.027178		-0.60138	-0.0286282		-0.657851	-0.0366816
-0.554749	-0.0217825		-0.522628	-0.0150312		-0.524537	-0.0162773		-0.5561	-0.0169776		-0.531741	-0.0100964		-0.491934	-0.0271598		-0.60235	-0.0288251		-0.658844	-0.0367579
-0.555813	-0.0219746		-0.523605	-0.015315		-0.525545	-0.0163376		-0.556777	-0.0169129		-0.532739	-0.0102106		-0.49292	-0.0272135		-0.60339	-0.0289266		-0.659873	-0.0366106
-0.556795	-0.0222511		-0.524606	-0.0155041		-0.52654	-0.016433		-0.557832	-0.0169481		-0.533739	-0.0101549		-0.493934	-0.0271965		-0.604343	-0.0290404		-0.660805	-0.0364775
-0.557682	-0.0217898		-0.525614	-0.0160918		-0.527547	-0.0164565		-0.558925	-0.0171278		-0.534745	-0.0102017		-0.49492	-0.027226		-0.605297	-0.029255		-0.661866	-0.0366101
-0.55866	-0.0219495		-0.526605	-0.0155767		-0.528538	-0.0164462		-0.559968	-0.0171413		-0.535757	-0.0102516		-0.495884	-0.027148		-0.606353	-0.0295191		-0.662843	-0.0365626
-0.559708	-0.0218571		-0.527617	-0.015609		-0.529542	-0.0164863		-0.560913	-0.0171255		-0.53675	-0.0103387		-0.496943	-0.0271648		-0.607319	-0.0297675		-0.66384	-0.0367279
-0.560685	-0.0220588		-0.528581	-0.015724		-0.530528	-0.0165165		-0.561652	-0.01736		-0.537764	-0.010287		-0.497922	-0.02678		-0.608379	-0.0299766		-0.664801	-0.0370355
-0.561718	-0.0221165		-0.52957	-0.0156609		-0.531527	-0.016561		-0.562826	-0.0173986		-0.538757	-0.0105957		-0.49892	-0.0267075		-0.609313	-0.0300499		-0.665824	-0.0370462
-0.562566	-0.0220502		-0.53058	-0.0158197		-0.532546	-0.0164509		-0.563836	-0.0172652		-0.539737	-0.0103417		-0.499916	-0.0272262		-0.610366	-0.0302757		-0.666797	-0.0371164
-0.563639	-0.0221994		-0.531574	-0.0156152		-0.53353	-0.0165154		-0.56473	-0.0173152		-0.540746	-0.0106998		-0.500917	-0.0266908		-0.611347	-0.0303101		-0.667865	-0.0373024
-0.56472	-0.0219079		-0.532563	-0.0159785		-0.534523	-0.0165003		-0.56594	-0.0173235		-0.541729	-0.0105838		-0.501919	-0.0270284		-0.612339	-0.0305031		-0.668812	-0.0373518
-0.565722	-0.0220178		-0.533565	-0.016653		-0.535532	-0.0165158		-0.566949	-0.017106		-0.542734	-0.0109544		-0.502925	-0.0273856		-0.613334	-0.0305839		-0.66984	-0.0377484
-0.566758	-0.0218215		-0.534595	-0.0164189		-0.536533	-0.0165046		-0.567918	-0.0172879		-0.543721	-0.0105358		-0.503905	-0.0280039		-0.614381	-0.0307507		-0.67081	-0.0376794
-0.567782	-0.0220517		-0.535582	-0.0168652		-0.537528	-0.0165545		-0.568789	-0.0172654		-0.544732	-0.0107198		-0.504913	-0.0281257		-0.615381	-0.0308731		-0.67183	-0.0379714
-0.568774	-0.0217692		-0.536602	-0.0168184		-0.538525	-0.016537		-0.569947	-0.0172811		-0.545738	-0.0107424		-0.505911	-0.0284396		-0.616323	-0.0308718		-0.672842	-0.0381661
-0.569659	-0.0222367		-0.53761	-0.0167997		-0.53953	-0.0165829		-0.570758	-0.0171844		-0.546711	-0.0107558		-0.50691	-0.0284544		-0.617364	-0.0309048		-0.673793	-0.038109
-0.570674	-0.0220649		-0.538618	-0.0169631		-0.540528	-0.0166043		-0.57201	-0.0171928		-0.547737	-0.0109201		-0.507928	-0.0285086		-0.618347	-0.0309774		-0.674869	-0.0384221
-0.571726	-0.0221685		-0.539573	-0.0167268		-0.541541	-0.0166781		-0.572753	-0.0172883		-0.548736	-0.0109563		-0.508909	-0.0286468		-0.619373	-0.0309381		-0.675835	-0.0382388
-0.572779	-0.0221157		-0.54059	-0.0171195		-0.542533	-0.016734		-0.573763	-0.0172763		-0.549727	-0.0111568		-0.509906	-0.0286529		-0.620402	-0.0309562		-0.676865	-0.038459
-0.573836	-0.0221555		-0.541649	-0.0171565		-0.543532	-0.0167887		-0.574931	-0.0173973		-0.550719	-0.0111926		-0.510961	-0.0286612		-0.621359	-0.0310637		-0.677834	-0.0387715
-0.574791	-0.0222564		-0.54264	-0.017115		-0.544547	-0.0168716		-0.576023	-0.0174332		-0.55172	-0.0116309		-0.511919	-0.0281755		-0.622347	-0.0311229		-0.678839	-0.0388465
-0.575799	-0.0227899		-0.543574	-0.0172884		-0.545531	-0.0169454		-0.57675	-0.0174741		-0.552728	-0.0112709		-0.512913	-0.0281902		-0.62337	-0.0309781		-0.679815	-0.0391096
-0.576622	-0.0225209		-0.544615	-0.0170538		-0.546526	-0.017029		-0.578008	-0.0174829		-0.553735	-0.0116655		-0.51392	-0.0280756		-0.624388	-0.0310812		-0.68085	-0.0391067
-0.577687	-0.0228067		-0.545547	-0.0166688		-0.547537	-0.0171652		-0.578637	-0.0178489		-0.554727	-0.0114564		-0.514916	-0.0280373		-0.625352	-0.0310643		-0.681836	-0.0393631
-0.57872	-0.0231817		-0.546571	-0.016728		-0.548545	-0.01734		-0.579844	-0.0180251		-0.555744	-0.0115107		-0.515915	-0.027893		-0.626336	-0.0311919		-0.682803	-0.0394922
-0.579669	-0.0233441		-0.547579	-0.0167963		-0.549533	-0.0174305		-0.580956	-0.017947		-0.556734	-0.0115255		-0.516896	-0.0280755		-0.627337	-0.0313545		-0.683791	-0.0395185
-0.580557	-0.0237422		-0.548592	-0.0167098		-0.550533	-0.017461		-0.581732	-0.0183206		-0.557744	-0.0115608		-0.517896	-0.028037		-0.628322	-0.0314497		-0.684838	-0.0397479
-0.581717	-0.0238943		-0.549561	-0.0168067		-0.551521	-0.0175042		-0.582729	-0.0181779		-0.558753	-0.0117561		-0.518892	-0.0280653		-0.629384	-0.031733		-0.685783	-0.0397363
-0.58261	-0.0240215		-0.550602	-0.0169454		-0.552531	-0.0175752		-0.583867	-0.0181525		-0.559741	-0.0119162		-0.519893	-0.028679		-0.630297	-0.0319257		-0.686857	-0.0401425
-0.583576	-0.0239966		-0.551535	-0.0168363		-0.553541	-0.017645		-0.584782	-0.0185386		-0.560741	-0.0119337		-0.52088	-0.0281903		-0.631297	-0.0320297		-0.687813	-0.0402477
-0.584762	-0.0243677		-0.552555	-0.016997		-0.554535	-0.0176601		-0.585871	-0.0185371		-0.561737	-0.0120907		-0.521889	-0.0285108		-0.632331	-0.0321946		-0.688804	-0.0402629
-0.585649	-0.0245468		-0.553588	-0.0168347		-0.555554	-0.0177091		-0.586852	-0.0186518		-0.562744	-0.012265		-0.522927	-0.0285467		-0.633378	-0.0324259		-0.689804	-0.0405135
-0.586785	-0.0247939		-0.554593	-0.01743		-0.556546	-0.01778		-0.587945	-0.0189229		-0.563739	-0.0121878		-0.523934	-0.0286615		-0.634325	-0.0326266		-0.690754	-0.0406646
-0.587857	-0.0254263		-0.555608	-0.0177023		-0.557525	-0.0177981		-0.5887	-0.019184		-0.564724	-0.0123692		-0.52491	-0.0291453		-0.635324	-0.0329913		-0.691795	-0.0409966
-0.588734	-0.0251323		-0.556596	-0.0176164		-0.558539	-0.0178024		-0.589828	-0.0197038		-0.565712	-0.0124559		-0.525887	-0.0292669		-0.636346	-0.033028		-0.69281	-0.0411596
-0.58969	-0.0257773		-0.557591	-0.0179594		-0.559538	-0.0178308		-0.590818	-0.0201005		-0.566716	-0.0124737		-0.526888	-0.029405		-0.637329	-0.0330828		-0.693795	-0.0413514
-0.59072	-0.0254236		-0.55856	-0.0176037		-0.561128	-0.017562		-0.59181	-0.0202475		-0.567715	-0.0125572		-0.527895	-0.0293001		-0.638345	-0.0334426		-0.694797	-0.0415844
-0.59172	-0.0256229		-0.55963	-0.0180476		-0.562134	-0.0176269		-0.592869	-0.0204951		-0.56871	-0.0125968		-0.528908	-0.0290486		-0.639344	-0.0335503		-0.69585	-0.0417371
-0.59274	-0.0258864		-0.5606	-0.0178663		-0.563136	-0.0176648		-0.593838	-0.0206016		-0.569703	-0.0127099		-0.529879	-0.0285295		-0.640332	-0.0337429		-0.696818	-0.0420285
-0.593623	-0.0257135		-0.561596	-0.0180859		-0.564128	-0.017685		-0.594877	-0.0205215		-0.570714	-0.0126957		-0.530922	-0.0285359		-0.641312	-0.0339563		-0.697836	-0.0423997
-0.594826	-0.0258214		-0.562577	-0.017923		-0.565127	-0.0176898		-0.595751	-0.0206717		-0.571705	-0.0126429		-0.531875	-0.0285139		-0.642327	-0.0340899		-0.698779	-0.0425864
-0.595572	-0.0260009		-0.56359	-0.0180181		-0.566128	-0.01771		-0.596985	-0.0207986		-0.572711	-0.012721		-0.532926	-0.0283102		-0.643346	-0.0342325		-0.699844	-0.0431668
-0.596587	-0.0260213		-0.564588	-0.0182288		-0.567122	-0.0175777		-0.59784	-0.0206612		-0.573713	-0.0128779		-0.533899	-0.0278718		-0.644294	-0.0346144		-0.700791	-0.0433081
-0.597707	-0.0263911		-0.565575	-0.018572		-0.568119	-0.0176166		-0.598916	-0.0206888		-0.574719	-0.0128225		-0.534898	-0.0281917		-0.645312	-0.0349066		-0.701821	-0.0435749
-0.59873	-0.0258735		-0.566562	-0.0191478		-0.569128	-0.0176306		-0.59959	-0.0205373		-0.575702	-0.012935		-0.535896	-0.0281314		-0.646278	-0.0350856		-0.702788	-0.0439115
-0.59972	-0.0268247		-0.567591	-0.0186184		-0.570129	-0.0175859		-0.600791	-0.0204363		-0.576714	-0.0130411		-0.536876	-0.0280319		-0.647315	-0.0352587		-0.703786	-0.0439678
-0.60076	-0.0269939		-0.56861	-0.0192874		-0.571104	-0.0175538		-0.60167	-0.0204889		-0.577701	-0.0129811		-0.537863	-0.0283042		-0.648337	-0.0356168		-0.70481	-0.0443316
-0.601644	-0.0263289		-0.569557	-0.0191534		-0.572107	-0.0175786		-0.602775	-0.0202551		-0.578713	-0.0132649		-0.538882	-0.028166		-0.649299	-0.0353863		-0.705799	-0.0444905
-0.602682	-0.0263527		-0.570523	-0.0189456		-0.573127	-0.0176767		-0.603732	-0.0200703		-0.57969	-0.0132687		-0.539881	-0.0282503		-0.650261	-0.0355479		-0.706782	-0.0449149
-0.603836	-0.0266528		-0.571574	-0.0187916		-0.574121	-0.0177313		-0.604836	-0.0198623		-0.580701	-0.0134335		-0.540895	-0.0281103		-0.65135	-0.0355012		-0.707803	-0.0454922
-0.604634	-0.0269137		-0.572555	-0.0190234		-0.575122	-0.0177816		-0.606441	-0.0203324		-0.581709	-0.0134281		-0.541883	-0.0280455		-0.652308	-0.0356589		-0.708795	-0.0458262
-0.605703	-0.026715		-0.573548	-0.0188272		-0.576126	-0.017855		-0.607462	-0.0203113		-0.582695	-0.0136259		-0.542864	-0.0280234		-0.653371	-0.035743		-0.709817	-0.0461748
-0.606677	-0.0268845		-0.574591	-0.0188597		-0.577126	-0.0178812		-0.608492	-0.0203329		-0.583698	-0.013584		-0.543868	-0.0279615		-0.654283	-0.0359267		-0.710799	-0.0463954
-0.607658	-0.0273861		-0.575585	-0.0189499		-0.578128	-0.0180028		-0.609441	-0.0202848		-0.584702	-0.0134022		-0.54488	-0.0282948		-0.655359	-0.0360684		-0.711805	-0.0468719
-0.608666	-0.0274351		-0.576566	-0.0193854		-0.579127	-0.018019		-0.610393	-0.0202863		-0.585706	-0.0136609		-0.545916	-0.0281116		-0.656335	-0.0363388		-0.712839	-0.0473951
-0.60969	-0.0271071		-0.577588	-0.0194775		-0.580112	-0.0180561		-0.611431	-0.0201741		-0.586692	-0.0136198		-0.546893	-0.0281031		-0.657334	-0.0368532		-0.713839	-0.0478406
-0.610669	-0.0274697		-0.578578	-0.0192911		-0.581125	-0.0181732		-0.612632	-0.0202877		-0.58769	-0.0137314		-0.547914	-0.0281015		-0.658327	-0.0367785		-0.714822	-0.0484096
-0.611596	-0.0275167		-0.579575	-0.0190975		-0.582111	-0.0182833		-0.613429	-0.0201912		-0.588692	-0.013826		-0.548908	-0.0282966		-0.659326	-0.0373315		-0.715797	-0.0488147
-0.612685	-0.0271688		-0.580573	-0.0192284		-0.583105	-0.0183854		-0.614285	-0.0202357		-0.589696	-0.0140841		-0.549883	-0.0280651		-0.660318	-0.0372667		-0.716817	-0.0494044
-0.613549	-0.0270474		-0.581567	-0.0191577		-0.584134	-0.0185507		-0.615623	-0.0203452		-0.590699	-0.0138981		-0.550889	-0.0283635		-0.661289	-0.0374924		-0.717816	-0.0497785
-0.614686	-0.0272741		-0.582573	-0.0193347		-0.585102	-0.0186748		-0.616343	-0.02016		-0.591705	-0.0140553		-0.551887	-0.0285137		-0.662313	-0.0371982		-0.718808	-0.0499787
-0.615696	-0.0273206		-0.583563	-0.0193832		-0.586113	-0.0187049		-0.617264	-0.0201938		-0.592686	-0.0139637		-0.5529	-0.0284858		-0.663351	-0.03726		-0.719814	-0.0505388
-0.616706	-0.0272504		-0.584523	-0.0195921		-0.587101	-0.0187664		-0.618592	-0.0202232		-0.593675	-0.0141611		-0.553889	-0.028041		-0.664316	-0.0371808		-0.720802	-0.0507986
-0.617675	-0.0274172		-0.585576	-0.0198066		-0.588097	-0.0187448		-0.619264	-0.0199787		-0.594697	-0.0142705		-0.554882	-0.0282661		-0.665287	-0.0373024		-0.721801	-0.0512165
-0.618735	-0.0273605		-0.586602	-0.0193285		-0.589103	-0.0187644		-0.620356	-0.0201219		-0.595691	-0.0143001		-0.555892	-0.0282298		-0.666317	-0.0375384		-0.722801	-0.0516332
-0.619592	-0.0273156		-0.587574	-0.019367		-0.590111	-0.018618		-0.62139	-0.0200156		-0.596675	-0.0145675		-0.556896	-0.0281201		-0.667296	-0.0376297		-0.723767	-0.051965
-0.620636	-0.0273258		-0.58855	-0.0191948		-0.591108	-0.018638		-0.622305	-0.0200019		-0.5977	-0.0142609		-0.557877	-0.0282328		-0.668361	-0.0377935		-0.724765	-0.0526093
-0.621672	-0.0272789		-0.589545	-0.0196779		-0.592096	-0.0185162		-0.623385	-0.0200176		-0.598692	-0.014275		-0.558874	-0.028163		-0.669338	-0.037886		-0.725808	-0.0527797
-0.622667	-0.0273661		-0.590567	-0.0197307		-0.593105	-0.0185498		-0.62431	-0.0199168		-0.599694	-0.014391		-0.559883	-0.0278784		-0.670309	-0.0382125		-0.726768	-0.0530576
-0.623711	-0.0270138		-0.591592	-0.0198625		-0.594101	-0.0184607		-0.625431	-0.0199919		-0.60069	-0.0143645		-0.560864	-0.0281043		-0.671273	-0.0383634		-0.727787	-0.0537266
-0.624583	-0.0269088		-0.592527	-0.019856		-0.595104	-0.0185622		-0.626364	-0.0200568		-0.601699	-0.0144042		-0.561863	-0.0283914		-0.672309	-0.038339		-0.728799	-0.0537917
-0.625729	-0.0270782		-0.593599	-0.0197528		-0.596115	-0.0185599		-0.627672	-0.0200703		-0.602683	-0.0144583		-0.562859	-0.0283437		-0.673327	-0.0384366		-0.729791	-0.0542391
-0.626622	-0.0269009		-0.59455	-0.0199359		-0.597093	-0.0185441		-0.628445	-0.0201068		-0.603671	-0.0143911		-0.563873	-0.0285133		-0.674321	-0.0385016		-0.730764	-0.0546577
-0.62767	-0.0266886		-0.595538	-0.0197244		-0.598104	-0.0187183		-0.629568	-0.0201891		-0.604671	-0.0146199		-0.56489	-0.0287118		-0.675304	-0.0386484		-0.731836	-0.0550238
-0.628651	-0.0267217		-0.596552	-0.0200268		-0.599109	-0.0187847		-0.630216	-0.0203569		-0.605657	-0.0147946		-0.565872	-0.0289591		-0.676351	-0.0386548		-0.732809	-0.0553297
-0.629701	-0.0267761		-0.597558	-0.0202484		-0.600103	-0.0188365		-0.631366	-0.0205137		-0.606676	-0.0147651		-0.566869	-0.0291364		-0.677292	-0.0387947		-0.733777	-0.0557777
-0.630714	-0.0267628		-0.59857	-0.0209025		-0.601103	-0.0188819		-0.632623	-0.020658		-0.607678	-0.0148912		-0.567862	-0.0292766		-0.678324	-0.038898		-0.734786	-0.05672
-0.631898	-0.0269106		-0.599549	-0.0210932		-0.602117	-0.0189163		-0.633474	-0.0210091		-0.608673	-0.015032		-0.568827	-0.0293227		-0.679294	-0.0390859		-0.735819	-0.0570689
-0.632691	-0.0269546		-0.600572	-0.0210296		-0.603098	-0.0190179		-0.634401	-0.0210762		-0.609658	-0.0153351		-0.569855	-0.0296195		-0.680309	-0.0391413		-0.736774	-0.0576095
-0.633556	-0.0273741		-0.601568	-0.0208862		-0.604067	-0.0192376		-0.635409	-0.0212412		-0.610655	-0.014813		-0.570868	-0.0296852		-0.681309	-0.0392565		-0.737788	-0.0581131
-0.634656	-0.0273824		-0.602583	-0.0207907		-0.605088	-0.0192986		-0.636252	-0.0214589		-0.611663	-0.0150552		-0.571854	-0.0294874		-0.682347	-0.0395073		-0.738797	-0.0581421
-0.63557	-0.0278381		-0.603577	-0.020883		-0.606092	-0.0194229		-0.637312	-0.0215996		-0.612667	-0.0150966		-0.57286	-0.0292899		-0.683263	-0.0396368		-0.73974	-0.0585153
-0.636708	-0.0281052		-0.604524	-0.0210405		-0.607091	-0.0195353		-0.638238	-0.0218279		-0.613662	-0.0152473		-0.573868	-0.0288408		-0.684309	-0.0398129		-0.740795	-0.059078
-0.637737	-0.028416		-0.60557	-0.0207781		-0.608087	-0.0196719		-0.639389	-0.0217505		-0.614667	-0.0153337		-0.57487	-0.029511		-0.685298	-0.0399417		-0.741785	-0.059826
-0.638665	-0.0285029		-0.606515	-0.0205687		-0.609067	-0.0196376		-0.640314	-0.0220294		-0.615678	-0.0154228		-0.575869	-0.0292509		-0.686312	-0.0400936		-0.742848	-0.0607233
-0.639667	-0.0282729		-0.607521	-0.0206689		-0.610081	-0.0197354		-0.641452	-0.0220017		-0.616679	-0.0154078		-0.57686	-0.0294674		-0.687253	-0.039981		-0.743826	-0.0613116
-0.640674	-0.0285337		-0.608527	-0.0206977		-0.611078	-0.0197098		-0.64251	-0.0221507		-0.617671	-0.0154728		-0.57789	-0.0290883		-0.688323	-0.0402995		-0.7448	-0.0620652
-0.641516	-0.0282451		-0.609541	-0.0204666		-0.612095	-0.0197387		-0.643582	-0.0222984		-0.618667	-0.015469		-0.578881	-0.0293909		-0.689333	-0.0403848		-0.745806	-0.0624578
-0.642589	-0.0280883		-0.610535	-0.0204071		-0.613091	-0.0197458		-0.644525	-0.0221139		-0.619679	-0.0153516		-0.579866	-0.0296759		-0.690318	-0.0405598		-0.746781	-0.0630638
-0.643646	-0.0279784		-0.611505	-0.0205623		-0.614079	-0.0197538		-0.645301	-0.0222564		-0.620673	-0.0153636		-0.580874	-0.0297953		-0.691338	-0.0408017		-0.747751	-0.0638103
-0.644646	-0.0279231		-0.612518	-0.0209352		-0.615094	-0.0197482		-0.646373	-0.0224735		-0.621655	-0.0156144		-0.58187	-0.0308547		-0.692271	-0.0409729		-0.748747	-0.0644471
-0.645665	-0.0279616		-0.61355	-0.0211056		-0.616069	-0.0197029		-0.647409	-0.0223058		-0.622674	-0.0155555		-0.58284	-0.0299748		-0.693282	-0.0412514		-0.749799	-0.0651157
-0.646577	-0.0276982		-0.614536	-0.0209402		-0.617078	-0.0197865		-0.648237	-0.0220199		-0.623671	-0.0158522		-0.58389	-0.0303349		-0.694304	-0.041349		-0.750736	-0.0656026
-0.647605	-0.0277078		-0.615511	-0.0209867		-0.618079	-0.019778		-0.649464	-0.0223947		-0.62467	-0.0154728		-0.584853	-0.030401		-0.695305	-0.0414062		-0.751764	-0.0662946
-0.648624	-0.0276602		-0.616525	-0.0209188		-0.619073	-0.0197902		-0.650322	-0.0223451		-0.625658	-0.0156729		-0.585856	-0.0297633		-0.696296	-0.0415644		-0.752814	-0.0672053
-0.649571	-0.0274606		-0.617524	-0.0208719		-0.620081	-0.0197679		-0.65151	-0.0222769		-0.626677	-0.0156569		-0.586861	-0.0304186		-0.69728	-0.0415375		-0.753817	-0.0678277
-0.650589	-0.0273412		-0.618563	-0.020591		-0.621091	-0.0197886		-0.652304	-0.0222229		-0.627663	-0.0157094		-0.587819	-0.0302197		-0.698305	-0.041893		-0.754795	-0.0687926
-0.651585	-0.0275246		-0.619519	-0.0205887		-0.622064	-0.0198171		-0.65348	-0.0221044		-0.62866	-0.0157086		-0.58884	-0.0299126		-0.699245	-0.0416922		-0.755784	-0.0696569
-0.652641	-0.0270894		-0.620553	-0.0208818		-0.623087	-0.0198672		-0.654442	-0.0221182		-0.629672	-0.0157767		-0.589836	-0.029707		-0.700254	-0.0417109		-0.756848	-0.0706167
-0.653602	-0.0272003		-0.621518	-0.0209977		-0.624083	-0.019918		-0.655361	-0.0221382		-0.630656	-0.0159292		-0.590884	-0.0305787		-0.701301	-0.041964		-0.757824	-0.0715984
-0.654464	-0.0275002		-0.622526	-0.0210945		-0.625088	-0.0200283		-0.656442	-0.0220835		-0.631668	-0.0158445		-0.591854	-0.0299458		-0.702323	-0.0423643		-0.758821	-0.0720966
-0.655679	-0.0275004		-0.623523	-0.0212471		-0.626079	-0.0201272		-0.657389	-0.0219351		-0.632671	-0.0162816		-0.592832	-0.0301676		-0.703275	-0.0429224		-0.759827	-0.0728031
-0.656615	-0.0274543		-0.624531	-0.0211471		-0.627081	-0.0202184		-0.658465	-0.0220587		-0.633674	-0.0165568		-0.593855	-0.0304054		-0.704334	-0.0434931		-0.760814	-0.0734331
-0.65767	-0.028092		-0.625533	-0.021311		-0.628078	-0.0203744		-0.659352	-0.0219628		-0.634657	-0.0169249		-0.594856	-0.0303525		-0.705256	-0.0438078		-0.761793	-0.0742181
-0.65857	-0.0280061		-0.626548	-0.0212501		-0.629069	-0.0204066		-0.66028	-0.0218968		-0.635668	-0.0165776		-0.595859	-0.0304296		-0.706271	-0.0441642		-0.762781	-0.0756373
-0.659646	-0.0281395		-0.627511	-0.0215755		-0.63008	-0.0202896		-0.661229	-0.021816		-0.636673	-0.0170317		-0.596853	-0.030537		-0.707253	-0.0444574		-0.763795	-0.0766147
-0.660621	-0.0282399		-0.628564	-0.022142		-0.631078	-0.020298		-0.662315	-0.0217281		-0.637654	-0.0170231		-0.597858	-0.0309235		-0.708245	-0.0444917		-0.76477	-0.0778182
-0.66139	-0.0282068		-0.629529	-0.0221868		-0.632067	-0.0203139		-0.663413	-0.0218731		-0.638645	-0.0171795		-0.598835	-0.031305		-0.709235	-0.0444902		-0.765754	-0.0785549
-0.662474	-0.0282043		-0.630543	-0.022456		-0.633076	-0.020249		-0.664521	-0.0218208		-0.639669	-0.0172549		-0.599861	-0.0317083		-0.710274	-0.0446553		-0.766757	-0.0793636
-0.663518	-0.0279179		-0.631565	-0.0229319		-0.63407	-0.0201644		-0.665647	-0.0218022		-0.64067	-0.0174996		-0.600877	-0.0313704		-0.71127	-0.044826		-0.7678	-0.0801486
-0.664629	-0.0280528		-0.632533	-0.022663		-0.635085	-0.0202203		-0.666222	-0.0221374		-0.641655	-0.0176159		-0.601875	-0.0315068		-0.712275	-0.0449381		-0.768749	-0.0806234
-0.665691	-0.0279716		-0.633534	-0.0224322		-0.636072	-0.0201731		-0.667361	-0.0221805		-0.642658	-0.0177197		-0.602883	-0.0317762		-0.713307	-0.0450887		-0.769772	-0.0816141
-0.6666	-0.0277539		-0.634542	-0.0226372		-0.637074	-0.0201982		-0.668162	-0.0223207		-0.643636	-0.017951		-0.603877	-0.0314427		-0.714298	-0.0454008		-0.770803	-0.0829023
-0.667637	-0.0281023		-0.635526	-0.0228055		-0.63807	-0.0202112		-0.669322	-0.0222399		-0.644632	-0.018084		-0.604843	-0.0315316		-0.715294	-0.0454835		-0.771746	-0.084224
-0.668656	-0.0281009		-0.636575	-0.0229649		-0.639077	-0.0202484		-0.670325	-0.0223993		-0.64564	-0.0180431		-0.605844	-0.0310747		-0.716297	-0.045726		-0.772767	-0.0852552
-0.669668	-0.0282061		-0.637525	-0.0234551		-0.640074	-0.0202582		-0.671535	-0.0225678		-0.646651	-0.0180454		-0.60687	-0.0315385		-0.717232	-0.0462439		-0.77376	-0.0861466
-0.670631	-0.0277017		-0.63853	-0.0230768		-0.641071	-0.0203059		-0.672428	-0.0225848		-0.647645	-0.0181723		-0.607819	-0.0307966		-0.71829	-0.046432		-0.774767	-0.0869921
-0.671685	-0.0281478		-0.639527	-0.0230203		-0.642067	-0.0203499		-0.673443	-0.0227247		-0.648629	-0.0180658		-0.608832	-0.0306612		-0.719258	-0.0467363		-0.775775	-0.0876588
-0.672598	-0.027925		-0.640541	-0.0230806		-0.643068	-0.020392		-0.674237	-0.0227377		-0.649646	-0.0182628		-0.609818	-0.0306554		-0.720307	-0.0472092		-0.776788	-0.0884821
-0.673667	-0.0278077		-0.641535	-0.0229607		-0.644062	-0.0204039		-0.675277	-0.0228472		-0.650628	-0.0180658		-0.610823	-0.0305083		-0.721261	-0.047535		-0.777771	-0.0896445
-0.674693	-0.0280963		-0.642556	-0.0231539		-0.645054	-0.0203804		-0.676471	-0.0227784		-0.651627	-0.0180166		-0.611818	-0.0303199		-0.722239	-0.0477216		-0.778803	-0.0906258
-0.6757	-0.0277325		-0.643513	-0.0232373		-0.646041	-0.0204044		-0.67724	-0.0229276		-0.65263	-0.0180522		-0.612842	-0.0307367		-0.723256	-0.0476411		-0.779814	-0.0916776
-0.676712	-0.0280551		-0.644473	-0.0231773		-0.647038	-0.020436		-0.678387	-0.0228144		-0.653637	-0.017916		-0.613864	-0.030759		-0.72429	-0.04833		-0.780826	-0.0930665
-0.677665	-0.0278272		-0.645483	-0.0233467		-0.648052	-0.0204396		-0.679271	-0.0227031		-0.654663	-0.018383		-0.61484	-0.0311322		-0.725287	-0.0486366		-0.781788	-0.0939579
-0.678604	-0.0279095		-0.646531	-0.0232759		-0.649058	-0.020564		-0.680279	-0.0227738		-0.655643	-0.0182549		-0.615855	-0.0310285		-0.726255	-0.0491146		-0.782806	-0.095429
-0.679491	-0.0282664		-0.647495	-0.0231577		-0.650061	-0.0205092		-0.681265	-0.0226908		-0.656629	-0.0182671		-0.616834	-0.0311043		-0.727297	-0.0497924		-0.783836	-0.0962475
-0.680597	-0.028148		-0.648508	-0.0231564		-0.651032	-0.0205796		-0.682234	-0.0225391		-0.65762	-0.0184395		-0.617817	-0.0310593		-0.72828	-0.0504584		-0.784832	-0.0971085
-0.681638	-0.0282102		-0.649513	-0.0229763		-0.652054	-0.0206594		-0.683286	-0.0226675		-0.658657	-0.0187168		-0.618814	-0.0313788		-0.729252	-0.0512015		-0.785812	-0.0984077
-0.682584	-0.0287775		-0.650538	-0.0228438		-0.653057	-0.0208126		-0.684624	-0.0226396		-0.65963	-0.0188387		-0.6198	-0.0311592		-0.730263	-0.0518808		-0.786761	-0.0989262
-0.683588	-0.0288243		-0.651495	-0.0227744		-0.654057	-0.020896		-0.685177	-0.0224939		-0.660653	-0.019119		-0.620804	-0.031297		-0.731255	-0.052431		-0.787784	-0.100036
-0.684533	-0.0292231		-0.652493	-0.0227408		-0.655044	-0.0210604		-0.686128	-0.0228007		-0.661644	-0.0188486		-0.621823	-0.0312956		-0.732246	-0.0529573		-0.788765	-0.101081
-0.685573	-0.0299384		-0.653507	-0.0226865		-0.656047	-0.0211352		-0.68738	-0.0226576		-0.662624	-0.0190584		-0.622816	-0.0317982		-0.733277	-0.0532077		-0.78978	-0.101959
-0.686523	-0.0295354		-0.654482	-0.0228846		-0.65706	-0.0211883		-0.688352	-0.0227914		-0.663635	-0.0192052		-0.623831	-0.0312483		-0.734254	-0.0538521		-0.790797	-0.103724
-0.687691	-0.029513		-0.655488	-0.0228297		-0.658051	-0.0212754		-0.689583	-0.0228611		-0.664625	-0.0191244		-0.624826	-0.030867		-0.7353	-0.0545064		-0.791764	-0.104847
-0.688619	-0.0301054		-0.656512	-0.0231998		-0.659063	-0.021442		-0.690229	-0.022798		-0.665609	-0.0191452		-0.62581	-0.0310696		-0.736262	-0.0547625		-0.792791	-0.106109
-0.689612	-0.0297994		-0.657472	-0.0232541		-0.660054	-0.0215223		-0.691231	-0.0226872		-0.666615	-0.0193002		-0.626825	-0.0305241		-0.737302	-0.0550299		-0.793783	-0.106598
-0.690584	-0.0295136		-0.658503	-0.0233917		-0.66104	-0.0216624		-0.692184	-0.0230066		-0.66763	-0.0194668		-0.627808	-0.0304895		-0.738265	-0.055276		-0.794789	-0.107321
-0.691688	-0.0302759		-0.659491	-0.0237201		-0.662053	-0.0216844		-0.693127	-0.0230514		-0.66863	-0.0194928		-0.628819	-0.0303807		-0.739277	-0.0554284		-0.795766	-0.108344
-0.692619	-0.0303476		-0.660502	-0.0237408		-0.663057	-0.0216615		-0.694022	-0.0233325		-0.669613	-0.0197674		-0.629802	-0.0307288		-0.740262	-0.0562764		-0.796744	-0.109545
-0.693631	-0.0301386		-0.661484	-0.0236708		-0.664055	-0.0216911		-0.695267	-0.0232608		-0.670626	-0.0198255		-0.630796	-0.0312852		-0.741249	-0.0568308		-0.797776	-0.110453
-0.694643	-0.0305535		-0.662508	-0.0242758		-0.665038	-0.0217192		-0.696417	-0.0234424		-0.671613	-0.0199886		-0.63184	-0.0312066		-0.742316	-0.057242		-0.798748	-0.111592
-0.695685	-0.0302531		-0.663508	-0.024334		-0.666065	-0.0218155		-0.697328	-0.0235685		-0.672629	-0.0203757		-0.632829	-0.031211		-0.743261	-0.05788		-0.799768	-0.112736
-0.696713	-0.030736		-0.664487	-0.0245618		-0.667053	-0.0217481		-0.698365	-0.0237248		-0.673609	-0.020192		-0.633821	-0.0311947		-0.744244	-0.0583076		-0.800741	-0.113958
-0.697525	-0.0302779		-0.665484	-0.0247612		-0.668046	-0.0217707		-0.699546	-0.0236621		-0.674627	-0.0205028		-0.634827	-0.0308238		-0.745236	-0.0588026		-0.801767	-0.115115
-0.698543	-0.0305213		-0.666524	-0.0249258		-0.669051	-0.0217806		-0.70048	-0.0234953		-0.675626	-0.0205037		-0.635824	-0.0307307		-0.746248	-0.0591208		-0.802698	-0.115831
-0.699592	-0.0309001		-0.667486	-0.0248662		-0.670051	-0.02179		-0.701313	-0.0236846		-0.67664	-0.0204861		-0.63681	-0.0306457		-0.747236	-0.0595733		-0.803745	-0.116537
-0.700563	-0.030781		-0.668507	-0.0251419		-0.671049	-0.0217487		-0.702247	-0.0240534		-0.677628	-0.0205071		-0.637828	-0.0313144		-0.748258	-0.0598717		-0.804769	-0.117272
-0.701455	-0.0312126		-0.669504	-0.024541		-0.672044	-0.02174		-0.703387	-0.024091		-0.678623	-0.0202004		-0.638826	-0.0317696		-0.749219	-0.0603385		-0.805749	-0.118357
-0.702593	-0.0307919		-0.670514	-0.0248693		-0.67305	-0.0217747		-0.704422	-0.024184		-0.679638	-0.0202447		-0.639787	-0.031828		-0.750291	-0.0610512		-0.806749	-0.119336
-0.70364	-0.0304316		-0.671484	-0.0253994		-0.674052	-0.0217739		-0.705282	-0.0244833		-0.680628	-0.0201959		-0.640817	-0.0323259		-0.751268	-0.0620069		-0.807734	-0.120629
-0.704599	-0.0302473		-0.672472	-0.0252824		-0.675038	-0.0218439		-0.706221	-0.0246513		-0.681624	-0.0200588		-0.641798	-0.0323671		-0.752286	-0.0626199		-0.808781	-0.121725
-0.705585	-0.0299316		-0.673498	-0.0250886		-0.676059	-0.021954		-0.707393	-0.0245866		-0.682598	-0.0200577		-0.642841	-0.0326307		-0.753285	-0.063347		-0.80976	-0.122761
-0.706578	-0.0299624		-0.67448	-0.0251709		-0.677061	-0.0220371		-0.708089	-0.0246442		-0.683612	-0.0200764		-0.643792	-0.0333711		-0.754245	-0.0640928		-0.810779	-0.123725
-0.707558	-0.0289704		-0.675493	-0.0252711		-0.678051	-0.0220647		-0.709304	-0.0251693		-0.684615	-0.0201513		-0.644792	-0.0335952		-0.755272	-0.0641025		-0.811783	-0.12398
-0.708607	-0.0294418		-0.676498	-0.0253625		-0.679052	-0.0221558		-0.71043	-0.0252398		-0.685619	-0.020156		-0.645772	-0.0335367		-0.75625	-0.0650372		-0.812755	-0.124948
-0.709755	-0.0292792		-0.677503	-0.0251454		-0.680028	-0.022325		-0.711303	-0.0252347		-0.686611	-0.0203403		-0.646778	-0.0337488		-0.757288	-0.0650907		-0.813739	-0.125908
-0.710646	-0.0290552		-0.678538	-0.0253438		-0.681037	-0.0224068		-0.712231	-0.0253326		-0.687604	-0.0204843		-0.647786	-0.0342657		-0.758278	-0.065544		-0.814764	-0.12663
-0.711613	-0.0293012		-0.679487	-0.0249479		-0.682018	-0.0225483		-0.713361	-0.025342		-0.688606	-0.0209014		-0.648793	-0.0340969		-0.75925	-0.0667259		-0.815773	-0.128059
-0.71268	-0.0291715		-0.680494	-0.024666		-0.683031	-0.0227545		-0.714434	-0.0255043		-0.689614	-0.0215945		-0.6498	-0.0338205		-0.76027	-0.0677946		-0.816732	-0.128817
-0.713612	-0.029612		-0.681478	-0.0244839		-0.684034	-0.02297		-0.715499	-0.0256541		-0.690621	-0.0220191		-0.650792	-0.0338925		-0.761211	-0.0680187		-0.817752	-0.129952
-0.714551	-0.0295177		-0.682471	-0.024579		-0.685043	-0.0233862		-0.716404	-0.0258918		-0.691622	-0.0224701		-0.651789	-0.033506		-0.762216	-0.0687415		-0.818784	-0.131147
-0.715616	-0.0295127		-0.683455	-0.0244154		-0.686023	-0.0236609		-0.717255	-0.0261585		-0.692609	-0.0227933		-0.652784	-0.0341154		-0.763272	-0.0702124		-0.819779	-0.131704
-0.716662	-0.0298862		-0.684453	-0.0245001		-0.687026	-0.0238331		-0.718356	-0.0263113		-0.693613	-0.0230235		-0.653792	-0.03388		-0.7643	-0.070807		-0.820792	-0.132867
-0.717607	-0.0297174		-0.685418	-0.0248117		-0.688046	-0.0240555		-0.719431	-0.0264655		-0.694626	-0.022878		-0.654802	-0.0341028		-0.765258	-0.0712236		-0.821774	-0.133871
-0.718677	-0.0302304		-0.686475	-0.0245618		-0.689023	-0.0242093		-0.720196	-0.0263923		-0.69563	-0.023236		-0.655789	-0.0340851		-0.766268	-0.0720537		-0.822794	-0.134768
-0.719589	-0.0304835		-0.687457	-0.024479		-0.69002	-0.0243214		-0.721564	-0.0268681		-0.696621	-0.0235604		-0.656793	-0.034119		-0.767247	-0.073036		-0.823752	-0.135599
-0.720653	-0.031091		-0.688468	-0.0246487		-0.691047	-0.0244196		-0.722249	-0.0269613		-0.697623	-0.0238052		-0.657801	-0.0341597		-0.768249	-0.0734657		-0.824788	-0.136242
-0.721604	-0.0311557		-0.689459	-0.025198		-0.692037	-0.0246588		-0.723254	-0.0271027		-0.698624	-0.0238806		-0.658778	-0.0342071		-0.769253	-0.0739999		-0.825778	-0.137951
-0.722549	-0.0308772		-0.690477	-0.0260383		-0.693041	-0.0247878		-0.724255	-0.0271369		-0.699628	-0.0239946		-0.659794	-0.0340145		-0.770224	-0.0743646		-0.826753	-0.139129
-0.723644	-0.0313164		-0.69151	-0.0265069		-0.694021	-0.0252		-0.72536	-0.0273224		-0.70062	-0.0240532		-0.660796	-0.0341514		-0.771241	-0.0746131		-0.827773	-0.139887
-0.72452	-0.0319682		-0.692487	-0.0271187		-0.695021	-0.0254452		-0.72609	-0.0274611		-0.701644	-0.024375		-0.661771	-0.0343097		-0.772217	-0.0752477		-0.828783	-0.14043
-0.725628	-0.031927		-0.693469	-0.0268636		-0.696026	-0.0256338		-0.727402	-0.0277959		-0.702621	-0.0244648		-0.662801	-0.0346639		-0.773259	-0.0755739		-0.829764	-0.141134
-0.72655	-0.032388		-0.694521	-0.0268208		-0.697008	-0.0259679		-0.728402	-0.027987		-0.703624	-0.0246992		-0.663797	-0.0347633		-0.774251	-0.0763908		-0.830801	-0.14243
-0.727663	-0.0326776		-0.695465	-0.0265793		-0.698016	-0.0261001		-0.729455	-0.0281919		-0.704607	-0.0247517		-0.664815	-0.0349047		-0.775202	-0.0764948		-0.831734	-0.1437
-0.728653	-0.0328725		-0.696479	-0.0269167		-0.699016	-0.0262386		-0.730325	-0.028436		-0.705608	-0.0247664		-0.665764	-0.0359304		-0.776224	-0.0774449		-0.832779	-0.144659
-0.729592	-0.0331933		-0.697482	-0.0269023		-0.700021	-0.0264679		-0.731517	-0.0283937		-0.7066	-0.0251319		-0.666751	-0.0368888		-0.777234	-0.0780685		-0.833745	-0.14514
-0.7306	-0.0328888		-0.698484	-0.0270352		-0.701025	-0.0266107		-0.732143	-0.0287813		-0.707609	-0.0251746		-0.667789	-0.0368785		-0.77828	-0.0788083		-0.834744	-0.145231
-0.73162	-0.0328208		-0.699508	-0.0267971		-0.702034	-0.0268329		-0.733253	-0.0290524		-0.7086	-0.0252739		-0.668786	-0.036698		-0.779248	-0.0792741		-0.835752	-0.146
-0.732631	-0.0328444		-0.700456	-0.02715		-0.70302	-0.0270286		-0.73422	-0.0292714		-0.7096	-0.0255759		-0.669769	-0.0366179		-0.780268	-0.0797992		-0.836777	-0.146845
-0.733653	-0.0323838		-0.701443	-0.0277119		-0.704029	-0.0273477		-0.735162	-0.0295681		-0.710618	-0.0258703		-0.67078	-0.0365276		-0.78125	-0.0815347		-0.837783	-0.148008
-0.73465	-0.0320459		-0.70245	-0.0277479		-0.705013	-0.0276036		-0.736546	-0.0293767		-0.711614	-0.0264841		-0.671784	-0.0363557		-0.782221	-0.0818788		-0.838739	-0.148951
-0.735617	-0.0323609		-0.703478	-0.0280442		-0.70603	-0.0277991		-0.73719	-0.0294452		-0.712623	-0.0260514		-0.6728	-0.0365621		-0.783247	-0.0830785		-0.839746	-0.150033
-0.736557	-0.0322368		-0.704495	-0.0282827		-0.707014	-0.0281408		-0.738403	-0.0299506		-0.71362	-0.0261896		-0.673783	-0.0364791		-0.784257	-0.0828426		-0.840746	-0.151391
-0.737639	-0.0318431		-0.705459	-0.0284316		-0.70801	-0.028182		-0.739418	-0.030088		-0.71461	-0.0263356		-0.674779	-0.0359979		-0.785222	-0.0841007		-0.841771	-0.152311
-0.738565	-0.0320465		-0.70646	-0.0282596		-0.709026	-0.0284327		-0.740331	-0.0302317		-0.715623	-0.0266896		-0.675786	-0.0359011		-0.786226	-0.0849054		-0.842769	-0.153072
-0.739534	-0.0318537		-0.707472	-0.0286748		-0.710023	-0.0285596		-0.741274	-0.0303218		-0.716622	-0.0266762		-0.676791	-0.0355506		-0.787245	-0.085923		-0.843745	-0.153684
-0.740466	-0.0323274		-0.708459	-0.0285961		-0.711028	-0.0289565		-0.742365	-0.0303921		-0.717623	-0.0270891		-0.677808	-0.0346475		-0.788194	-0.0867713		-0.844775	-0.154092
-0.74162	-0.0320192		-0.709456	-0.0288549		-0.712013	-0.029155		-0.74321	-0.0303639		-0.71864	-0.0273176		-0.67879	-0.0349483		-0.789255	-0.0872498		-0.845735	-0.155187
-0.742555	-0.0324007		-0.710473	-0.0287038		-0.713024	-0.0292324		-0.744316	-0.0303931		-0.719612	-0.0274096		-0.67979	-0.035319		-0.790222	-0.0881574		-0.846738	-0.157034
-0.743588	-0.0324471		-0.711448	-0.0285358		-0.714027	-0.0293912		-0.745524	-0.0304505		-0.720613	-0.0276065		-0.680777	-0.0357201		-0.791256	-0.0896518		-0.847745	-0.158555
-0.744613	-0.0328615		-0.712465	-0.0284312		-0.715025	-0.0294437		-0.74635	-0.0306766		-0.721594	-0.0279392		-0.681802	-0.0353958		-0.792231	-0.089833		-0.848723	-0.159332
-0.745508	-0.0331879		-0.71347	-0.028595		-0.716033	-0.0295234		-0.747211	-0.0307869		-0.7226	-0.0278329		-0.68278	-0.0354963		-0.793222	-0.090731		-0.849729	-0.160311
-0.746607	-0.0331855		-0.714514	-0.0289292		-0.717022	-0.0297008		-0.747936	-0.030984		-0.723595	-0.0278659		-0.683761	-0.0352649		-0.794227	-0.091317		-0.850757	-0.161479
-0.747598	-0.0335404		-0.71546	-0.0287832		-0.718021	-0.0298667		-0.749529	-0.0313199		-0.7246	-0.02833		-0.684777	-0.0346648		-0.795226	-0.0924349		-0.851721	-0.162166
-0.74863	-0.03381		-0.716478	-0.029002		-0.719016	-0.0299433		-0.750264	-0.031353		-0.725574	-0.0292458		-0.685793	-0.0341559		-0.796233	-0.0931893		-0.852729	-0.162883
-0.749616	-0.0344643		-0.717466	-0.0290101		-0.720021	-0.029904		-0.751367	-0.0315783		-0.726583	-0.0292152		-0.686794	-0.0340221		-0.797231	-0.0944313		-0.853739	-0.163388
-0.75063	-0.0345805		-0.718408	-0.0289105		-0.721006	-0.0299083		-0.75204	-0.0316103		-0.727586	-0.0295623		-0.687777	-0.0342252		-0.79825	-0.0951707		-0.854749	-0.164162
-0.75159	-0.0347742		-0.719483	-0.0287971		-0.722009	-0.0298425		-0.753399	-0.0318257		-0.728586	-0.0300355		-0.688789	-0.0346811		-0.799183	-0.096441		-0.855736	-0.165469
-0.752567	-0.0352329		-0.720494	-0.0288755		-0.723009	-0.0298479		-0.754252	-0.0320993		-0.729576	-0.0305466		-0.689752	-0.0353524		-0.800196	-0.097384		-0.856748	-0.16617
-0.753648	-0.0348723		-0.721466	-0.0291428		-0.723992	-0.0299421		-0.755131	-0.0320918		-0.730621	-0.031217		-0.690796	-0.0358787		-0.801253	-0.0990002		-0.857735	-0.167335
-0.754558	-0.0344345		-0.722435	-0.0292724		-0.724997	-0.0299183		-0.756413	-0.032316		-0.731587	-0.0313203		-0.69177	-0.0365385		-0.802205	-0.100193		-0.858741	-0.168565
-0.755562	-0.0347733		-0.723425	-0.0295421		-0.725981	-0.0299965		-0.757458	-0.0324603		-0.7326	-0.031517		-0.692777	-0.0369623		-0.803205	-0.102169		-0.859739	-0.168697
-0.756617	-0.0348912		-0.724383	-0.029651		-0.727	-0.0300355		-0.758367	-0.0326239		-0.73359	-0.0316291		-0.693741	-0.0369051		-0.80421	-0.101613		-0.860761	-0.169634
-0.757646	-0.0348378		-0.725445	-0.0291582		-0.728004	-0.0301284		-0.759594	-0.0328591		-0.734592	-0.0316492		-0.694756	-0.0380259		-0.805183	-0.102587		-0.861733	-0.170273
-0.758637	-0.0351554		-0.726453	-0.029354		-0.729	-0.0302799		-0.760596	-0.0329716		-0.735583	-0.0322975		-0.69575	-0.0388775		-0.806202	-0.102552		-0.862716	-0.171549
-0.759667	-0.0352652		-0.727438	-0.0292799		-0.730003	-0.0305259		-0.761215	-0.0330994		-0.736582	-0.0326481		-0.696768	-0.0390699		-0.807213	-0.103187		-0.863774	-0.173127
-0.760667	-0.0353796		-0.728438	-0.0294089		-0.731008	-0.0306065		-0.76228	-0.0330095		-0.737592	-0.0325512		-0.697753	-0.0390996		-0.808178	-0.103592		-0.864767	-0.173864
-0.761524	-0.0349323		-0.729403	-0.0296057		-0.732008	-0.0308503		-0.7633	-0.0331802		-0.738602	-0.0333002		-0.698742	-0.0396499		-0.809212	-0.103841		-0.865733	-0.174572
-0.762583	-0.0343161		-0.73043	-0.0297803		-0.733004	-0.0309697		-0.764349	-0.0333579		-0.739566	-0.0331639		-0.699777	-0.0396913		-0.810191	-0.105		-0.866748	-0.175392
-0.763542	-0.0344564		-0.731475	-0.0300472		-0.734004	-0.0311205		-0.765298	-0.033702		-0.740597	-0.0333808		-0.700765	-0.0394838		-0.811237	-0.105527		-0.867743	-0.177015
-0.764563	-0.033623		-0.732502	-0.030346		-0.735016	-0.0313681		-0.766418	-0.0340047		-0.741581	-0.033778		-0.701774	-0.0397307		-0.81226	-0.105895		-0.86874	-0.178595
-0.765611	-0.0340595		-0.733471	-0.0305409		-0.735999	-0.0317006		-0.767399	-0.0341004		-0.742581	-0.0340425		-0.702767	-0.039264		-0.81317	-0.106977		-0.869753	-0.179929
-0.766579	-0.0336253		-0.734445	-0.0307676		-0.736998	-0.0319316		-0.76824	-0.0341383		-0.743574	-0.0341581		-0.703775	-0.0394762		-0.814181	-0.108551		-0.87074	-0.180711
-0.767639	-0.0341989		-0.735443	-0.0310608		-0.738004	-0.0321442		-0.769218	-0.0341286		-0.744571	-0.0345934		-0.704763	-0.0397689		-0.815201	-0.109711		-0.871759	-0.18138
-0.768641	-0.0336895		-0.736457	-0.0317404		-0.739004	-0.0323467		-0.770438	-0.0343148		-0.745565	-0.0351021		-0.705772	-0.0403698		-0.816218	-0.1106		-0.872725	-0.182033
-0.769529	-0.0335073		-0.737441	-0.0321026		-0.739999	-0.0324728		-0.771249	-0.034573		-0.746562	-0.0355056		-0.706778	-0.0404889		-0.817224	-0.111252		-0.873714	-0.183352
-0.770597	-0.0334611		-0.738444	-0.0327564		-0.741015	-0.0326107		-0.772275	-0.0347949		-0.747572	-0.0357897		-0.707782	-0.0407774		-0.818266	-0.111989		-0.874738	-0.185175
-0.77154	-0.033263		-0.739441	-0.0329525		-0.741998	-0.0327386		-0.77339	-0.0352338		-0.748565	-0.0367582		-0.708761	-0.0412863		-0.819286	-0.113204		-0.875725	-0.186739
-0.772675	-0.0335524		-0.740438	-0.0332826		-0.743002	-0.032927		-0.774362	-0.0355339		-0.749567	-0.0373954		-0.709796	-0.041197		-0.820207	-0.1143		-0.876745	-0.186905
-0.773507	-0.0335577		-0.741425	-0.0336442		-0.743985	-0.032972		-0.77489	-0.0359544		-0.750571	-0.0381685		-0.710742	-0.0412159		-0.821198	-0.11492		-0.877714	-0.187104
-0.774568	-0.0335011		-0.742415	-0.0342421		-0.744993	-0.033272		-0.776307	-0.0363658		-0.751563	-0.0383247		-0.711759	-0.0418358		-0.822255	-0.116256		-0.87878	-0.187925
-0.77551	-0.0334168		-0.743456	-0.0348016		-0.745982	-0.0334065		-0.777251	-0.036526		-0.752587	-0.0386662		-0.712787	-0.0423571		-0.823225	-0.116263		-0.879714	-0.188707
-0.776626	-0.033321		-0.744424	-0.0350767		-0.746989	-0.0336954		-0.778306	-0.0369274		-0.753583	-0.0390265		-0.713715	-0.0422473		-0.824248	-0.117582		-0.880718	-0.190794
-0.777555	-0.0333159		-0.745429	-0.0351875		-0.747976	-0.0339341		-0.77937	-0.0371298		-0.754577	-0.0397655		-0.714821	-0.0423628		-0.82525	-0.118071		-0.88169	-0.192756
-0.778604	-0.033694		-0.746445	-0.0356898		-0.748984	-0.034054		-0.780472	-0.0374594		-0.755579	-0.0402247		-0.715752	-0.0419876		-0.826289	-0.120016		-0.882717	-0.193842
-0.779558	-0.0327696		-0.74742	-0.0352446		-0.750004	-0.0342674		-0.781419	-0.0374069		-0.756575	-0.0403787		-0.716732	-0.0419783		-0.827196	-0.120539		-0.883705	-0.195586
-0.780558	-0.0332985		-0.748451	-0.0356154		-0.751017	-0.0344412		-0.782163	-0.0377239		-0.757575	-0.041021		-0.717792	-0.0416551		-0.828246	-0.121401		-0.884722	-0.196799
-0.781559	-0.0331289		-0.749466	-0.0360339		-0.751991	-0.0346697		-0.783221	-0.0379743		-0.758575	-0.0415844		-0.71874	-0.0418262		-0.82926	-0.122981		-0.885701	-0.199143
-0.782621	-0.0336295		-0.75044	-0.0354721		-0.753	-0.0349417		-0.784201	-0.0379505		-0.759575	-0.0418991		-0.719754	-0.0421479		-0.830253	-0.124401		-0.886742	-0.19992
-0.783661	-0.0334278		-0.751439	-0.0356073		-0.754018	-0.0351052		-0.785233	-0.0385713		-0.760562	-0.0422166		-0.720757	-0.0417426		-0.831217	-0.123998		-0.887705	-0.200238
-0.784544	-0.0333948		-0.752445	-0.0357137		-0.755007	-0.03529		-0.786222	-0.0386367		-0.761576	-0.0430232		-0.721738	-0.041527		-0.832267	-0.12542		-0.888729	-0.20199
-0.785498	-0.0335927		-0.753455	-0.0355449		-0.755984	-0.0353632		-0.787293	-0.0391516		-0.76255	-0.0434778		-0.722754	-0.0411418		-0.833224	-0.128329		-0.889707	-0.202859
-0.786539	-0.034363		-0.754424	-0.0356314		-0.757007	-0.0357917		-0.788311	-0.0392925		-0.763579	-0.0443975		-0.723789	-0.0415198		-0.834239	-0.128201		-0.890768	-0.20387
-0.787501	-0.0346625		-0.755414	-0.0359601		-0.757994	-0.0361272		-0.789234	-0.0395932		-0.764575	-0.0453002		-0.724747	-0.0416476		-0.835265	-0.129295		-0.891701	-0.205143
-0.78859	-0.0347808		-0.756456	-0.0360226		-0.758992	-0.0363775		-0.79039	-0.0395929		-0.765568	-0.0461546		-0.725765	-0.0424126		-0.836217	-0.129707		-0.892731	-0.206845
-0.789688	-0.0348421		-0.757441	-0.0359952		-0.760009	-0.0367454		-0.791264	-0.0394159		-0.76658	-0.0474172		-0.726733	-0.0417648		-0.837251	-0.131791		-0.8937	-0.208733
-0.790592	-0.0354534		-0.758443	-0.0359762		-0.760977	-0.0370724		-0.792463	-0.0396365		-0.767567	-0.0480956		-0.727773	-0.0426715		-0.838223	-0.132574		-0.894729	-0.20821
-0.791578	-0.035563		-0.759395	-0.0360966		-0.761994	-0.0375219		-0.79317	-0.0397573		-0.768572	-0.0479652		-0.728753	-0.043024		-0.839256	-0.132385		-0.895685	-0.209866
-0.792595	-0.0352268		-0.760412	-0.0362721		-0.762991	-0.037892		-0.794517	-0.0399428		-0.769583	-0.0486824		-0.729746	-0.0434661		-0.840224	-0.133061		-0.896738	-0.210964
-0.793524	-0.0358635		-0.761432	-0.0368853		-0.763989	-0.0382794		-0.795433	-0.0403994		-0.770564	-0.0488836		-0.730761	-0.0436765		-0.841191	-0.133895		-0.897723	-0.212767
-0.794629	-0.0355716		-0.762481	-0.0373338		-0.764986	-0.0386061		-0.796357	-0.0405652		-0.771562	-0.0499496		-0.731762	-0.043491		-0.842216	-0.134981		-0.898725	-0.214134
-0.795637	-0.035964		-0.763442	-0.0372036		-0.765997	-0.0389878		-0.797523	-0.0409442		-0.772566	-0.0509713		-0.73278	-0.0444555		-0.843231	-0.136666		-0.899734	-0.215049
-0.796616	-0.0356386		-0.764512	-0.0373975		-0.766982	-0.0393412		-0.797987	-0.0412338		-0.773557	-0.0512807		-0.733742	-0.0444537		-0.844228	-0.138085		-0.900719	-0.217112
-0.797566	-0.035803		-0.765432	-0.0376521		-0.767989	-0.0396588		-0.799382	-0.041563		-0.774554	-0.0522155		-0.734746	-0.0451183		-0.845194	-0.139747		-0.901694	-0.217907
-0.798554	-0.0358099		-0.766466	-0.038007		-0.768986	-0.0397658		-0.800203	-0.0420516		-0.775553	-0.0523586		-0.735754	-0.0455753		-0.846226	-0.140943		-0.902718	-0.219142
-0.799562	-0.035306		-0.767396	-0.0381591		-0.769989	-0.0401299		-0.801229	-0.0424541		-0.776569	-0.0532527		-0.736747	-0.0460365		-0.847246	-0.143319		-0.903727	-0.220047
-0.800528	-0.0359514		-0.768416	-0.0383975		-0.770984	-0.0404052		-0.802499	-0.0430221		-0.777563	-0.0528907		-0.737782	-0.0469157		-0.848216	-0.14475		-0.904717	-0.220785
-0.801485	-0.0359527		-0.769443	-0.0387995		-0.771993	-0.0407403		-0.803369	-0.0434514		-0.778562	-0.0525321		-0.738769	-0.0481643		-0.849233	-0.145789		-0.905717	-0.221999
-0.802614	-0.0369297		-0.770488	-0.0390895		-0.773003	-0.0411569		-0.804121	-0.0439166		-0.77958	-0.0533304		-0.739729	-0.0490477		-0.850207	-0.1462		-0.906717	-0.223444
-0.80358	-0.0363121		-0.77142	-0.0394927		-0.773965	-0.0414011		-0.805431	-0.0440311		-0.780563	-0.0532546		-0.740745	-0.0491976		-0.85124	-0.147542		-0.907755	-0.225071
-0.804524	-0.0372186		-0.772426	-0.040001		-0.774983	-0.0419499		-0.806046	-0.044296		-0.781574	-0.0540905		-0.741739	-0.0494104		-0.852231	-0.147944		-0.908691	-0.226441
-0.805595	-0.0372456		-0.773429	-0.0402195		-0.775963	-0.0423365		-0.807285	-0.0449479		-0.782571	-0.0542716		-0.742715	-0.0495777		-0.853182	-0.149702		-0.909695	-0.22846
-0.806555	-0.0374619		-0.774437	-0.0407767		-0.776964	-0.042615		-0.80825	-0.0454512		-0.783561	-0.0545132		-0.743715	-0.0500068		-0.854221	-0.151253		-0.910687	-0.231381
-0.807608	-0.0379651		-0.775452	-0.0414203		-0.777987	-0.0430775		-0.809231	-0.0453233		-0.784565	-0.0552129		-0.744741	-0.0496453		-0.855216	-0.152342		-0.911697	-0.233195
-0.808564	-0.0382957		-0.776488	-0.0413738		-0.778977	-0.0434536		-0.810216	-0.0461344		-0.78557	-0.0561438		-0.745718	-0.0498586		-0.856241	-0.154159		-0.912758	-0.234559
-0.809524	-0.0383733		-0.777411	-0.0416342		-0.779981	-0.0438749		-0.811433	-0.0465394		-0.786571	-0.0568793		-0.746728	-0.0495193		-0.857235	-0.155637		-0.913716	-0.236029
-0.810649	-0.0378701		-0.778389	-0.042018		-0.780985	-0.0443583		-0.812533	-0.047074		-0.787559	-0.0578307		-0.74774	-0.050251		-0.858235	-0.157007		-0.914714	-0.237361
-0.811549	-0.0382129		-0.779416	-0.041857		-0.781982	-0.0446522		-0.813214	-0.0477494		-0.788554	-0.0588349		-0.748724	-0.0490966		-0.859237	-0.157714		-0.915675	-0.237705
-0.812545	-0.0385861		-0.780442	-0.0421728		-0.78298	-0.0450609		-0.81429	-0.0482425		-0.789562	-0.0599463		-0.749743	-0.0498718		-0.860218	-0.159121		-0.91672	-0.239742
-0.813561	-0.0389902		-0.781416	-0.0422469		-0.783954	-0.0455683		-0.815647	-0.0489651		-0.790564	-0.0602863		-0.750726	-0.0507274		-0.861261	-0.160086		-0.917681	-0.24122
-0.814475	-0.0393562		-0.782438	-0.0426629		-0.784962	-0.0460057		-0.816312	-0.0494617		-0.791568	-0.0612698		-0.751753	-0.0510602		-0.862238	-0.161096		-0.918697	-0.243717
-0.815563	-0.0390459		-0.783419	-0.0428109		-0.785981	-0.0462245		-0.8173	-0.0493795		-0.792577	-0.0620171		-0.752769	-0.0521613		-0.863184	-0.161915		-0.919705	-0.24489
-0.816487	-0.0392992		-0.784401	-0.0431238		-0.786967	-0.0465869		-0.818344	-0.0498061		-0.793566	-0.0627987		-0.753777	-0.0532282		-0.864188	-0.163324		-0.920689	-0.246958
-0.817573	-0.039754		-0.785414	-0.044029		-0.787962	-0.0468326		-0.819324	-0.0502601		-0.794559	-0.0628837		-0.754753	-0.0540359		-0.865131	-0.164251		-0.921678	-0.248108
-0.818586	-0.0403728		-0.78639	-0.0441349		-0.788985	-0.0470917		-0.820503	-0.0505069		-0.795564	-0.063299		-0.755749	-0.0540226		-0.866262	-0.166209		-0.922696	-0.248844
-0.819532	-0.0404284		-0.787425	-0.0444597		-0.789984	-0.0474839		-0.821424	-0.0507074		-0.796562	-0.0643238		-0.75675	-0.0550637		-0.867224	-0.168475		-0.923697	-0.251683
-0.820574	-0.0405173		-0.788379	-0.0452779		-0.790978	-0.0478659		-0.822422	-0.0513113		-0.797537	-0.063979		-0.757769	-0.0567297		-0.868186	-0.169043		-0.924694	-0.253482
-0.821547	-0.0406104		-0.789417	-0.0451773		-0.791954	-0.0482026		-0.823193	-0.0515613		-0.798556	-0.0644758		-0.758742	-0.0572368		-0.869221	-0.1703		-0.925696	-0.254769
-0.822669	-0.0400171		-0.790422	-0.0454291		-0.792977	-0.0486217		-0.824247	-0.0515433		-0.799531	-0.0647271		-0.759751	-0.0579283		-0.87023	-0.171976		-0.926697	-0.255812
-0.823584	-0.0407865		-0.79143	-0.0462725		-0.793977	-0.0488754		-0.825211	-0.0518786		-0.800541	-0.0653425		-0.760741	-0.0577928		-0.871165	-0.17336		-0.927702	-0.256981
-0.82457	-0.0402497		-0.792409	-0.0464247		-0.794971	-0.0491643		-0.82623	-0.0521822		-0.801849	-0.0663669		-0.761737	-0.0574007		-0.87223	-0.175583		-0.928645	-0.258847
-0.8256	-0.0398355		-0.793419	-0.0471841		-0.795976	-0.0495039		-0.827148	-0.052455		-0.803146	-0.0672262		-0.762737	-0.0574233		-0.873213	-0.176083		-0.929683	-0.261104
-0.826583	-0.0401997		-0.794389	-0.0470018		-0.796958	-0.0499488		-0.828281	-0.0528777		-0.804153	-0.068366		-0.763761	-0.0580679		-0.874184	-0.177258		-0.930695	-0.262858
-0.827616	-0.0403075		-0.795411	-0.0477061		-0.797957	-0.0503286		-0.829352	-0.0533993		-0.805151	-0.0676886		-0.764746	-0.0576041		-0.875192	-0.179494		-0.931706	-0.264115
-0.828624	-0.0408753		-0.796459	-0.048342		-0.798958	-0.0507122		-0.830333	-0.0539283		-0.806167	-0.0686838		-0.765749	-0.0579579		-0.876183	-0.179716		-0.932725	-0.265677
-0.829633	-0.0418594		-0.797406	-0.048796		-0.799946	-0.0513236		-0.831706	-0.0545311		-0.807154	-0.0685725		-0.766742	-0.057607		-0.877219	-0.181363		-0.933707	-0.268247
-0.830468	-0.0424246		-0.798403	-0.049204		-0.800944	-0.0519238		-0.83234	-0.0550005		-0.808155	-0.0699893		-0.767772	-0.0575319		-0.878172	-0.182902		-0.934676	-0.270061
-0.831606	-0.0433325		-0.799393	-0.0497044		-0.801945	-0.0524883		-0.833218	-0.0554279		-0.809165	-0.0702417		-0.76872	-0.0576088		-0.879135	-0.185741		-0.935717	-0.273193
-0.832513	-0.0439415		-0.80042	-0.0501111		-0.802946	-0.0530529		-0.83422	-0.0563567		-0.81015	-0.0709746		-0.769739	-0.0580507		-0.880195	-0.185451		-0.936689	-0.27508
-0.833589	-0.0441433		-0.801391	-0.0509417		-0.803952	-0.0535963		-0.835256	-0.0565077		-0.811154	-0.0713856		-0.77071	-0.0575741		-0.881195	-0.187205		-0.937704	-0.275649
-0.834582	-0.0446974		-0.802406	-0.05218		-0.804944	-0.0539731		-0.836258	-0.0568631		-0.812148	-0.0723901		-0.771752	-0.0584107		-0.882224	-0.189625		-0.938732	-0.276871
-0.83556	-0.0443173		-0.803409	-0.0529043		-0.805958	-0.0544699		-0.837334	-0.0573965		-0.813144	-0.0725355		-0.772725	-0.0582451		-0.883177	-0.19346		-0.939624	-0.278864
-0.83649	-0.0450595		-0.804402	-0.0535363		-0.806933	-0.0547631		-0.838156	-0.0578615		-0.81415	-0.0729525		-0.773725	-0.0594504		-0.884174	-0.193709		-0.940709	-0.281444
-0.837524	-0.044815		-0.805424	-0.0546047		-0.807936	-0.055012		-0.839157	-0.0585442		-0.815164	-0.0734706		-0.774729	-0.0595796		-0.885184	-0.195249		-0.941726	-0.283096
-0.838575	-0.044761		-0.806431	-0.0541698		-0.80894	-0.0555827		-0.840149	-0.0592546		-0.816136	-0.0737667		-0.775751	-0.0601784		-0.886167	-0.196648		-0.942688	-0.284628
-0.83955	-0.045095		-0.807424	-0.0540756		-0.809943	-0.0559059		-0.841391	-0.0590836		-0.817159	-0.0748151		-0.776737	-0.0613747		-0.887162	-0.197935		-0.943727	-0.286779
-0.840564	-0.0444362		-0.808429	-0.0541063		-0.810953	-0.056434		-0.842278	-0.0591544		-0.818151	-0.0761106		-0.777723	-0.0619018		-0.888193	-0.200386		-0.944713	-0.289546
-0.841622	-0.0442616		-0.809436	-0.0552008		-0.811936	-0.0566644		-0.843223	-0.0596391		-0.819162	-0.0765319		-0.778729	-0.0631649		-0.889175	-0.201642		-0.945694	-0.290994
-0.842624	-0.0441033		-0.810417	-0.055769		-0.812949	-0.0573425		-0.844414	-0.0599342		-0.820158	-0.0776129		-0.779741	-0.0632114		-0.890168	-0.204063		-0.946687	-0.294253
-0.8436	-0.0442272		-0.8114	-0.0564113		-0.81395	-0.057937		-0.845213	-0.0605593		-0.821155	-0.0779349		-0.780761	-0.0637675		-0.89121	-0.204726		-0.947646	-0.294978
-0.844587	-0.0440728		-0.812411	-0.0568495		-0.814942	-0.05848		-0.84635	-0.0607777		-0.822152	-0.078379		-0.781718	-0.0642221		-0.892208	-0.206466		-0.948695	-0.297487
-0.845539	-0.0439987		-0.813395	-0.0568129		-0.815934	-0.0591086		-0.847133	-0.0611147		-0.82315	-0.0801941		-0.782723	-0.0652106		-0.893143	-0.208108		-0.949676	-0.300094
-0.846601	-0.0444403		-0.814714	-0.0578935		-0.816961	-0.0596256		-0.848345	-0.0613697		-0.824164	-0.0798393		-0.783752	-0.0656802		-0.894174	-0.210163		-0.950649	-0.301878
-0.847499	-0.0436261		-0.815963	-0.0578882		-0.817966	-0.0600293		-0.849192	-0.0622465		-0.825167	-0.080503		-0.78474	-0.0657941		-0.895166	-0.211418		-0.95164	-0.303864
-0.848527	-0.0435501		-0.816965	-0.0582957		-0.818974	-0.0605562		-0.850219	-0.0628925		-0.826151	-0.0817452		-0.785732	-0.0658748		-0.896188	-0.21297		-0.95268	-0.305013
-0.849553	-0.0433362		-0.817998	-0.0584418		-0.819948	-0.0609748		-0.851298	-0.0633221		-0.827159	-0.0828124		-0.786732	-0.0655824		-0.897185	-0.214601		-0.953666	-0.307688
-0.850534	-0.0434119		-0.819006	-0.0590026		-0.820948	-0.0615498		-0.852305	-0.0640208		-0.828174	-0.0836409		-0.787724	-0.0658809		-0.898173	-0.216783		-0.954684	-0.309977
-0.851577	-0.0432305		-0.820012	-0.0594578		-0.821954	-0.0621841		-0.853238	-0.064735		-0.829169	-0.0846756		-0.788737	-0.0661042		-0.899182	-0.218596		-0.955621	-0.312124
-0.852535	-0.0438316		-0.821026	-0.059741		-0.822951	-0.0627113		-0.854177	-0.0652601		-0.830177	-0.0858848		-0.78977	-0.0671989		-0.900151	-0.219952		-0.956632	-0.314721
-0.853561	-0.0435409		-0.822024	-0.0604602		-0.823934	-0.0632921		-0.85536	-0.0664405		-0.831188	-0.0870883		-0.790758	-0.0678219		-0.901161	-0.221478		-0.957633	-0.317396
-0.854476	-0.0439649		-0.822986	-0.0600387		-0.824934	-0.0640356		-0.856305	-0.0670457		-0.832175	-0.087607		-0.791751	-0.0684924		-0.902169	-0.225088		-0.958682	-0.319775
-0.85559	-0.0436048		-0.824033	-0.0601658		-0.825944	-0.0647868		-0.857076	-0.0680013		-0.833184	-0.0879643		-0.792733	-0.0702503		-0.903142	-0.226613		-0.959669	-0.321988
-0.856561	-0.04367		-0.825005	-0.0607588		-0.826945	-0.0654048		-0.858521	-0.0685589		-0.834179	-0.0878811		-0.793747	-0.0713163		-0.904141	-0.228028		-0.960682	-0.325143
-0.857576	-0.0437259		-0.826049	-0.0608613		-0.827953	-0.065943		-0.859351	-0.0691502		-0.835163	-0.0895801		-0.794738	-0.071363		-0.905191	-0.230853		-0.961635	-0.328378
-0.85868	-0.0438119		-0.82702	-0.0605776		-0.828958	-0.0665105		-0.860194	-0.0697454		-0.836168	-0.0887939		-0.795736	-0.0723475		-0.906214	-0.23205		-0.962697	-0.329677
-0.859639	-0.0442637		-0.828001	-0.0611255		-0.829964	-0.0670207		-0.861204	-0.069956		-0.837165	-0.0889553		-0.796744	-0.0726493		-0.907206	-0.234861		-0.96367	-0.332185
-0.860617	-0.0447172		-0.829036	-0.061987		-0.830948	-0.0676229		-0.862282	-0.0702024		-0.838153	-0.0897852		-0.797724	-0.0735988		-0.908161	-0.237315		-0.964668	-0.336532
-0.861536	-0.044905		-0.830024	-0.0632925		-0.831963	-0.0682552		-0.863277	-0.0707719		-0.839161	-0.090758		-0.79871	-0.0739981		-0.90918	-0.239323		-0.965922	-0.340365
-0.862493	-0.0456547		-0.831017	-0.0641243		-0.832946	-0.0687793		-0.864108	-0.0709444		-0.840139	-0.0924634		-0.799711	-0.0745006		-0.910185	-0.242137		-0.967238	-0.341621
-0.86359	-0.0452988		-0.832038	-0.0646516		-0.83396	-0.0693098		-0.865068	-0.0713253		-0.84115	-0.0928785		-0.800708	-0.0750498		-0.911131	-0.243807		-0.968249	-0.34415
-0.864643	-0.0451967		-0.833038	-0.0649082		-0.834973	-0.0696778		-0.866196	-0.0714525		-0.84215	-0.0941901		-0.801728	-0.0758208		-0.912132	-0.245194		-0.969284	-0.348087
-0.865602	-0.0448148		-0.834043	-0.0656542		-0.835956	-0.0701067		-0.86761	-0.0719794		-0.843161	-0.094927		-0.802717	-0.0760556		-0.913159	-0.247967		-0.970257	-0.351934
-0.866609	-0.0452308		-0.834987	-0.066253		-0.836944	-0.0703834		-0.86829	-0.0722099		-0.844152	-0.0972263		-0.803748	-0.0766498		-0.914209	-0.250272		-0.971259	-0.355436
-0.867568	-0.045316		-0.836008	-0.0667277		-0.837935	-0.0708483		-0.869567	-0.073033		-0.845142	-0.0968683		-0.804728	-0.0775125		-0.915137	-0.252919		-0.97225	-0.356553
-0.868547	-0.0448964		-0.837071	-0.0671512		-0.838939	-0.0713943		-0.870388	-0.073139		-0.846153	-0.0972572		-0.805734	-0.0783156		-0.916184	-0.254668		-0.973215	-0.360822
-0.869477	-0.0451043		-0.837991	-0.0677676		-0.839939	-0.0719079		-0.871262	-0.0737164		-0.84715	-0.0980502		-0.806711	-0.0793313		-0.917143	-0.256327		-0.974298	-0.36282
-0.870601	-0.0448946		-0.838996	-0.0682306		-0.840945	-0.0723513		-0.872225	-0.0740508		-0.848149	-0.0989489		-0.807741	-0.080373		-0.918121	-0.25778		-0.975286	-0.366089
-0.87159	-0.0455077		-0.839992	-0.0683199		-0.841934	-0.0728478		-0.873199	-0.0742265		-0.849136	-0.100483		-0.808714	-0.0821095		-0.919115	-0.260829		-0.976233	-0.369657
-0.872555	-0.0456939		-0.841028	-0.0700015		-0.842942	-0.0734424		-0.87435	-0.0748861		-0.850145	-0.101495		-0.809719	-0.0834264		-0.920154	-0.262976		-0.977285	-0.373178
-0.873476	-0.0456308		-0.842027	-0.0711265		-0.843929	-0.0740463		-0.875165	-0.0753556		-0.851144	-0.101854		-0.810716	-0.0834408		-0.921486	-0.268836		-0.978285	-0.374743
-0.874554	-0.0455795		-0.842989	-0.0718423		-0.844941	-0.0747114		-0.876418	-0.0758854		-0.852161	-0.102167		-0.811692	-0.084535		-0.922712	-0.268105		-0.979276	-0.377379
-0.875541	-0.0449018		-0.843998	-0.0725474		-0.84594	-0.0755133		-0.877338	-0.0764094		-0.853142	-0.102887		-0.81271	-0.0849266		-0.923757	-0.270458		-0.980282	-0.383231
-0.876479	-0.0450536		-0.845037	-0.0733689		-0.846942	-0.076072		-0.878127	-0.0774208		-0.854157	-0.10337		-0.813682	-0.0855229		-0.924758	-0.272715		-0.981256	-0.387123
-0.877577	-0.0444186		-0.845989	-0.0748641		-0.847934	-0.0764358		-0.87918	-0.0781934		-0.855155	-0.105644		-0.814701	-0.0860352		-0.925751	-0.27554		-0.982249	-0.391623
-0.878515	-0.0442855		-0.84704	-0.0753095		-0.84894	-0.0772985		-0.880208	-0.0790877		-0.856148	-0.104959		-0.815733	-0.0863423		-0.926751	-0.277536		-0.983239	-0.392083
-0.879526	-0.0448026		-0.848018	-0.0753063		-0.84994	-0.077906		-0.881222	-0.0804081		-0.857144	-0.106956		-0.816743	-0.0868175		-0.927768	-0.279366		-0.984283	-0.394906
-0.880555	-0.0456221		-0.849008	-0.0754373		-0.850931	-0.0785938		-0.882437	-0.0803698		-0.858146	-0.108037		-0.817725	-0.0883696		-0.928768	-0.280946		-0.985284	-0.397598
-0.881547	-0.0469107		-0.850008	-0.0759056		-0.851911	-0.0791176		-0.883325	-0.0811061		-0.859147	-0.108739		-0.818768	-0.088173		-0.92974	-0.283901		-0.986269	-0.400942
-0.882657	-0.0471516		-0.850992	-0.0779156		-0.852935	-0.0798124		-0.884294	-0.081856		-0.860147	-0.110301		-0.819725	-0.0877149		-0.930774	-0.286877		-0.987319	-0.403758
-0.883592	-0.0470933		-0.852006	-0.0780763		-0.853928	-0.0803539		-0.885371	-0.083079		-0.861152	-0.110575		-0.820721	-0.0885199		-0.931731	-0.28905		-0.98826	-0.40753
-0.884519	-0.0471689		-0.853004	-0.0783207		-0.854919	-0.0811517		-0.886284	-0.08466		-0.862133	-0.11147		-0.821745	-0.0897388		-0.932758	-0.292419		-0.989249	-0.410828
-0.885574	-0.0480695		-0.854009	-0.0775493		-0.855927	-0.0816845		-0.8872	-0.0851761		-0.863158	-0.112922		-0.82272	-0.0903131		-0.933785	-0.294932		-0.990279	-0.415177
-0.886544	-0.048997		-0.855027	-0.0787084		-0.856945	-0.0824801		-0.888165	-0.0861987		-0.864155	-0.112533		-0.823752	-0.0917972		-0.934763	-0.299008		-0.991305	-0.420292
-0.88748	-0.0494652		-0.855965	-0.0791176		-0.857937	-0.0834439		-0.889061	-0.0869159		-0.865146	-0.114429		-0.824731	-0.0922502		-0.935794	-0.305031		-0.992288	-0.424758
-0.888544	-0.0498052		-0.857003	-0.0798534		-0.85894	-0.0841514		-0.890256	-0.0875452		-0.866166	-0.114691		-0.825739	-0.0927334		-0.93678	-0.305295		-0.993274	-0.428266
-0.889521	-0.0497931		-0.857973	-0.0794762		-0.859929	-0.0851376		-0.891045	-0.0877101		-0.867143	-0.115049		-0.826715	-0.0948972		-0.937752	-0.307002		-0.994282	-0.431909
-0.890595	-0.0506191		-0.859004	-0.0796855		-0.860941	-0.0857901		-0.892109	-0.08858		-0.868159	-0.115788		-0.827702	-0.0978512		-0.938758	-0.308223		-0.995219	-0.435465
-0.891587	-0.0502594		-0.860019	-0.0803175		-0.861928	-0.0867837		-0.89333	-0.0893642		-0.869167	-0.116289		-0.828734	-0.0968132		-0.939738	-0.312944		-0.996264	-0.440329
-0.892574	-0.0504011		-0.860996	-0.0811863		-0.862934	-0.0878857		-0.894212	-0.0903985		-0.870157	-0.116687		-0.829718	-0.097467		-0.940769	-0.31581		-0.997257	-0.444104
-0.893609	-0.0503499		-0.862019	-0.0829818		-0.863917	-0.088643		-0.895251	-0.0914758		-0.871136	-0.117315		-0.830744	-0.0981368		-0.941754	-0.319085		-0.998223	-0.448459
-0.894542	-0.0506174		-0.862961	-0.0831634		-0.86493	-0.0895183		-0.896309	-0.0925099		-0.872143	-0.118232		-0.831738	-0.0993883		-0.942774	-0.320144		-0.999294	-0.452196
-0.89554	-0.0500722		-0.863987	-0.0834441		-0.865929	-0.090531		-0.897169	-0.0928497		-0.873143	-0.119863		-0.832727	-0.0993202		-0.943754	-0.32294		-1.00022	-0.456077
-0.896506	-0.0503799		-0.86496	-0.0838428		-0.866924	-0.0912922		-0.898252	-0.0930257		-0.874143	-0.122586		-0.833749	-0.0996805		-0.944761	-0.323368		-1.00125	-0.461026
-0.897536	-0.0496411		-0.865969	-0.0852023		-0.867924	-0.0921538		-0.899294	-0.0939449		-0.875133	-0.122747		-0.834746	-0.100105		-0.945733	-0.326453		-1.00224	-0.465019
-0.898611	-0.0493277		-0.867004	-0.0858011		-0.868914	-0.093031		-0.900129	-0.0947319		-0.876128	-0.124893		-0.835714	-0.100526		-0.946685	-0.330966		-1.00324	-0.469402
-0.899603	-0.0496276		-0.867995	-0.086056		-0.869934	-0.0941113		-0.901078	-0.0965853		-0.877139	-0.12607		-0.836736	-0.100773		-0.947726	-0.333762		-1.00429	-0.474084
-0.900533	-0.0497119		-0.869003	-0.0868893		-0.870915	-0.0952454		-0.902311	-0.0973757		-0.878124	-0.128725		-0.837699	-0.101915		-0.948771	-0.335117		-1.00524	-0.478177
-0.901503	-0.0497302		-0.869981	-0.0873396		-0.871928	-0.0961894		-0.903226	-0.0985476		-0.879116	-0.129555		-0.838684	-0.102457		-0.949781	-0.338478		-1.00627	-0.483006
-0.902464	-0.0499363		-0.871047	-0.0878649		-0.872912	-0.0973484		-0.904298	-0.0986252		-0.880116	-0.130332		-0.839721	-0.103251		-0.950792	-0.341345		-1.00727	-0.487413
-0.90346	-0.0499854		-0.872003	-0.0886909		-0.873934	-0.0982611		-0.905344	-0.0998747		-0.881123	-0.131889		-0.840696	-0.103802		-0.951703	-0.345186		-1.00827	-0.492771
-0.904415	-0.0500632		-0.872968	-0.0897302		-0.874917	-0.0992489		-0.906084	-0.100929		-0.882135	-0.133004		-0.841716	-0.105405		-0.952776	-0.346101		-1.00927	-0.498655
-0.905653	-0.0501487		-0.873982	-0.0906247		-0.87592	-0.100102		-0.907249	-0.102711		-0.883112	-0.133695		-0.842714	-0.106573		-0.953745	-0.34819		-1.01029	-0.503434
-0.906448	-0.050199		-0.874998	-0.0907198		-0.876905	-0.101276		-0.908166	-0.104216		-0.884112	-0.135752		-0.843713	-0.108662		-0.954738	-0.352537		-1.01122	-0.509511
-0.907413	-0.0505866		-0.875963	-0.0920405		-0.877905	-0.102621		-0.909318	-0.105715		-0.885099	-0.137272		-0.844714	-0.109177		-0.955731	-0.356356		-1.01226	-0.513866
-0.908549	-0.0508181		-0.877013	-0.0937786		-0.878914	-0.104059		-0.909965	-0.107432		-0.886109	-0.138418		-0.84571	-0.109244		-0.956692	-0.361315		-1.01323	-0.517891
-0.909491	-0.0503229		-0.877981	-0.0955867		-0.879913	-0.105483		-0.911298	-0.108886		-0.887133	-0.140061		-0.846704	-0.110259		-0.957733	-0.364094		-1.01423	-0.521337
-0.910634	-0.0504613		-0.879003	-0.096095		-0.880923	-0.106621		-0.912277	-0.109984		-0.888133	-0.141413		-0.847717	-0.110919		-0.958785	-0.36688		-1.01523	-0.526184
-0.911501	-0.0508809		-0.879986	-0.0958357		-0.881915	-0.107945		-0.913157	-0.111219		-0.88912	-0.144932		-0.84873	-0.112373		-0.959789	-0.366996		-1.01624	-0.533465
-0.912535	-0.050885		-0.880972	-0.0964769		-0.882919	-0.109241		-0.914224	-0.11301		-0.890115	-0.146757		-0.849704	-0.114074		-0.960695	-0.371011		-1.01725	-0.540319
-0.913542	-0.0506492		-0.881971	-0.0990288		-0.883914	-0.110556		-0.915415	-0.114907		-0.891133	-0.147735		-0.850733	-0.114368		-0.961742	-0.372518		-1.01824	-0.546726
-0.914534	-0.0502613		-0.882966	-0.100583		-0.884906	-0.112043		-0.916487	-0.116649		-0.892108	-0.14707		-0.851706	-0.114954		-0.96272	-0.374673		-1.01925	-0.550871
-0.915523	-0.0501538		-0.88398	-0.100193		-0.88591	-0.113555		-0.917216	-0.118542		-0.893105	-0.147955		-0.852688	-0.117083		-0.963719	-0.377779		-1.02022	-0.555934
-0.916459	-0.0500645		-0.884985	-0.0996963		-0.88692	-0.114996		-0.918338	-0.120788		-0.894117	-0.148863		-0.853699	-0.11823		-0.964762	-0.383026		-1.02124	-0.561839
-0.917551	-0.0511157		-0.886008	-0.100036		-0.887922	-0.116529		-0.91919	-0.122531		-0.895104	-0.150098		-0.854699	-0.119252		-0.965738	-0.385887		-1.02223	-0.568592
-0.918591	-0.0508829		-0.886988	-0.102017		-0.888906	-0.117988		-0.920151	-0.123839		-0.896117	-0.152041		-0.855733	-0.120209		-0.966737	-0.390454		-1.02324	-0.573035
-0.919418	-0.0518218		-0.887936	-0.102845		-0.8899	-0.119142		-0.921281	-0.124931		-0.897112	-0.157833		-0.856727	-0.121699		-0.967725	-0.392448		-1.02423	-0.577701
-0.92047	-0.0522313		-0.889016	-0.102781		-0.89089	-0.120398		-0.922172	-0.126491		-0.898113	-0.155641		-0.857721	-0.122362		-0.968732	-0.398062		-1.02525	-0.583679
-0.921514	-0.0519793		-0.889968	-0.103711		-0.891904	-0.121996		-0.922951	-0.128172		-0.899104	-0.157999		-0.858742	-0.122455		-0.96972	-0.402118		-1.02624	-0.590271
-0.922592	-0.0528808		-0.890983	-0.103689		-0.892908	-0.123551		-0.924353	-0.129785		-0.900119	-0.159207		-0.859717	-0.122864		-0.970674	-0.404391		-1.02726	-0.597465
-0.923583	-0.0529136		-0.892021	-0.104414		-0.893888	-0.125179		-0.925421	-0.131773		-0.901106	-0.160802		-0.860731	-0.122909		-0.971758	-0.407277		-1.02823	-0.603348
-0.924446	-0.0532333		-0.892944	-0.105533		-0.894886	-0.126771		-0.92635	-0.133405		-0.902096	-0.162134		-0.861721	-0.124274		-0.972705	-0.411095		-1.02925	-0.609673
-0.925599	-0.0534547		-0.893967	-0.106078		-0.895903	-0.128421		-0.927168	-0.135293		-0.903106	-0.164203		-0.862713	-0.126332		-0.973737	-0.416178		-1.03026	-0.614572
-0.926495	-0.0537395		-0.894946	-0.107025		-0.896874	-0.130025		-0.928335	-0.137381		-0.904106	-0.166021		-0.863714	-0.126856		-0.974723	-0.418993		-1.03126	-0.618102
-0.927449	-0.0539632		-0.895973	-0.10742		-0.897882	-0.131759		-0.929215	-0.138902		-0.905114	-0.169277		-0.864708	-0.126841		-0.975768	-0.421125		-1.03224	-0.623362
-0.928542	-0.0540979		-0.896957	-0.108258		-0.8989	-0.13351		-0.930179	-0.141457		-0.906123	-0.171425		-0.865728	-0.12851		-0.976696	-0.425591		-1.03325	-0.630467
-0.929535	-0.0544999		-0.897976	-0.108888		-0.899875	-0.13533		-0.931299	-0.143913		-0.907144	-0.174528		-0.866695	-0.132011		-0.977758	-0.429086		-1.03425	-0.639793
-0.93052	-0.0543698		-0.898916	-0.110123		-0.900872	-0.137199		-0.932209	-0.145961		-0.908138	-0.177972		-0.867726	-0.134593		-0.978741	-0.431281		-1.03523	-0.645165
-0.931521	-0.0544164		-0.899939	-0.110383		-0.901874	-0.138973		-0.933138	-0.148229		-0.909114	-0.178866		-0.868704	-0.135054		-0.979664	-0.436662		-1.03621	-0.65237
-0.932497	-0.0547358		-0.900955	-0.110959		-0.902883	-0.140844		-0.934328	-0.149961		-0.91011	-0.182233		-0.869708	-0.136349		-0.980738	-0.439571		-1.03723	-0.660031
-0.933526	-0.0545307		-0.901938	-0.112405		-0.903883	-0.143032		-0.935302	-0.151726		-0.911129	-0.182668		-0.870694	-0.137536		-0.981708	-0.440987		-1.03821	-0.667495
-0.934547	-0.0544683		-0.903014	-0.112643		-0.904877	-0.144889		-0.936227	-0.153857		-0.912127	-0.184963		-0.871693	-0.139425		-0.982686	-0.446169		-1.03921	-0.676323
-0.93554	-0.0544126		-0.903966	-0.113079		-0.905874	-0.146914		-0.937349	-0.155854		-0.913106	-0.186476		-0.872731	-0.140499		-0.983709	-0.447592		-1.04022	-0.68229
-0.936533	-0.0547517		-0.904955	-0.1146		-0.906878	-0.149185		-0.938129	-0.157519		-0.9141	-0.187661		-0.873663	-0.141293		-0.984757	-0.452291		-1.04123	-0.686585
-0.937668	-0.0546822		-0.90594	-0.116342		-0.907888	-0.151099		-0.939256	-0.160521		-0.915115	-0.192005		-0.874684	-0.141223		-0.985739	-0.456784		-1.04221	-0.691158
-0.938586	-0.0542196		-0.906972	-0.117267		-0.908886	-0.152894		-0.939909	-0.163682		-0.916093	-0.193002		-0.875684	-0.142745		-0.986773	-0.461105		-1.04322	-0.698314
-0.939495	-0.0551898		-0.907956	-0.118617		-0.909893	-0.154894		-0.941224	-0.165743		-0.91708	-0.195226		-0.876681	-0.144166		-0.987749	-0.464675		-1.04422	-0.706449
-0.940567	-0.0556522		-0.908974	-0.119117		-0.910898	-0.157081		-0.942236	-0.168077		-0.918095	-0.197015		-0.877672	-0.145493		-0.988752	-0.466488		-1.04521	-0.713447
-0.941538	-0.0558975		-0.90994	-0.119229		-0.911895	-0.159049		-0.943116	-0.170247		-0.919083	-0.20087		-0.878686	-0.146844		-0.989761	-0.47189		-1.04621	-0.72058
-0.942471	-0.057194		-0.91092	-0.120032		-0.912874	-0.161123		-0.944531	-0.172482		-0.92009	-0.202033		-0.879689	-0.148795		-0.990742	-0.478703		-1.04724	-0.73201
-0.943551	-0.0582897		-0.911985	-0.121741		-0.91388	-0.163404		-0.945106	-0.175179		-0.921086	-0.206471		-0.880653	-0.149604		-0.991732	-0.48288		-1.04822	-0.73948
-0.944462	-0.0593082		-0.912934	-0.123413		-0.914883	-0.165457		-0.946111	-0.178023		-0.922101	-0.209673		-0.881686	-0.151607		-0.992729	-0.486084		-1.04928	-0.748075
-0.945509	-0.059801		-0.913967	-0.125136		-0.915862	-0.167882		-0.947216	-0.180018		-0.923085	-0.2136		-0.882671	-0.153089		-0.993741	-0.489806		-1.0502	-0.752521
-0.946543	-0.0605062		-0.914977	-0.126302		-0.916873	-0.169607		-0.948253	-0.182467		-0.924082	-0.214285		-0.88369	-0.15486		-0.9947	-0.49148		-1.05124	-0.758365
-0.947587	-0.0603449		-0.915981	-0.126336		-0.917883	-0.171875		-0.948925	-0.18725		-0.92507	-0.218724		-0.884686	-0.157209		-0.995734	-0.495484		-1.05225	-0.768451
-0.948568	-0.0600061		-0.91697	-0.127786		-0.91888	-0.174016		-0.950124	-0.189752		-0.92609	-0.220176		-0.88564	-0.15764		-0.996734	-0.5007		-1.05317	-0.77852
-0.949655	-0.0605543		-0.917987	-0.128567		-0.919873	-0.176381		-0.951269	-0.193706		-0.927087	-0.222004		-0.886678	-0.16		-0.997725	-0.505262		-1.05421	-0.787719
-0.950567	-0.0604847		-0.918968	-0.130263		-0.920873	-0.178663		-0.952279	-0.19515		-0.9281	-0.227409		-0.887663	-0.161042		-0.99872	-0.510032		-1.0552	-0.791075
-0.951466	-0.0612382		-0.919927	-0.13207		-0.921882	-0.180962		-0.953139	-0.197986		-0.92909	-0.231687		-0.888662	-0.162222		-0.999678	-0.515353		-1.05622	-0.798493
-0.952524	-0.0616224		-0.920962	-0.132618		-0.922863	-0.183298		-0.954201	-0.202004		-0.930079	-0.232415		-0.889674	-0.164239		-1.00066	-0.520286		-1.05723	-0.808056
-0.9534	-0.0623585		-0.921949	-0.134457		-0.92386	-0.185609		-0.955244	-0.20391		-0.931088	-0.237301		-0.890717	-0.166982		-1.00174	-0.525802		-1.0582	-0.815405
-0.95452	-0.0644122		-0.922978	-0.136675		-0.924857	-0.187707		-0.956382	-0.207266		-0.932109	-0.239646		-0.89166	-0.169438		-1.00274	-0.529909		-1.0592	-0.825089
-0.955441	-0.0643884		-0.923929	-0.138383		-0.925874	-0.18992		-0.957151	-0.210395		-0.933111	-0.24307		-0.89269	-0.17117		-1.00372	-0.534629		-1.06022	-0.834146
-0.956477	-0.0662612		-0.924952	-0.140846		-0.926881	-0.192451		-0.958367	-0.212785		-0.934098	-0.247372		-0.893672	-0.173672		-1.00478	-0.541006		-1.06121	-0.843337
-0.957518	-0.0668645		-0.925949	-0.142674		-0.927876	-0.194456		-0.959223	-0.215818		-0.935102	-0.248504		-0.89469	-0.173567		-1.00572	-0.543024		-1.06221	-0.851369
-0.958421	-0.0671535		-0.926992	-0.143743		-0.92886	-0.197309		-0.960099	-0.219382		-0.936084	-0.255458		-0.895653	-0.176422		-1.00668	-0.54753		-1.06327	-0.85992
-0.9594	-0.0682424		-0.927949	-0.146452		-0.930185	-0.201064		-0.961248	-0.222224		-0.937093	-0.259912		-0.896673	-0.178827		-1.00768	-0.551096		-1.06421	-0.868194
-0.960507	-0.0689492		-0.928915	-0.147741		-0.931486	-0.203726		-0.96206	-0.225901		-0.938098	-0.262447		-0.897641	-0.181311		-1.00867	-0.554823		-1.06525	-0.87538
-0.961523	-0.0711927		-0.929907	-0.147329		-0.932486	-0.206229		-0.963363	-0.229176		-0.939095	-0.265588		-0.89867	-0.183467		-1.00971	-0.560416		-1.06622	-0.884385
-0.962546	-0.0721899		-0.930929	-0.149275		-0.933497	-0.208821		-0.964427	-0.231356		-0.94009	-0.268943		-0.899683	-0.185232		-1.01071	-0.565428		-1.0672	-0.893448
-0.963504	-0.072314		-0.931979	-0.151589		-0.934482	-0.211346		-0.96517	-0.23436		-0.941099	-0.272896		-0.900663	-0.186276		-1.01169	-0.569404		-1.06818	-0.90352
-0.964436	-0.0732705		-0.932937	-0.154062		-0.935491	-0.213968		-0.965997	-0.237912		-0.942087	-0.278017		-0.901653	-0.188007		-1.0127	-0.574738		-1.06921	-0.913577
-0.965384	-0.0734526		-0.933951	-0.155763		-0.936496	-0.216432		-0.967482	-0.244924		-0.943064	-0.281044		-0.902656	-0.190291		-1.01371	-0.577583		-1.0702	-0.921274
-0.966446	-0.0736604		-0.934963	-0.157874		-0.937477	-0.219054		-0.968842	-0.249342		-0.944065	-0.281601		-0.903664	-0.194956		-1.01471	-0.582483		-1.07121	-0.930308
-0.967401	-0.072206		-0.935949	-0.159063		-0.938479	-0.221476		-0.969724	-0.25129		-0.9451	-0.285931		-0.904656	-0.195926		-1.01569	-0.586365		-1.07221	-0.938312
-0.968477	-0.073041		-0.936966	-0.160599		-0.939477	-0.224499		-0.970679	-0.255502		-0.946069	-0.29182		-0.905679	-0.197785		-1.01673	-0.59119		-1.0732	-0.947149
-0.969462	-0.0740358		-0.937936	-0.161608		-0.940476	-0.227		-0.9715	-0.258304		-0.947071	-0.29566		-0.906679	-0.200751		-1.01771	-0.596403		-1.07417	-0.957565
-0.970419	-0.0745056		-0.938919	-0.163763		-0.94146	-0.229695		-0.972814	-0.262032		-0.948076	-0.301121		-0.907666	-0.201871		-1.01874	-0.603012		-1.07525	-0.966269
-0.971482	-0.0753652		-0.939978	-0.165666		-0.942468	-0.23225		-0.973787	-0.264672		-0.949087	-0.303084		-0.908665	-0.203987		-1.01974	-0.608393		-1.07619	-0.976639
-0.972539	-0.0750602		-0.940949	-0.167829		-0.943475	-0.235484		-0.974708	-0.269164		-0.950086	-0.307938		-0.909711	-0.205594		-1.0207	-0.613484		-1.07725	-0.987178
-0.97362	-0.0761243		-0.941929	-0.168527		-0.944453	-0.239048		-0.97581	-0.271542		-0.951081	-0.313663		-0.910673	-0.208774		-1.02175	-0.618419		-1.07819	-0.995996
-0.974555	-0.0756856		-0.942982	-0.170192		-0.945495	-0.241883		-0.976828	-0.27576		-0.952068	-0.318838		-0.911645	-0.210534		-1.02273	-0.621973		-1.07918	-1.00647
-0.975438	-0.0769205		-0.943926	-0.172311		-0.946479	-0.244717		-0.977877	-0.281314		-0.953062	-0.321472		-0.912655	-0.212089		-1.02368	-0.62691		-1.08025	-1.01644
-0.976359	-0.0763112		-0.944956	-0.174001		-0.947469	-0.247606		-0.978755	-0.284856		-0.954064	-0.327116		-0.913672	-0.214129		-1.02471	-0.632813		-1.0812	-1.02696
-0.977387	-0.0769742		-0.945955	-0.175954		-0.948469	-0.250394		-0.979893	-0.28968		-0.95506	-0.33054		-0.914666	-0.216695		-1.0257	-0.638058		-1.08216	-1.03854
-0.978501	-0.0774582		-0.946956	-0.178063		-0.949477	-0.253139		-0.980821	-0.293333		-0.956053	-0.333258		-0.915628	-0.220494		-1.02674	-0.644217		-1.08322	-1.04773
-0.979553	-0.0795321		-0.94795	-0.179378		-0.950469	-0.256131		-0.981975	-0.297117		-0.957062	-0.336552		-0.916643	-0.223526		-1.02771	-0.647283		-1.0842	-1.05678
-0.980689	-0.0802569		-0.948908	-0.182492		-0.951472	-0.259416		-0.98284	-0.299624		-0.958068	-0.341587		-0.917624	-0.225121		-1.02873	-0.650593		-1.0852	-1.06761
-0.981516	-0.0805882		-0.949919	-0.185486		-0.95245	-0.262536		-0.983814	-0.303866		-0.959068	-0.34684		-0.918656	-0.228532		-1.02976	-0.654347		-1.08618	-1.07749
-0.982482	-0.0820199		-0.950967	-0.188193		-0.953462	-0.265934		-0.984807	-0.308401		-0.96005	-0.349685		-0.919622	-0.229884		-1.03072	-0.660892		-1.08719	-1.09108
-0.9835	-0.0835577		-0.951923	-0.192261		-0.954455	-0.269153		-0.985785	-0.312031		-0.961049	-0.351594		-0.920636	-0.232173		-1.0317	-0.665067		-1.08826	-1.09659
-0.984476	-0.0834692		-0.952967	-0.1943		-0.955434	-0.272168		-0.986741	-0.317598		-0.962056	-0.355087		-0.921623	-0.233995		-1.03273	-0.670541		-1.08922	-1.10577
-0.985518	-0.0873743		-0.953974	-0.192675		-0.956456	-0.27595		-0.987765	-0.321691		-0.963044	-0.360759		-0.922629	-0.235391		-1.03369	-0.673959		-1.09021	-1.11824
-0.986463	-0.0865666		-0.954932	-0.19704		-0.957444	-0.279308		-0.988843	-0.326		-0.964053	-0.363241		-0.92367	-0.239932		-1.03471	-0.679394		-1.09119	-1.13098
-0.987578	-0.0890388		-0.955947	-0.203911		-0.958449	-0.283007		-0.989693	-0.331894		-0.96505	-0.372403		-0.924624	-0.243518		-1.03574	-0.686944		-1.09221	-1.14341
-0.988426	-0.0893935		-0.95691	-0.206413		-0.959435	-0.287287		-0.990767	-0.335139		-0.96606	-0.373308		-0.925627	-0.245615		-1.03666	-0.690797		-1.09323	-1.15265
-0.989464	-0.0907653		-0.957945	-0.209745		-0.960443	-0.291443		-0.991495	-0.340514		-0.967059	-0.375219		-0.926659	-0.248539		-1.03767	-0.696619		-1.09417	-1.15927
-0.990382	-0.0925383		-0.958921	-0.210016		-0.961444	-0.295751		-0.992838	-0.346729		-0.968064	-0.384509		-0.92763	-0.252219		-1.0387	-0.699029		-1.0952	-1.17278
-0.991325	-0.0923115		-0.959947	-0.211717		-0.96244	-0.299483		-0.993855	-0.350732		-0.969069	-0.388668		-0.92865	-0.255852		-1.03967	-0.707551		-1.09621	-1.1799
-0.992441	-0.0955612		-0.960939	-0.215443		-0.963429	-0.30294		-0.994815	-0.354748		-0.970062	-0.389664		-0.929612	-0.259298		-1.04071	-0.712904		-1.0972	-1.1915
-0.99343	-0.096284		-0.961932	-0.218966		-0.964439	-0.306598		-0.995628	-0.358301		-0.971052	-0.397116		-0.930655	-0.262646		-1.04167	-0.71741		-1.0982	-1.20106
-0.994443	-0.0967977		-0.962952	-0.221063		-0.965471	-0.310289		-0.996853	-0.361935		-0.972056	-0.403318		-0.931626	-0.26525		-1.0427	-0.723039		-1.09918	-1.21029
-0.995459	-0.0992093		-0.963892	-0.223286		-0.966436	-0.313638		-0.997618	-0.36378		-0.973062	-0.408163		-0.932654	-0.268394		-1.04369	-0.731624		-1.10021	-1.22325
-0.996373	-0.101422		-0.964916	-0.225795		-0.96744	-0.316946		-0.998813	-0.367046		-0.974046	-0.412773		-0.933628	-0.27021		-1.04471	-0.735304		-1.10122	-1.23636
-0.997409	-0.103131		-0.965956	-0.227521		-0.968433	-0.320785		-0.999835	-0.371333		-0.975055	-0.417524		-0.93469	-0.273833		-1.04571	-0.74037		-1.10219	-1.25069
-0.998417	-0.105229		-0.966935	-0.230339		-0.969445	-0.324051		-1.00045	-0.376865		-0.97606	-0.419624		-0.935638	-0.277578		-1.04669	-0.746273		-1.10318	-1.26304
-0.999539	-0.105636		-0.967909	-0.236856		-0.970444	-0.32778		-1.00149	-0.382048		-0.977059	-0.423361		-0.936664	-0.281732		-1.04767	-0.751069		-1.10417	-1.27074
-1.00045	-0.10742		-0.968932	-0.238123		-0.971438	-0.332327		-1.00276	-0.387049		-0.978057	-0.433025		-0.937641	-0.28434		-1.04871	-0.755933		-1.10515	-1.27939
-1.00148	-0.110174		-0.969897	-0.242472		-0.972433	-0.335681		-1.00375	-0.393213		-0.979055	-0.433276		-0.938635	-0.2883		-1.04968	-0.763981		-1.10618	-1.28795
-1.00246	-0.109773		-0.970882	-0.242956		-0.973423	-0.339143		-1.00474	-0.398073		-0.98005	-0.441285		-0.939641	-0.290059		-1.05068	-0.770213		-1.10716	-1.29751
-1.00337	-0.112628		-0.971915	-0.244495		-0.974441	-0.342652		-1.00589	-0.402837		-0.981063	-0.451461		-0.940632	-0.293017		-1.05167	-0.775743		-1.10821	-1.3113
-1.00442	-0.113611		-0.972938	-0.248426		-0.975454	-0.346561		-1.00687	-0.407199		-0.982035	-0.450546		-0.941641	-0.297667		-1.05269	-0.783951		-1.10917	-1.32547
-1.00543	-0.11436		-0.973922	-0.256387		-0.976446	-0.35067		-1.00769	-0.412648		-0.983053	-0.455882		-0.942657	-0.301717		-1.05366	-0.791967		-1.1102	-1.33497
-1.00636	-0.117445		-0.974939	-0.260409		-0.977442	-0.354613		-1.00868	-0.418054		-0.984047	-0.467177		-0.943636	-0.305549		-1.05467	-0.794295		-1.11116	-1.34585
-1.00739	-0.117844		-0.975899	-0.264805		-0.978443	-0.35869		-1.00975	-0.422456		-0.985044	-0.465567		-0.944628	-0.309359		-1.05572	-0.797642		-1.1122	-1.36147
-1.00844	-0.117746		-0.976912	-0.267513		-0.97945	-0.362748		-1.01099	-0.427003		-0.986049	-0.471996		-0.945956	-0.312409		-1.05671	-0.805999		-1.11317	-1.36876
-1.00949	-0.121283		-0.977947	-0.265753		-0.980438	-0.366661		-1.01168	-0.432102		-0.987052	-0.476364		-0.947241	-0.319888		-1.05769	-0.810002		-1.11415	-1.37836
-1.01034	-0.125309		-0.978899	-0.270656		-0.981434	-0.371429		-1.01285	-0.436242		-0.988048	-0.482968		-0.948262	-0.322135		-1.05866	-0.814876		-1.11514	-1.39135
-1.01147	-0.125625		-0.979906	-0.273822		-0.982438	-0.375877		-1.01373	-0.440557		-0.989033	-0.49846		-0.949245	-0.326875		-1.05974	-0.824116		-1.11617	-1.40575
-1.0124	-0.129683		-0.980901	-0.272227		-0.983431	-0.379875		-1.01497	-0.445551		-0.990061	-0.49338		-0.950249	-0.328278		-1.06068	-0.829666		-1.11716	-1.4215
-1.01336	-0.131518		-0.981939	-0.278307		-0.984436	-0.384134		-1.01582	-0.452925		-0.991052	-0.500882		-0.951219	-0.331848		-1.06173	-0.83533		-1.11816	-1.43475
-1.01445	-0.131567		-0.982889	-0.277168		-0.985438	-0.388396		-1.01686	-0.458472		-0.992038	-0.502213		-0.952242	-0.335481		-1.06268	-0.84134		-1.11916	-1.44499
-1.01544	-0.139198		-0.983899	-0.279614		-0.986458	-0.392522		-1.01766	-0.460465		-0.993028	-0.506414		-0.953237	-0.340256		-1.06369	-0.847733		-1.12021	-1.45132
-1.01655	-0.137272		-0.98493	-0.282652		-0.987444	-0.397407		-1.01891	-0.465895		-0.994039	-0.512835		-0.954245	-0.344495		-1.06468	-0.851887		-1.12119	-1.45965
-1.01747	-0.140196		-0.985924	-0.28596		-0.988435	-0.401216		-1.01981	-0.471647		-0.995028	-0.521125		-0.955224	-0.344936		-1.06567	-0.858511		-1.12223	-1.47044
-1.01853	-0.142253		-0.986925	-0.287457		-0.989433	-0.405469		-1.02059	-0.478354		-0.996016	-0.522379		-0.956264	-0.352378		-1.06665	-0.866726		-1.12317	-1.48473
-1.01935	-0.141427		-0.987894	-0.294693		-0.990435	-0.409529		-1.0215	-0.483111		-0.997031	-0.527923		-0.957246	-0.359219		-1.06767	-0.875535		-1.12422	-1.49836
-1.02041	-0.145776		-0.988926	-0.298521		-0.991445	-0.41374		-1.02292	-0.487502		-0.998032	-0.53582		-0.958201	-0.361776		-1.06866	-0.880842		-1.12521	-1.51076
-1.02153	-0.146879		-0.989905	-0.300518		-0.99241	-0.417621		-1.02376	-0.495063		-0.999021	-0.540085		-0.959207	-0.364868		-1.06966	-0.881026		-1.12621	-1.52335
-1.02248	-0.146664		-0.990925	-0.303798		-0.993437	-0.422458		-1.02476	-0.500449		-1.00001	-0.54896		-0.960265	-0.372003		-1.07066	-0.889523		-1.1272	-1.53385
-1.0234	-0.152327		-0.991917	-0.306916		-0.99444	-0.427029		-1.02561	-0.508066		-1.00102	-0.55131		-0.96121	-0.378415		-1.07164	-0.897836		-1.12818	-1.54509
-1.02445	-0.15195		-0.992901	-0.312386		-0.995434	-0.431738		-1.02672	-0.51432		-1.00205	-0.554081		-0.962218	-0.381942		-1.07268	-0.904382		-1.12917	-1.55326
-1.02536	-0.153623		-0.993888	-0.312408		-0.996438	-0.436384		-1.02787	-0.519459		-1.00302	-0.558782		-0.963221	-0.387542		-1.07361	-0.908914		-1.13021	-1.56487
-1.02627	-0.156052		-0.994874	-0.312344		-0.997419	-0.441462		-1.02866	-0.524909		-1.00402	-0.561275		-0.964275	-0.391124		-1.07468	-0.917041		-1.1312	-1.57959
-1.02741	-0.159694		-0.995918	-0.316267		-0.998433	-0.445463		-1.02985	-0.530007		-1.00503	-0.569849		-0.965223	-0.397302		-1.07565	-0.922518		-1.13216	-1.59661
-1.02846	-0.164589		-0.99693	-0.321402		-0.999409	-0.450249		-1.03072	-0.532248		-1.00602	-0.576946		-0.966232	-0.404509		-1.07667	-0.930307		-1.13315	-1.60451
-1.0294	-0.167103		-0.997936	-0.327598		-1.00042	-0.454671		-1.03179	-0.538493		-1.00702	-0.581411		-0.967206	-0.406171		-1.07767	-0.93823		-1.13422	-1.61588
-1.0304	-0.16655		-0.998903	-0.330934		-1.00142	-0.459201		-1.03278	-0.544533		-1.00803	-0.588635		-0.968241	-0.412131		-1.07867	-0.943306		-1.13515	-1.62755
-1.03147	-0.173466		-0.999875	-0.33521		-1.00243	-0.464487		-1.03372	-0.551033		-1.00902	-0.591735		-0.969232	-0.421726		-1.07965	-0.953602		-1.13621	-1.63841
-1.03245	-0.174432		-1.00093	-0.344379		-1.0034	-0.469668		-1.03487	-0.556893		-1.01003	-0.601637		-0.970234	-0.429584		-1.08065	-0.959411		-1.1371	-1.65133
-1.03339	-0.174694		-1.00188	-0.344374		-1.00443	-0.474417		-1.03578	-0.563567		-1.01101	-0.607668		-0.971221	-0.433752		-1.08165	-0.968664		-1.1382	-1.66791
-1.03444	-0.176591		-1.00292	-0.342658		-1.00543	-0.479838		-1.03685	-0.565224		-1.01202	-0.614284		-0.972234	-0.439473		-1.08264	-0.973692		-1.13918	-1.67962
-1.03531	-0.18072		-1.00387	-0.342748		-1.00643	-0.484331		-1.03794	-0.573208		-1.01302	-0.627367		-0.973208	-0.44149		-1.08364	-0.978169		-1.14019	-1.69752
-1.03633	-0.18449		-1.00492	-0.346886		-1.00744	-0.489329		-1.03872	-0.581436		-1.01403	-0.628416		-0.974219	-0.450275		-1.08468	-0.978113		-1.14117	-1.70723
-1.03759	-0.18262		-1.00595	-0.353787		-1.00844	-0.494048		-1.03955	-0.58827		-1.01502	-0.63155		-0.975251	-0.453248		-1.08566	-0.988702		-1.14217	-1.71899
-1.03831	-0.184544		-1.00688	-0.362893		-1.00944	-0.497818		-1.04088	-0.59436		-1.01601	-0.632215		-0.97624	-0.455907		-1.08667	-1.00233		-1.14317	-1.7325
-1.03941	-0.188071		-1.00794	-0.368691		-1.01044	-0.502595		-1.04181	-0.599024		-1.01702	-0.635902		-0.977235	-0.459091		-1.08769	-1.01113		-1.14414	-1.74715
-1.04055	-0.191763		-1.00888	-0.375171		-1.01143	-0.50727		-1.04273	-0.606674		-1.01801	-0.659391		-0.978231	-0.461554		-1.08868	-1.01327		-1.14517	-1.76258
-1.04144	-0.194929		-1.00992	-0.371933		-1.01242	-0.511796		-1.04399	-0.616323		-1.01902	-0.65452		-0.979221	-0.466994		-1.08967	-1.01271		-1.14619	-1.77465
-1.04247	-0.198943		-1.0109	-0.369775		-1.01343	-0.516469		-1.04478	-0.622813		-1.02032	-0.658733		-0.980238	-0.472725		-1.09066	-1.02575		-1.14718	-1.7893
-1.04345	-0.200648		-1.0119	-0.377249		-1.01444	-0.521747		-1.04586	-0.622035		-1.02162	-0.666005		-0.981269	-0.481868		-1.09167	-1.03341		-1.14818	-1.80322
-1.04439	-0.205629		-1.01293	-0.38174		-1.01541	-0.526911		-1.04677	-0.626523		-1.02262	-0.676784		-0.982219	-0.486795		-1.09266	-1.04238		-1.14919	-1.81618
-1.04542	-0.205564		-1.01389	-0.378705		-1.01641	-0.532249		-1.04777	-0.634888		-1.02363	-0.681334		-0.983218	-0.4915		-1.09368	-1.05227		-1.15017	-1.83155
-1.04645	-0.209117		-1.01491	-0.3815		-1.01742	-0.537275		-1.04881	-0.641255		-1.02462	-0.69407		-0.984241	-0.497685		-1.09469	-1.05334		-1.15114	-1.84356
-1.04742	-0.215565		-1.01593	-0.392768		-1.01842	-0.543134		-1.04976	-0.647069		-1.02563	-0.700335		-0.985236	-0.501517		-1.09565	-1.05913		-1.15216	-1.85642
-1.04841	-0.214606		-1.0169	-0.401178		-1.01942	-0.548016		-1.05076	-0.651778		-1.02663	-0.703893		-0.986215	-0.509143		-1.09667	-1.06706		-1.15312	-1.86781
-1.0494	-0.217481		-1.01788	-0.405033		-1.02042	-0.553657		-1.05184	-0.658874		-1.02763	-0.711678		-0.987234	-0.512122		-1.09768	-1.07559		-1.15416	-1.88259
-1.05036	-0.222592		-1.0189	-0.407632		-1.02143	-0.559082		-1.0529	-0.665064		-1.02863	-0.715678		-0.988234	-0.5152		-1.09866	-1.08194		-1.15516	-1.89632
-1.05138	-0.226047		-1.01989	-0.411796		-1.02241	-0.563092		-1.05383	-0.670786		-1.02963	-0.717738		-0.989186	-0.52236		-1.0997	-1.08772		-1.15613	-1.90778
-1.05246	-0.229963		-1.02092	-0.411348		-1.02343	-0.568152		-1.05458	-0.676655		-1.03061	-0.727421		-0.990206	-0.52652		-1.10067	-1.09529		-1.15713	-1.92288
-1.0534	-0.232151		-1.02187	-0.407142		-1.02442	-0.573224		-1.05596	-0.683104		-1.03163	-0.73289		-0.991215	-0.530448		-1.10161	-1.10417		-1.15817	-1.93797
-1.05466	-0.239783		-1.02283	-0.414914		-1.02542	-0.578871		-1.05681	-0.691466		-1.03263	-0.743654		-0.992197	-0.536525		-1.10269	-1.10945		-1.15915	-1.9542
-1.05599	-0.240887		-1.02391	-0.426678		-1.02642	-0.583681		-1.05776	-0.700047		-1.03361	-0.743654		-0.993236	-0.546253		-1.10367	-1.11301		-1.16015	-1.96966
-1.05692	-0.24509		-1.02487	-0.430079		-1.02742	-0.590196		-1.05879	-0.710561		-1.03463	-0.748052		-0.994209	-0.552641		-1.10471	-1.11789		-1.16116	-1.9829
-1.05791	-0.250885		-1.02588	-0.433844		-1.02842	-0.595813		-1.05974	-0.71633		-1.0356	-0.754986		-0.995201	-0.557081		-1.10567	-1.12853		-1.16213	-1.996
-1.05904	-0.249278		-1.02688	-0.431155		-1.02941	-0.600996		-1.06083	-0.720094		-1.03661	-0.760659		-0.99622	-0.571096		-1.10668	-1.13591		-1.16317	-2.00827
-1.06003	-0.254559		-1.0279	-0.431757		-1.03041	-0.606925		-1.06176	-0.719754		-1.03761	-0.774223		-0.997196	-0.571651		-1.10765	-1.14528		-1.16413	-2.02398
-1.06104	-0.258891		-1.02885	-0.435284		-1.03143	-0.61316		-1.06277	-0.729288		-1.03861	-0.775455		-0.998222	-0.577343		-1.10863	-1.15337		-1.16512	-2.04425
-1.06202	-0.262892		-1.02985	-0.446982		-1.03241	-0.61814		-1.06372	-0.735777		-1.0396	-0.789091		-0.999222	-0.582087		-1.10969	-1.16082		-1.16617	-2.05681
-1.063	-0.268456		-1.03088	-0.459377		-1.03341	-0.624374		-1.06476	-0.746684		-1.0406	-0.786788		-1.0002	-0.591898		-1.11067	-1.16988		-1.16714	-2.07213
-1.06398	-0.268771		-1.03188	-0.463901		-1.03439	-0.630579		-1.06549	-0.75331		-1.04161	-0.79063		-1.0012	-0.599159		-1.11169	-1.17805		-1.16814	-2.09241
-1.06505	-0.274533		-1.03287	-0.457695		-1.0354	-0.636563		-1.06677	-0.760908		-1.04261	-0.799633		-1.00221	-0.610862		-1.11264	-1.18258		-1.16913	-2.10094
-1.06596	-0.2817		-1.03388	-0.45894		-1.0364	-0.641868		-1.06761	-0.763828		-1.04361	-0.812824		-1.00321	-0.617802		-1.11364	-1.18857		-1.17016	-2.11354
-1.06705	-0.279542		-1.03489	-0.462605		-1.0374	-0.646628		-1.06871	-0.77293		-1.04461	-0.821657		-1.00421	-0.619876		-1.11467	-1.19797		-1.17113	-2.12772
-1.06798	-0.288191		-1.03585	-0.466293		-1.03841	-0.652802		-1.06974	-0.781653		-1.04561	-0.821561		-1.00516	-0.627344		-1.11567	-1.20571		-1.1721	-2.13949
-1.06901	-0.287216		-1.03685	-0.47382		-1.03941	-0.660136		-1.07058	-0.783832		-1.04662	-0.821124		-1.00619	-0.632065		-1.11663	-1.21135		-1.17313	-2.15186
-1.07014	-0.297936		-1.0379	-0.483336		-1.04039	-0.666966		-1.07165	-0.793719		-1.0476	-0.853191		-1.00721	-0.644194		-1.11768	-1.22048		-1.17411	-2.16562
-1.07093	-0.295255		-1.03887	-0.486683		-1.0414	-0.672179		-1.07268	-0.798864		-1.0486	-0.840622		-1.00817	-0.657001		-1.11863	-1.22818		-1.17514	-2.18264
-1.07179	-0.299484		-1.03986	-0.488078		-1.04241	-0.677745		-1.07374	-0.80584		-1.04959	-0.852806		-1.00923	-0.663103		-1.11964	-1.23236		-1.17612	-2.19255
-1.07293	-0.31345		-1.04087	-0.491194		-1.04341	-0.68323		-1.07469	-0.818592		-1.05059	-0.843856		-1.01022	-0.668292		-1.1207	-1.24074		-1.17711	-2.20621
-1.07414	-0.307326		-1.04185	-0.488334		-1.0444	-0.689353		-1.07578	-0.82958		-1.0516	-0.858099		-1.01121	-0.672988		-1.12167	-1.24755		-1.17813	-2.2305
-1.07496	-0.310162		-1.04287	-0.500949		-1.04541	-0.69582		-1.07669	-0.836532		-1.05261	-0.866283		-1.01221	-0.685127		-1.12268	-1.25646		-1.17913	-2.24984
-1.07604	-0.310689		-1.04387	-0.50552		-1.04641	-0.701812		-1.0777	-0.843852		-1.05359	-0.865395		-1.01319	-0.689293		-1.12363	-1.2638		-1.18013	-2.25869
-1.07704	-0.320003		-1.04487	-0.507069		-1.04741	-0.707822		-1.07858	-0.843428		-1.05459	-0.876		-1.01419	-0.694698		-1.12465	-1.27088		-1.18109	-2.27265
-1.07804	-0.325722		-1.04588	-0.50726		-1.0484	-0.714056		-1.07987	-0.849913		-1.05558	-0.883002		-1.01522	-0.70431		-1.12569	-1.27911		-1.18212	-2.2808
-1.07901	-0.329983		-1.04693	-0.510279		-1.0494	-0.719476		-1.08069	-0.850796		-1.05658	-0.886114		-1.0162	-0.714765		-1.1267	-1.28891		-1.18311	-2.29291
-1.07997	-0.341228		-1.04786	-0.522293		-1.05041	-0.725234		-1.08172	-0.85791		-1.05758	-0.90184		-1.01719	-0.721604		-1.12768	-1.29655		-1.18413	-2.30675
-1.08101	-0.339444		-1.04886	-0.530721		-1.05139	-0.731854		-1.08276	-0.872292		-1.05857	-0.905072		-1.01821	-0.729756		-1.12862	-1.30779		-1.18517	-2.31904
-1.08197	-0.337092		-1.04988	-0.53684		-1.05242	-0.738208		-1.08378	-0.882022		-1.05959	-0.929178		-1.01921	-0.741339		-1.12965	-1.31588		-1.18611	-2.33171
-1.08292	-0.350868		-1.05088	-0.547738		-1.05341	-0.743272		-1.08475	-0.885747		-1.06061	-0.930974		-1.02022	-0.745809		-1.13068	-1.32058		-1.18714	-2.34482
-1.08392	-0.349763		-1.05187	-0.54579		-1.05441	-0.748215		-1.08567	-0.887571		-1.06159	-0.938334		-1.0212	-0.75117		-1.13163	-1.33042		-1.18816	-2.35672
-1.08498	-0.357028		-1.05284	-0.55434		-1.0554	-0.755376		-1.08646	-0.902351		-1.06259	-0.941054		-1.0222	-0.753653		-1.13268	-1.33646		-1.18913	-2.37133
-1.08601	-0.367564		-1.05389	-0.55734		-1.0564	-0.762168		-1.08769	-0.904074		-1.06358	-0.948342		-1.02321	-0.762359		-1.13362	-1.34818		-1.19014	-2.38949
-1.08702	-0.362412		-1.05485	-0.560417		-1.05739	-0.76839		-1.08874	-0.913518		-1.06459	-0.955845		-1.0242	-0.770567		-1.13463	-1.35636		-1.19109	-2.40144
-1.08804	-0.367192		-1.05589	-0.564796		-1.0584	-0.775222		-1.08982	-0.91689		-1.06559	-0.96173		-1.02523	-0.779755		-1.13564	-1.36778		-1.19214	-2.40567
-1.089	-0.373676		-1.05686	-0.565534		-1.0594	-0.780709		-1.09086	-0.924081		-1.06659	-0.966712		-1.02622	-0.785101		-1.13669	-1.37341		-1.19311	-2.41695
-1.08999	-0.374884		-1.05791	-0.573779		-1.06041	-0.786547		-1.09182	-0.931875		-1.06758	-0.971508		-1.0272	-0.796815		-1.13766	-1.37883		-1.1941	-2.43138
-1.09106	-0.37818		-1.05889	-0.574916		-1.06141	-0.79301		-1.09242	-0.947765		-1.06859	-0.976189		-1.0282	-0.805433		-1.13866	-1.38781		-1.19513	-2.44264
-1.09196	-0.389829		-1.05988	-0.583965		-1.06241	-0.798665		-1.09378	-0.952542		-1.06958	-0.989183		-1.02919	-0.812322		-1.13965	-1.3938		-1.19609	-2.45568
-1.09297	-0.387576		-1.06087	-0.589375		-1.06341	-0.80514		-1.09487	-0.965623		-1.07057	-1.00268		-1.0302	-0.821666		-1.14069	-1.40103		-1.19712	-2.47437
-1.09402	-0.399441		-1.06189	-0.593298		-1.0644	-0.812328		-1.09553	-0.973962		-1.07159	-1.00627		-1.0312	-0.828688		-1.14165	-1.40915		-1.19814	-2.49096
-1.09502	-0.404526		-1.06288	-0.594551		-1.06542	-0.81948		-1.09663	-0.976802		-1.07257	-1.01188		-1.0322	-0.837679		-1.14264	-1.41892		-1.19911	-2.49924
-1.09601	-0.403417		-1.06386	-0.5954		-1.0664	-0.82644		-1.09803	-0.982424		-1.07358	-1.03254		-1.0332	-0.845264		-1.14367	-1.42362		-1.20011	-2.51336
-1.09693	-0.412443		-1.06519	-0.600724		-1.06741	-0.833299		-1.09883	-0.986902		-1.07457	-1.01902		-1.03419	-0.851456		-1.14468	-1.43179		-1.20116	-2.52743
-1.09796	-0.412809		-1.06653	-0.611573		-1.06839	-0.838456		-1.09965	-0.996999		-1.07557	-1.03876		-1.03521	-0.861494		-1.14565	-1.43677		-1.20217	-2.53856
-1.09899	-0.418183		-1.06747	-0.622921		-1.0694	-0.844498		-1.1007	-1.01096		-1.07657	-1.04478		-1.03621	-0.87423		-1.14663	-1.44773		-1.20308	-2.55317
-1.10008	-0.423779		-1.0685	-0.628953		-1.0704	-0.850196		-1.10173	-1.01687		-1.07758	-1.0587		-1.0372	-0.882258		-1.14766	-1.45803		-1.20413	-2.56533
-1.10104	-0.427495		-1.06948	-0.635757		-1.0714	-0.858202		-1.10278	-1.02152		-1.07856	-1.07585		-1.03819	-0.891362		-1.14865	-1.46466		-1.20516	-2.57881
-1.10198	-0.435201		-1.07048	-0.637401		-1.07239	-0.866169		-1.10366	-1.02531		-1.07956	-1.0706		-1.03921	-0.898411		-1.14964	-1.47158		-1.20611	-2.5897
-1.10304	-0.442087		-1.07148	-0.641369		-1.07338	-0.873304		-1.10474	-1.03188		-1.08056	-1.07472		-1.04018	-0.905362		-1.15063	-1.48272		-1.2071	-2.60563
-1.10405	-0.448713		-1.07245	-0.642667		-1.0744	-0.880528		-1.10574	-1.04494		-1.08157	-1.06939		-1.0412	-0.915235		-1.1516	-1.48911		-1.2081	-2.62325
-1.10497	-0.443914		-1.07348	-0.647017		-1.07538	-0.888189		-1.10689	-1.04932		-1.08257	-1.09109		-1.04217	-0.92369		-1.15259	-1.49717		-1.20915	-2.6312
-1.106	-0.452691		-1.07446	-0.648681		-1.07638	-0.895605		-1.10767	-1.0478		-1.08357	-1.09824		-1.04316	-0.937795		-1.15361	-1.50816		-1.2101	-2.64471
-1.10701	-0.445331		-1.07549	-0.648238		-1.07739	-0.900934		-1.10862	-1.05776		-1.08458	-1.10576		-1.04421	-0.951724		-1.1547	-1.51652		-1.2111	-2.65368
-1.10803	-0.456024		-1.07645	-0.644233		-1.07836	-0.908321		-1.1098	-1.06527		-1.08558	-1.10709		-1.04521	-0.957974		-1.15557	-1.5236		-1.21211	-2.66133
-1.10899	-0.464877		-1.07741	-0.649974		-1.07937	-0.916308		-1.11066	-1.07575		-1.08659	-1.11736		-1.04617	-0.96513		-1.15663	-1.53196		-1.21315	-2.67912
-1.11003	-0.467929		-1.07846	-0.657243		-1.08038	-0.92266		-1.11156	-1.08328		-1.08759	-1.11405		-1.04716	-0.974314		-1.15761	-1.53956		-1.21411	-2.69073
-1.11091	-0.474987		-1.07945	-0.67136		-1.08136	-0.92811		-1.11282	-1.0953		-1.08857	-1.13478		-1.04819	-0.987397		-1.15863	-1.54878		-1.21511	-2.70788
-1.11198	-0.473601		-1.08041	-0.6794		-1.08239	-0.935099		-1.11378	-1.10514		-1.08958	-1.14563		-1.04916	-0.993372		-1.15965	-1.55921		-1.21612	-2.719
-1.11295	-0.486154		-1.08141	-0.68101		-1.08338	-0.940641		-1.11483	-1.10933		-1.09059	-1.147		-1.05018	-1.00298		-1.16066	-1.56377		-1.2171	-2.7357
-1.11397	-0.496767		-1.0824	-0.674155		-1.08437	-0.946626		-1.11578	-1.11877		-1.09157	-1.15744		-1.05115	-1.00651		-1.16165	-1.57601		-1.21813	-2.74649
-1.11494	-0.495429		-1.0835	-0.677971		-1.08539	-0.954562		-1.11684	-1.12778		-1.09257	-1.16869		-1.05217	-1.01529		-1.16262	-1.5829		-1.2191	-2.75924
-1.11602	-0.50604		-1.08449	-0.687004		-1.08638	-0.960499		-1.11788	-1.1348		-1.09358	-1.17539		-1.05316	-1.02712		-1.16365	-1.59046		-1.22013	-2.77357
-1.11697	-0.50446		-1.08545	-0.69366		-1.08738	-0.967825		-1.11883	-1.13942		-1.09456	-1.18808		-1.05417	-1.0357		-1.16464	-1.59309		-1.22113	-2.78576
-1.11801	-0.513045		-1.08645	-0.691172		-1.08837	-0.973957		-1.11975	-1.1518		-1.09556	-1.19716		-1.05518	-1.04383		-1.1656	-1.6004		-1.2221	-2.796
-1.11905	-0.51894		-1.08747	-0.70194		-1.08936	-0.980232		-1.12062	-1.15508		-1.09657	-1.20985		-1.05617	-1.05433		-1.16663	-1.61485		-1.22311	-2.80716
-1.12004	-0.516185		-1.08842	-0.722697		-1.09037	-0.985359		-1.12174	-1.1622		-1.09758	-1.21002		-1.05717	-1.06434		-1.16763	-1.62217		-1.22413	-2.80877
-1.12095	-0.530637		-1.08947	-0.735423		-1.09138	-0.99304		-1.12259	-1.1796		-1.09857	-1.23069		-1.05819	-1.07416		-1.16861	-1.63138		-1.22512	-2.82278
-1.1219	-0.524968		-1.09049	-0.736636		-1.09237	-1.00033		-1.12402	-1.19196		-1.09955	-1.22887		-1.05917	-1.08111		-1.16966	-1.63976		-1.22614	-2.8409
-1.12288	-0.542252		-1.09147	-0.742056		-1.09337	-1.00757		-1.12477	-1.20183		-1.10057	-1.24438		-1.06014	-1.09197		-1.17065	-1.64456		-1.2271	-2.8566
-1.12397	-0.542461		-1.09248	-0.736624		-1.09438	-1.01529		-1.12578	-1.2037		-1.10156	-1.22978		-1.06118	-1.10167		-1.17163	-1.65397		-1.22811	-2.87118
-1.125	-0.549007		-1.09346	-0.740135		-1.09539	-1.02045		-1.1268	-1.20536		-1.10256	-1.24683		-1.06214	-1.10623		-1.17264	-1.66194		-1.22909	-2.88347
-1.126	-0.557899		-1.09447	-0.745901		-1.09637	-1.02567		-1.12785	-1.21729		-1.10355	-1.25356		-1.06317	-1.11683		-1.17365	-1.67124		-1.23012	-2.8935
-1.12701	-0.550624		-1.09547	-0.757262		-1.09736	-1.03249		-1.12871	-1.21961		-1.10457	-1.26068		-1.06415	-1.12225		-1.17463	-1.67494		-1.2311	-2.90547
-1.12794	-0.568177		-1.09644	-0.756109		-1.09835	-1.03922		-1.12978	-1.21749		-1.10555	-1.27333		-1.06517	-1.13433		-1.17562	-1.68611		-1.23206	-2.92089
-1.12895	-0.572074		-1.09745	-0.762624		-1.09936	-1.04612		-1.13069	-1.22388		-1.10654	-1.28402		-1.06616	-1.14175		-1.17667	-1.69805		-1.23311	-2.93337
-1.1299	-0.573498		-1.09846	-0.763079		-1.10036	-1.05367		-1.13168	-1.23954		-1.10756	-1.29049		-1.06715	-1.16007		-1.17767	-1.7062		-1.2341	-2.94323
-1.131	-0.57651		-1.09946	-0.775367		-1.10136	-1.06074		-1.13255	-1.25052		-1.10856	-1.30504		-1.06818	-1.16821		-1.17863	-1.71347		-1.23509	-2.95477
-1.13203	-0.592056		-1.10047	-0.796022		-1.10237	-1.06739		-1.13361	-1.25481		-1.10954	-1.31073		-1.06916	-1.17109		-1.1796	-1.71927		-1.23608	-2.96866
-1.13301	-0.594809		-1.10143	-0.798639		-1.10338	-1.0749		-1.13462	-1.26496		-1.11056	-1.32533		-1.07017	-1.18245		-1.1806	-1.72821		-1.23709	-2.98107
-1.13391	-0.602291		-1.10245	-0.788693		-1.10436	-1.08088		-1.13572	-1.27301		-1.11155	-1.33964		-1.07116	-1.19698		-1.18159	-1.73902		-1.23807	-2.99587
-1.13497	-0.603664		-1.10345	-0.795359		-1.10537	-1.08837		-1.13648	-1.28504		-1.11254	-1.33261		-1.07215	-1.20613		-1.18263	-1.75023		-1.23911	-3.00391
-1.13593	-0.611377		-1.10444	-0.803936		-1.10636	-1.09716		-1.1379	-1.29466		-1.11357	-1.34879		-1.07317	-1.21205		-1.18367	-1.75725		-1.24008	-3.01623
-1.13697	-0.615162		-1.10544	-0.814345		-1.10736	-1.10459		-1.13863	-1.30019		-1.11455	-1.3558		-1.07417	-1.23077		-1.18466	-1.76804		-1.24105	-3.03412
-1.13797	-0.628947		-1.1065	-0.832665		-1.10836	-1.1118		-1.13958	-1.31324		-1.11554	-1.35868		-1.07515	-1.23692		-1.1856	-1.77263		-1.24211	-3.04811
-1.139	-0.630924		-1.10745	-0.836556		-1.10937	-1.11848		-1.14073	-1.32071		-1.11654	-1.37165		-1.07618	-1.24466		-1.18661	-1.78102		-1.24309	-3.05616
-1.13998	-0.628882		-1.10849	-0.829476		-1.11037	-1.12653		-1.14176	-1.33431		-1.11754	-1.37617		-1.07717	-1.25325		-1.18757	-1.79478		-1.2441	-3.06663
-1.14105	-0.638649		-1.10943	-0.832158		-1.11136	-1.13472		-1.14286	-1.34493		-1.11853	-1.3903		-1.07816	-1.265		-1.18868	-1.79955		-1.24506	-3.0762
-1.14195	-0.646342		-1.11049	-0.841904		-1.11234	-1.14435		-1.14398	-1.35296		-1.11953	-1.39487		-1.07914	-1.27438		-1.18962	-1.80515		-1.24603	-3.09118
-1.14296	-0.649626		-1.11145	-0.851176		-1.11334	-1.15017		-1.14489	-1.35227		-1.12054	-1.41191		-1.08015	-1.289		-1.19061	-1.8079		-1.24707	-3.10544
-1.14385	-0.656649		-1.11247	-0.85368		-1.11433	-1.15709		-1.14586	-1.36175		-1.12155	-1.41033		-1.08112	-1.29557		-1.19161	-1.81928		-1.24812	-3.12139
-1.14499	-0.662881		-1.11344	-0.853991		-1.11536	-1.16641		-1.14657	-1.37467		-1.12257	-1.42493		-1.08216	-1.29957		-1.1926	-1.82482		-1.24909	-3.12888
-1.14606	-0.664581		-1.11444	-0.871043		-1.11634	-1.17342		-1.1478	-1.37617		-1.12356	-1.43052		-1.08317	-1.30956		-1.19355	-1.83635		-1.25006	-3.1383
-1.147	-0.676468		-1.11545	-0.895438		-1.11732	-1.18041		-1.14868	-1.38999		-1.12456	-1.45494		-1.08417	-1.31186		-1.19457	-1.84652		-1.25106	-3.15441
-1.14802	-0.675235		-1.11646	-0.896532		-1.11833	-1.18642		-1.1496	-1.40449		-1.12557	-1.44786		-1.08514	-1.32467		-1.19562	-1.85584		-1.25203	-3.16674
-1.14893	-0.681593		-1.11743	-0.896619		-1.11933	-1.19323		-1.15058	-1.41128		-1.12656	-1.45132		-1.08615	-1.34117		-1.19662	-1.86663		-1.25306	-3.18037
-1.14998	-0.688226		-1.11844	-0.88935		-1.12034	-1.20161		-1.15156	-1.4138		-1.12755	-1.46023		-1.08715	-1.34643		-1.19759	-1.87479		-1.25408	-3.18577
-1.151	-0.693856		-1.11944	-0.902819		-1.12135	-1.21023		-1.15259	-1.42721		-1.12855	-1.46153		-1.08817	-1.36031		-1.19857	-1.88422		-1.25511	-3.20189
-1.15194	-0.702475		-1.12045	-0.900753		-1.12235	-1.21695		-1.15375	-1.45057		-1.12957	-1.48055		-1.08916	-1.3694		-1.19963	-1.89051		-1.2561	-3.21859
-1.15306	-0.71192		-1.12151	-0.907389		-1.12334	-1.22515		-1.15475	-1.44747		-1.13055	-1.47906		-1.09015	-1.37728		-1.2006	-1.89845		-1.25705	-3.2356
-1.15395	-0.720707		-1.12246	-0.924191		-1.12435	-1.23218		-1.15575	-1.44979		-1.13155	-1.47283		-1.09118	-1.38883		-1.2016	-1.91013		-1.25802	-3.24457
-1.15498	-0.732361		-1.12345	-0.920614		-1.12535	-1.23906		-1.15678	-1.45915		-1.13253	-1.49254		-1.09214	-1.40421		-1.20259	-1.9178		-1.25906	-3.25266
-1.15586	-0.735068		-1.12447	-0.922769		-1.12635	-1.24693		-1.15764	-1.45938		-1.13355	-1.52028		-1.09317	-1.40674		-1.20358	-1.92688		-1.2601	-3.26183
-1.15693	-0.740842		-1.12544	-0.930241		-1.12734	-1.25671		-1.15869	-1.46834		-1.13456	-1.51617		-1.09416	-1.42127		-1.2046	-1.93403		-1.26106	-3.27852
-1.158	-0.737846		-1.12644	-0.935315		-1.12834	-1.26558		-1.15978	-1.48477		-1.13556	-1.53742		-1.09514	-1.43205		-1.20561	-1.94248		-1.26209	-3.29289
-1.159	-0.748744		-1.12747	-0.952042		-1.12935	-1.27191		-1.16062	-1.49349		-1.13658	-1.53456		-1.09614	-1.43772		-1.20656	-1.95091		-1.26305	-3.30911
-1.15993	-0.757606		-1.12847	-0.955778		-1.13033	-1.27848		-1.16172	-1.48865		-1.13755	-1.57039		-1.09717	-1.45236		-1.20756	-1.96359		-1.26406	-3.32157
-1.16101	-0.754031		-1.1294	-0.966499		-1.13134	-1.28733		-1.16282	-1.50644		-1.13856	-1.56387		-1.09814	-1.46422		-1.20858	-1.97224		-1.26508	-3.32743
-1.16195	-0.767193		-1.13042	-0.964794		-1.13233	-1.29625		-1.16382	-1.51112		-1.13956	-1.55206		-1.09916	-1.47467		-1.20959	-1.98361		-1.26605	-3.33803
-1.16304	-0.767834		-1.13141	-0.964961		-1.13336	-1.30379		-1.16456	-1.52279		-1.14056	-1.58754		-1.10013	-1.47754		-1.21061	-1.99163		-1.26706	-3.35392
-1.164	-0.779115		-1.13247	-0.984918		-1.13434	-1.31133		-1.16574	-1.53472		-1.14156	-1.56573		-1.10116	-1.48744		-1.2116	-1.99624		-1.26808	-3.36559
-1.16489	-0.796603		-1.13346	-0.974446		-1.13534	-1.31768		-1.16673	-1.54214		-1.14257	-1.58473		-1.10215	-1.50217		-1.21256	-2.00566		-1.26906	-3.37437
-1.16594	-0.791415		-1.13447	-0.970643		-1.13634	-1.32331		-1.16771	-1.55015		-1.14357	-1.59002		-1.10315	-1.51602		-1.21355	-2.01541		-1.2701	-3.38943
-1.16692	-0.795999		-1.13545	-0.969713		-1.13733	-1.32954		-1.16861	-1.55449		-1.14456	-1.60611		-1.10416	-1.53414		-1.21457	-2.02893		-1.27103	-3.40816
-1.16796	-0.812642		-1.13648	-0.995364		-1.13834	-1.33626		-1.16969	-1.56606		-1.14557	-1.60928		-1.10513	-1.53728		-1.21561	-2.03374		-1.27233	-3.41714
-1.169	-0.813746		-1.13747	-1.0263		-1.13932	-1.34277		-1.17069	-1.57708		-1.14656	-1.63386		-1.10616	-1.55074		-1.21658	-2.0477		-1.27368	-3.42464
-1.16996	-0.820589		-1.13844	-1.01938		-1.14034	-1.34776		-1.17172	-1.58443		-1.14755	-1.63785		-1.10713	-1.55999		-1.21758	-2.05433		-1.27467	-3.43488
-1.17096	-0.826303		-1.13946	-1.02775		-1.14135	-1.35623		-1.17271	-1.59574		-1.14855	-1.62998		-1.10811	-1.56489		-1.2186	-2.06005		-1.27565	-3.44532
-1.17193	-0.827493		-1.14045	-1.01987		-1.14235	-1.36109		-1.17359	-1.61049		-1.14954	-1.63653		-1.10916	-1.57931		-1.21955	-2.06985		-1.27665	-3.45649
-1.17298	-0.842125		-1.14145	-1.02964		-1.14333	-1.36948		-1.17468	-1.61166		-1.15052	-1.63528		-1.11015	-1.58882		-1.22057	-2.08082		-1.27763	-3.47884
-1.17396	-0.839587		-1.14245	-1.02856		-1.14434	-1.37629		-1.17575	-1.62729		-1.15154	-1.6603		-1.11114	-1.62052		-1.2216	-2.09689		-1.27869	-3.49389
-1.17492	-0.858261		-1.14347	-1.03466		-1.14535	-1.38369		-1.17655	-1.64331		-1.15254	-1.6642		-1.11215	-1.62305		-1.22261	-2.10848		-1.27965	-3.49983
-1.17601	-0.854235		-1.14448	-1.03232		-1.14635	-1.38918		-1.17783	-1.65615		-1.15354	-1.68519		-1.11314	-1.6275		-1.22358	-2.11229		-1.28067	-3.51294
-1.177	-0.85609		-1.14543	-1.05137		-1.14734	-1.39864		-1.17864	-1.66841		-1.15454	-1.69675		-1.11413	-1.64418		-1.22459	-2.12013		-1.28166	-3.52843
-1.17794	-0.884264		-1.14647	-1.06239		-1.14834	-1.40566		-1.17961	-1.67418		-1.15552	-1.69213		-1.11514	-1.65482		-1.22561	-2.12821		-1.28264	-3.54201
-1.17889	-0.879396		-1.1474	-1.06646		-1.14933	-1.41512		-1.18054	-1.68431		-1.15653	-1.70446		-1.11614	-1.66517		-1.22658	-2.13778		-1.28363	-3.54879
-1.17995	-0.891283		-1.14843	-1.07577		-1.15033	-1.42461		-1.18158	-1.67964		-1.15751	-1.7036		-1.11713	-1.67763		-1.2276	-2.14905		-1.28469	-3.55694
-1.18095	-0.901624		-1.14942	-1.08681		-1.15133	-1.4321		-1.18261	-1.68102		-1.15851	-1.72141		-1.11812	-1.69766		-1.22859	-2.15353		-1.28565	-3.57971
-1.18185	-0.895992		-1.15044	-1.10528		-1.15231	-1.43757		-1.18383	-1.69446		-1.15953	-1.72698		-1.11912	-1.70543		-1.22958	-2.16669		-1.28663	-3.58979
-1.1829	-0.905668		-1.15147	-1.11394		-1.15333	-1.44653		-1.18461	-1.69356		-1.16053	-1.7304		-1.12013	-1.70994		-1.23059	-2.17005		-1.28765	-3.60221
-1.18398	-0.912857		-1.15244	-1.12124		-1.15433	-1.45445		-1.18564	-1.70218		-1.1615	-1.75322		-1.12111	-1.7136		-1.23156	-2.17881		-1.28864	-3.61607
-1.18493	-0.91701		-1.15343	-1.12389		-1.15532	-1.46123		-1.18663	-1.71458		-1.16253	-1.75366		-1.12211	-1.73907		-1.23257	-2.18315		-1.28966	-3.62762
-1.18584	-0.911565		-1.15444	-1.13555		-1.15631	-1.46877		-1.18772	-1.72832		-1.16353	-1.76451		-1.12312	-1.74855		-1.23358	-2.18055		-1.29065	-3.63965
-1.18691	-0.933251		-1.15542	-1.12802		-1.15733	-1.47678		-1.18865	-1.73794		-1.16452	-1.77809		-1.12412	-1.75316		-1.2346	-2.19392		-1.29168	-3.64761
-1.18792	-0.936898		-1.15646	-1.1357		-1.15831	-1.48167		-1.1897	-1.74693		-1.16551	-1.77285		-1.12513	-1.77054		-1.23557	-2.20927		-1.29263	-3.65856
-1.18901	-0.940606		-1.15741	-1.1411		-1.15931	-1.4893		-1.19057	-1.76005		-1.16653	-1.79703		-1.12615	-1.78208		-1.23659	-2.215		-1.29372	-3.66629
-1.18994	-0.960554		-1.15846	-1.13878		-1.16032	-1.49768		-1.19165	-1.76801		-1.16752	-1.79406		-1.12718	-1.79428		-1.23757	-2.22375		-1.29472	-3.67983
-1.19092	-0.953116		-1.15941	-1.14718		-1.16132	-1.50581		-1.19265	-1.77917		-1.16852	-1.8079		-1.12813	-1.80655		-1.23861	-2.23096		-1.29567	-3.69646
-1.19186	-0.976112		-1.1604	-1.14417		-1.16232	-1.51482		-1.19363	-1.7865		-1.16951	-1.83202		-1.12917	-1.82282		-1.23958	-2.24353		-1.29662	-3.7091
-1.19295	-0.973528		-1.16142	-1.15424		-1.16333	-1.52271		-1.1946	-1.80358		-1.17053	-1.825		-1.13012	-1.82271		-1.24056	-2.25898		-1.29766	-3.72282
-1.19398	-0.985959		-1.16239	-1.17111		-1.16433	-1.52835		-1.19558	-1.82373		-1.17153	-1.84669		-1.13111	-1.82778		-1.24156	-2.25918		-1.29868	-3.73674
-1.19497	-0.977759		-1.16344	-1.16903		-1.16531	-1.53358		-1.19659	-1.82779		-1.17253	-1.82987		-1.13214	-1.84662		-1.24259	-2.26756		-1.29965	-3.74702
-1.19597	-0.988447		-1.16439	-1.1697		-1.16632	-1.54068		-1.19774	-1.8242		-1.17353	-1.86672		-1.13311	-1.85702		-1.24357	-2.27643		-1.30062	-3.76532
-1.19691	-1.00398		-1.16543	-1.17694		-1.16732	-1.54763		-1.19886	-1.82372		-1.17453	-1.87699		-1.13413	-1.87701		-1.24459	-2.27995		-1.30167	-3.78104
-1.19785	-0.996933		-1.16643	-1.20449		-1.16833	-1.55881		-1.19957	-1.84001		-1.17552	-1.86243		-1.13514	-1.8925		-1.24555	-2.28768		-1.30267	-3.79402
-1.19898	-1.00126		-1.16743	-1.20135		-1.16932	-1.56738		-1.20083	-1.86688		-1.17652	-1.88875		-1.13613	-1.90636		-1.24656	-2.29576		-1.30366	-3.80051
-1.20002	-1.02611		-1.1684	-1.20737		-1.17033	-1.57364		-1.20169	-1.87483		-1.17752	-1.89104		-1.13715	-1.9125		-1.24757	-2.31091		-1.30466	-3.81511
-1.20102	-1.02128		-1.1694	-1.21816		-1.17131	-1.58275		-1.20266	-1.88695		-1.1785	-1.8906		-1.13815	-1.92552		-1.24857	-2.31978		-1.30566	-3.82702
-1.20189	-1.02597		-1.17037	-1.2313		-1.17233	-1.59198		-1.2035	-1.89113		-1.17952	-1.91449		-1.13913	-1.9425		-1.24955	-2.32646		-1.30664	-3.83492
-1.20304	-1.05453		-1.17141	-1.23745		-1.17333	-1.59604		-1.20461	-1.89984		-1.18051	-1.92055		-1.14012	-1.94999		-1.25052	-2.33623		-1.30766	-3.84557
-1.20392	-1.05842		-1.17241	-1.25383		-1.17433	-1.60209		-1.20565	-1.89613		-1.18151	-1.94108		-1.14116	-1.96963		-1.25154	-2.34129		-1.30868	-3.86043
-1.20486	-1.0661		-1.17346	-1.25903		-1.17531	-1.61165		-1.20661	-1.91115		-1.18251	-1.94698		-1.14216	-1.98273		-1.25257	-2.34739		-1.30965	-3.86827
-1.20591	-1.07735		-1.17446	-1.2604		-1.17632	-1.62157		-1.20778	-1.91626		-1.18352	-1.94132		-1.14312	-1.99573		-1.25357	-2.36046		-1.31063	-3.88013
-1.20694	-1.0858		-1.17544	-1.26078		-1.17733	-1.63116		-1.20859	-1.92801		-1.1845	-1.97094		-1.14412	-2.01084		-1.25455	-2.36737		-1.31167	-3.88821
-1.20792	-1.0865		-1.1764	-1.26509		-1.17832	-1.64004		-1.20976	-1.93818		-1.18553	-1.97138		-1.14515	-2.02236		-1.2555	-2.38153		-1.31265	-3.90425
-1.20892	-1.09709		-1.17741	-1.26665		-1.17931	-1.65066		-1.21026	-1.95356		-1.18651	-1.97857		-1.14611	-2.02984		-1.25656	-2.38873		-1.31363	-3.92398
-1.20992	-1.09873		-1.17841	-1.2671		-1.18032	-1.65425		-1.21154	-1.95212		-1.18751	-1.98687		-1.14715	-2.04177		-1.25754	-2.40159		-1.31463	-3.92738
-1.21099	-1.10553		-1.1794	-1.2818		-1.18132	-1.6621		-1.21267	-1.96799		-1.18851	-1.98708		-1.14814	-2.04767		-1.25853	-2.40413		-1.31568	-3.93435
-1.21191	-1.10651		-1.1804	-1.29266		-1.1823	-1.6738		-1.21366	-1.97538		-1.18949	-2.02288		-1.14913	-2.0598		-1.25955	-2.40971		-1.31663	-3.94185
-1.21304	-1.10411		-1.18145	-1.31103		-1.18331	-1.68462		-1.21469	-1.99299		-1.19049	-2.01364		-1.15013	-2.06561		-1.26055	-2.42062		-1.31768	-3.95309
-1.21397	-1.11936		-1.18243	-1.31648		-1.18429	-1.69203		-1.21555	-2.00402		-1.19151	-2.00635		-1.15112	-2.07306		-1.26159	-2.42976		-1.31868	-3.96579
-1.21481	-1.12502		-1.18342	-1.32436		-1.1853	-1.69905		-1.21655	-2.01095		-1.19252	-2.03321		-1.15211	-2.09364		-1.26258	-2.43901		-1.31962	-3.97547
-1.21586	-1.13249		-1.18439	-1.3328		-1.18629	-1.70935		-1.21777	-2.01329		-1.1935	-2.05372		-1.1531	-2.10688		-1.2636	-2.45476		-1.32068	-3.9973
-1.21696	-1.14945		-1.18546	-1.34126		-1.1873	-1.71357		-1.21854	-2.01036		-1.19448	-2.04098		-1.15409	-2.11768		-1.26454	-2.46268		-1.32168	-4.01301
-1.21791	-1.14879		-1.18643	-1.33734		-1.18832	-1.72279		-1.21953	-2.01375		-1.19549	-2.06779		-1.15512	-2.11496		-1.26554	-2.46938		-1.32261	-4.01595
-1.21903	-1.15082		-1.18743	-1.33632		-1.18931	-1.73222		-1.22057	-2.01551		-1.19649	-2.0619		-1.1561	-2.12801		-1.26653	-2.47791		-1.32363	-4.02263
-1.21989	-1.17006		-1.18844	-1.33742		-1.1903	-1.74191		-1.22143	-2.03513		-1.1975	-2.05841		-1.15709	-2.14697		-1.26751	-2.48555		-1.32461	-4.04038
-1.22102	-1.16375		-1.18939	-1.34119		-1.19129	-1.75022		-1.22248	-2.05462		-1.19849	-2.09714		-1.15812	-2.1499		-1.26855	-2.49132		-1.32563	-4.05962
-1.22193	-1.17449		-1.19043	-1.36434		-1.19228	-1.75928		-1.22376	-2.06439		-1.1995	-2.08856		-1.15912	-2.15606		-1.26953	-2.50078		-1.32666	-4.0662
-1.22287	-1.18315		-1.19142	-1.3697		-1.19329	-1.76266		-1.22468	-2.07256		-1.2005	-2.1108		-1.1601	-2.15774		-1.27052	-2.51075		-1.32765	-4.07524
-1.22391	-1.1932		-1.19243	-1.36391		-1.19426	-1.76926		-1.22554	-2.08802		-1.2015	-2.10915		-1.16111	-2.17002		-1.2715	-2.52109		-1.32861	-4.08611
-1.22496	-1.21362		-1.19337	-1.39306		-1.19526	-1.7754		-1.22652	-2.08806		-1.2025	-2.11694		-1.16211	-2.18259		-1.27247	-2.53155		-1.32963	-4.09136
-1.22597	-1.22545		-1.19439	-1.39076		-1.19629	-1.7848		-1.22755	-2.10284		-1.20348	-2.14652		-1.16312	-2.19694		-1.2735	-2.53563		-1.33064	-4.10797
-1.22692	-1.21327		-1.19538	-1.39497		-1.19727	-1.79249		-1.2288	-2.11577		-1.20448	-2.13589		-1.16413	-2.20449		-1.27446	-2.54851		-1.33164	-4.1248
-1.22785	-1.21586		-1.19639	-1.39561		-1.19826	-1.80353		-1.22951	-2.12318		-1.20549	-2.14948		-1.16514	-2.21117		-1.27552	-2.55462		-1.33265	-4.13802
-1.22891	-1.23433		-1.19738	-1.4039		-1.19929	-1.8147		-1.23072	-2.12741		-1.2065	-2.17223		-1.16611	-2.22018		-1.27652	-2.5592		-1.33366	-4.15165
-1.22993	-1.23927		-1.19842	-1.42752		-1.20027	-1.8215		-1.23182	-2.1332		-1.20749	-2.16445		-1.16713	-2.23872		-1.27752	-2.56856		-1.33462	-4.15973
-1.2309	-1.24212		-1.19938	-1.45283		-1.20129	-1.83077		-1.23263	-2.13651		-1.2085	-2.1858		-1.16812	-2.24322		-1.27853	-2.57839		-1.33567	-4.17554
-1.23202	-1.24572		-1.20046	-1.46416		-1.20229	-1.83832		-1.23364	-2.14815		-1.2095	-2.16898		-1.16912	-2.25588		-1.2795	-2.58833		-1.33668	-4.18602
-1.23294	-1.26684		-1.20137	-1.45228		-1.20328	-1.84829		-1.23467	-2.15812		-1.2105	-2.18505		-1.17008	-2.26942		-1.28051	-2.59405		-1.33768	-4.19354
-1.23392	-1.25744		-1.20238	-1.44371		-1.20426	-1.85458		-1.23582	-2.17163		-1.21148	-2.19785		-1.17115	-2.27036		-1.28157	-2.60062		-1.33864	-4.19718
-1.23484	-1.26648		-1.20338	-1.44625		-1.20526	-1.86134		-1.23668	-2.18735		-1.21249	-2.19501		-1.1721	-2.27583		-1.28251	-2.61844		-1.33965	-4.21492
-1.23596	-1.28214		-1.20437	-1.46949		-1.20628	-1.86835		-1.23761	-2.20042		-1.21349	-2.20697		-1.17311	-2.29874		-1.28347	-2.61804		-1.34064	-4.23645
-1.23691	-1.28306		-1.20537	-1.48402		-1.20728	-1.87402		-1.23855	-2.20248		-1.21449	-2.22493		-1.17409	-2.31511		-1.28451	-2.62631		-1.34167	-4.24527
-1.23793	-1.28438		-1.20639	-1.50102		-1.20827	-1.881		-1.23961	-2.2042		-1.21549	-2.21537		-1.17511	-2.32499		-1.28549	-2.63725		-1.34266	-4.25723
-1.23886	-1.29499		-1.20738	-1.51046		-1.20928	-1.88913		-1.24051	-2.20486		-1.21648	-2.26125		-1.17613	-2.33251		-1.28651	-2.64597		-1.34366	-4.27351
-1.23988	-1.31272		-1.20838	-1.49199		-1.21028	-1.89345		-1.24147	-2.22962		-1.21749	-2.23184		-1.17711	-2.34459		-1.28753	-2.66016		-1.34465	-4.28425
-1.2409	-1.30678		-1.20939	-1.49402		-1.21127	-1.90146		-1.24247	-2.25064		-1.21849	-2.24008		-1.1781	-2.35525		-1.28851	-2.67892		-1.34564	-4.30178
-1.24193	-1.31972		-1.21038	-1.49967		-1.21226	-1.91033		-1.24352	-2.25697		-1.21948	-2.2527		-1.17907	-2.36834		-1.28955	-2.67383		-1.34666	-4.31099
-1.24302	-1.32692		-1.21137	-1.5115		-1.21327	-1.91588		-1.24482	-2.24579		-1.22048	-2.26544		-1.18008	-2.38441		-1.2905	-2.68279		-1.34763	-4.32384
-1.24389	-1.33109		-1.2124	-1.5251		-1.21426	-1.92423		-1.24557	-2.25937		-1.22148	-2.27123		-1.18112	-2.39077		-1.29154	-2.69164		-1.34863	-4.34155
-1.24486	-1.34435		-1.2134	-1.54863		-1.21527	-1.93197		-1.24659	-2.27664		-1.22249	-2.2755		-1.18211	-2.40451		-1.29253	-2.71052		-1.34964	-4.35575
-1.24582	-1.35323		-1.21441	-1.55142		-1.21627	-1.94118		-1.24775	-2.27843		-1.22348	-2.27549		-1.1831	-2.41433		-1.2935	-2.71912		-1.35062	-4.36278
-1.24688	-1.36432		-1.21541	-1.60101		-1.21726	-1.94985		-1.24907	-2.27996		-1.22449	-2.28751		-1.18408	-2.42477		-1.29448	-2.71954		-1.35162	-4.36532
-1.24792	-1.37724		-1.21641	-1.54626		-1.21826	-1.95536		-1.24972	-2.29332		-1.22549	-2.30528		-1.1851	-2.42637		-1.2958	-2.73056		-1.35263	-4.37484
-1.24895	-1.38387		-1.21737	-1.55364		-1.21927	-1.96562		-1.25067	-2.30883		-1.22648	-2.30295		-1.18609	-2.44234		-1.29709	-2.75355		-1.35365	-4.3948
-1.24991	-1.39542		-1.21839	-1.56778		-1.22026	-1.96852		-1.25153	-2.30482		-1.22749	-2.32876		-1.1871	-2.45588		-1.2981	-2.75769		-1.35461	-4.4029
-1.2509	-1.41957		-1.21943	-1.6162		-1.22126	-1.97879		-1.25259	-2.32562		-1.22848	-2.3182		-1.1881	-2.47426		-1.29915	-2.77685		-1.3556	-4.42234
-1.25186	-1.41084		-1.2204	-1.62561		-1.22226	-1.98563		-1.25354	-2.32789		-1.22948	-2.32412		-1.18909	-2.48023		-1.30009	-2.78353		-1.3566	-4.43811
-1.25287	-1.42992		-1.22141	-1.608		-1.22325	-1.99178		-1.25446	-2.33741		-1.23046	-2.33253		-1.1901	-2.48969		-1.30117	-2.77744		-1.35763	-4.44133
-1.25391	-1.44278		-1.22238	-1.61964		-1.22426	-2.00033		-1.25572	-2.34867		-1.23147	-2.33254		-1.19109	-2.49774		-1.30214	-2.80218		-1.3586	-4.4579
-1.25488	-1.43715		-1.2234	-1.62679		-1.22526	-2.0096		-1.25654	-2.35914		-1.23245	-2.35134		-1.19209	-2.50912		-1.3031	-2.80109		-1.35965	-4.47029
-1.25598	-1.43101		-1.2244	-1.6424		-1.22656	-2.02087		-1.25748	-2.36984		-1.23345	-2.37764		-1.19309	-2.53185		-1.3041	-2.80245		-1.3606	-4.47634
-1.25692	-1.44099		-1.22543	-1.64671		-1.22787	-2.02545		-1.25837	-2.37839		-1.23446	-2.34832		-1.19409	-2.54325		-1.30514	-2.80265		-1.36158	-4.49359
-1.25796	-1.45069		-1.22636	-1.65089		-1.22886	-2.03252		-1.2597	-2.38855		-1.23546	-2.36142		-1.19509	-2.55654		-1.30613	-2.81734		-1.36261	-4.51566
-1.25886	-1.45606		-1.22738	-1.64862		-1.22985	-2.04175		-1.2606	-2.39673		-1.23646	-2.36544		-1.1961	-2.58044		-1.30711	-2.83078		-1.36363	-4.53549
-1.25989	-1.47273		-1.2284	-1.65155		-1.23085	-2.05335		-1.26162	-2.39407		-1.23746	-2.3755		-1.1971	-2.58458		-1.30817	-2.83407		-1.36461	-4.54134
-1.26088	-1.46762		-1.22935	-1.6479		-1.23185	-2.06519		-1.26242	-2.40621		-1.23845	-2.41525		-1.19808	-2.59779		-1.30914	-2.83781		-1.36562	-4.54571
-1.26183	-1.47395		-1.2304	-1.65843		-1.23286	-2.07013		-1.26347	-2.40514		-1.23946	-2.42022		-1.1991	-2.60216		-1.3101	-2.86378		-1.3666	-4.56153
-1.26292	-1.50057		-1.2314	-1.66637		-1.23386	-2.07444		-1.26464	-2.41778		-1.24046	-2.42206		-1.20008	-2.60845		-1.31112	-2.87281		-1.36763	-4.57629
-1.26398	-1.50879		-1.23236	-1.6764		-1.23487	-2.08144		-1.26571	-2.43979		-1.24145	-2.42072		-1.20108	-2.62051		-1.3121	-2.85894		-1.36865	-4.5897
-1.26491	-1.52193		-1.23337	-1.70153		-1.23585	-2.09326		-1.26691	-2.44234		-1.24246	-2.45358		-1.20209	-2.63466		-1.31307	-2.87096		-1.36961	-4.59862
-1.26593	-1.52922		-1.23436	-1.68543		-1.23683	-2.09733		-1.26828	-2.46351		-1.24346	-2.43574		-1.20309	-2.63765		-1.31409	-2.90457		-1.37061	-4.61951
-1.26695	-1.54314		-1.23539	-1.68909		-1.23786	-2.10873		-1.2688	-2.47017		-1.24446	-2.46798		-1.2041	-2.63151		-1.31512	-2.90959		-1.37162	-4.63588
-1.26782	-1.53861		-1.23641	-1.68217		-1.23886	-2.12043		-1.27019	-2.47452		-1.24544	-2.47475		-1.20507	-2.64442		-1.31607	-2.917		-1.37259	-4.65456
-1.26884	-1.54159		-1.23737	-1.68774		-1.23986	-2.13169		-1.27136	-2.49184		-1.24646	-2.47942		-1.20608	-2.6656		-1.31712	-2.92006		-1.37363	-4.66663
-1.26983	-1.53833		-1.23836	-1.69814		-1.24086	-2.14084		-1.27229	-2.50238		-1.24746	-2.48833		-1.20706	-2.68627		-1.31807	-2.92937		-1.37463	-4.67327
-1.27078	-1.55437		-1.23939	-1.70285		-1.24187	-2.1484		-1.27352	-2.49939		-1.24845	-2.49209		-1.20806	-2.69728		-1.31916	-2.92711		-1.37561	-4.69017
-1.27196	-1.56988		-1.24039	-1.72025		-1.24287	-2.1614		-1.2742	-2.52893		-1.24946	-2.51021		-1.20907	-2.69721		-1.32011	-2.9493		-1.3766	-4.70972
-1.27279	-1.57215		-1.24142	-1.73142		-1.24387	-2.1652		-1.27521	-2.52112		-1.25045	-2.50602		-1.21008	-2.71964		-1.32115	-2.95497		-1.37759	-4.71765
-1.27391	-1.56809		-1.24239	-1.77054		-1.24485	-2.1698		-1.2762	-2.53049		-1.25146	-2.53533		-1.21107	-2.7218		-1.3221	-2.958		-1.37859	-4.7411
-1.27494	-1.57498		-1.24337	-1.78307		-1.24587	-2.17704		-1.27715	-2.52711		-1.25246	-2.51074		-1.2121	-2.73635		-1.32307	-2.96266		-1.3796	-4.75453
-1.27584	-1.60021		-1.24441	-1.7896		-1.24687	-2.19178		-1.27815	-2.53094		-1.25345	-2.54522		-1.21308	-2.75691		-1.32414	-2.97958		-1.38065	-4.76344
-1.27682	-1.61529		-1.24537	-1.76148		-1.24787	-2.19962		-1.2793	-2.54946		-1.25443	-2.53459		-1.21409	-2.77408		-1.32513	-2.98824		-1.38163	-4.76847
-1.27779	-1.62183		-1.24638	-1.78134		-1.24887	-2.20798		-1.28031	-2.57796		-1.25543	-2.55311		-1.21505	-2.75451		-1.32613	-2.99805		-1.38261	-4.78073
-1.27878	-1.62188		-1.24739	-1.79487		-1.24986	-2.21603		-1.28129	-2.5622		-1.25643	-2.56006		-1.21607	-2.76627		-1.3271	-3.00897		-1.38357	-4.79853
-1.27989	-1.63596		-1.24837	-1.77043		-1.25086	-2.22602		-1.28247	-2.57411		-1.25743	-2.60081		-1.21706	-2.77904		-1.32817	-3.01558		-1.38463	-4.8156
-1.28081	-1.63564		-1.24939	-1.78807		-1.25186	-2.232		-1.28323	-2.59153		-1.25843	-2.56729		-1.21808	-2.78948		-1.32908	-3.03668		-1.38561	-4.83519
-1.28197	-1.6393		-1.25032	-1.79661		-1.25285	-2.24161		-1.28451	-2.61116		-1.25943	-2.60401		-1.21906	-2.80286		-1.33012	-3.04654		-1.38655	-4.84604
-1.28287	-1.69031		-1.25136	-1.84237		-1.25387	-2.24944		-1.28513	-2.61259		-1.26043	-2.61101		-1.22009	-2.81594		-1.33112	-3.04531		-1.38762	-4.85416
-1.28381	-1.6671		-1.25236	-1.84872		-1.25485	-2.25764		-1.28639	-2.62428		-1.26144	-2.61361		-1.22109	-2.82929		-1.33216	-3.04767		-1.38862	-4.8721
-1.28484	-1.67573		-1.25339	-1.85634		-1.25584	-2.26615		-1.28713	-2.62299		-1.26244	-2.56642		-1.22206	-2.83477		-1.33313	-3.06478		-1.38957	-4.87619
-1.28594	-1.6909		-1.25441	-1.84878		-1.25685	-2.26918		-1.28821	-2.62571		-1.26344	-2.59343		-1.22304	-2.84609		-1.33411	-3.07141		-1.39059	-4.89184
-1.28699	-1.67782		-1.25537	-1.83671		-1.25786	-2.27547		-1.28909	-2.65075		-1.26444	-2.62654		-1.22409	-2.8576		-1.33514	-3.08165		-1.39163	-4.9152
-1.28785	-1.69202		-1.25635	-1.8584		-1.25885	-2.27847		-1.29024	-2.66101		-1.26546	-2.59521		-1.22507	-2.86116		-1.33608	-3.09053		-1.39259	-4.92058
-1.28889	-1.69951		-1.2574	-1.87273		-1.25986	-2.28768		-1.29146	-2.67342		-1.26645	-2.62379		-1.22606	-2.86866		-1.33708	-3.09654		-1.39358	-4.93299
-1.28986	-1.71616		-1.25833	-1.85944		-1.26086	-2.29678		-1.29238	-2.67132		-1.26745	-2.62506		-1.22708	-2.8731		-1.33815	-3.11157		-1.39457	-4.95164
-1.29088	-1.71115		-1.25936	-1.8541		-1.26186	-2.3069		-1.29315	-2.67686		-1.26843	-2.63963		-1.22808	-2.89294		-1.33914	-3.11178		-1.39563	-4.96825
-1.29183	-1.71744		-1.26037	-1.87982		-1.26284	-2.31689		-1.29422	-2.69671		-1.26944	-2.69448		-1.22905	-2.90442		-1.34005	-3.12336		-1.39658	-4.98152
-1.29289	-1.72831		-1.26136	-1.88953		-1.26386	-2.32373		-1.29551	-2.71152		-1.27043	-2.66527		-1.23005	-2.91921		-1.34116	-3.12482		-1.39755	-4.98691
-1.29385	-1.72518		-1.26238	-1.88001		-1.26485	-2.3316		-1.29652	-2.70132		-1.27141	-2.6773		-1.23105	-2.91799		-1.34214	-3.13029		-1.39865	-5.01086
-1.29491	-1.73922		-1.26337	-1.89004		-1.26585	-2.33909		-1.29724	-2.70728		-1.27242	-2.69259		-1.23207	-2.9108		-1.34309	-3.14138		-1.39959	-5.02641
-1.29597	-1.76045		-1.26441	-1.87883		-1.26685	-2.34454		-1.29829	-2.72046		-1.27341	-2.74374		-1.23304	-2.91916		-1.34411	-3.14811		-1.40036	-5.0266
-1.29683	-1.75215		-1.26535	-1.90161		-1.26784	-2.35369		-1.29918	-2.72808		-1.27441	-2.70218		-1.23403	-2.92061		-1.34513	-3.1554		-1.40048	-5.03704
-1.29781	-1.7691		-1.26637	-1.93015		-1.26884	-2.36181		-1.30011	-2.73606		-1.27542	-2.73164		-1.23507	-2.93812		-1.34609	-3.1644
-1.29882	-1.77449		-1.26737	-1.94036		-1.26983	-2.36953		-1.30123	-2.7515		-1.27641	-2.70712		-1.23606	-2.95445		-1.34707	-3.17289
-1.29987	-1.76937		-1.26837	-1.92718		-1.27084	-2.37435		-1.30222	-2.74534		-1.27743	-2.72735		-1.23701	-2.96226		-1.34806	-3.1846
-1.30084	-1.79365		-1.26936	-1.93717		-1.27183	-2.38084		-1.30315	-2.77382		-1.2784	-2.72646		-1.23804	-2.97351		-1.34912	-3.19162
-1.3019	-1.7867		-1.27039	-1.93103		-1.27283	-2.38604		-1.30396	-2.79832		-1.27942	-2.75411		-1.23903	-2.99508		-1.35009	-3.19779
-1.30287	-1.80006		-1.2713	-1.94663		-1.27382	-2.39037		-1.30532	-2.80321		-1.28043	-2.7401		-1.24003	-3.00544		-1.35108	-3.20208
-1.30378	-1.83123		-1.27237	-1.95684		-1.27483	-2.40076		-1.30646	-2.79932		-1.28142	-2.73788		-1.24104	-3.01069		-1.35209	-3.20971
-1.3049	-1.79982		-1.27336	-1.99692		-1.27584	-2.40978		-1.30711	-2.80794		-1.28241	-2.73407		-1.24202	-3.01044		-1.35308	-3.2151
-1.30581	-1.8393		-1.27434	-1.99786		-1.27684	-2.41609		-1.30797	-2.80553		-1.28341	-2.79762		-1.24302	-3.02321		-1.35411	-3.22363
-1.30684	-1.82835		-1.27533	-2.00998		-1.27783	-2.4311		-1.30909	-2.82972		-1.28442	-2.77515		-1.24402	-3.04837		-1.3551	-3.23549
-1.30783	-1.85165		-1.27634	-1.99613		-1.27885	-2.4392		-1.31032	-2.83138		-1.28542	-2.7865		-1.24504	-3.05647		-1.35613	-3.24383
-1.30884	-1.83919		-1.27735	-2.00902		-1.27984	-2.4442		-1.31114	-2.83457		-1.2864	-2.79872		-1.24602	-3.0554		-1.35712	-3.25892
-1.30984	-1.85398		-1.27837	-2.01382		-1.28083	-2.45029		-1.31229	-2.85148		-1.28742	-2.81857		-1.24703	-3.07245		-1.35808	-3.25916
-1.31084	-1.86944		-1.27931	-2.00686		-1.28185	-2.45402		-1.3131	-2.87403		-1.28843	-2.8178		-1.24802	-3.05923		-1.3591	-3.27301
-1.31182	-1.85779		-1.28035	-2.01111		-1.28284	-2.46006		-1.31421	-2.87284		-1.28942	-2.79829		-1.24905	-3.06718		-1.36013	-3.27506
-1.31281	-1.86623		-1.28133	-2.02777		-1.28384	-2.46554		-1.31515	-2.88557		-1.29043	-2.82434		-1.25002	-3.07209		-1.36109	-3.28413
-1.31385	-1.88559		-1.28233	-2.02647		-1.28483	-2.47142		-1.31618	-2.89386		-1.29141	-2.82014		-1.25104	-3.09162		-1.36206	-3.29523
-1.31486	-1.87232		-1.28335	-2.02575		-1.28585	-2.47596		-1.31732	-2.912		-1.29243	-2.82478		-1.25203	-3.10644		-1.3631	-3.29771
-1.31581	-1.89779		-1.28429	-2.04777		-1.28683	-2.48714		-1.31803	-2.90024		-1.29342	-2.82083		-1.25302	-3.11285		-1.3641	-3.30866
-1.31684	-1.9083		-1.28533	-2.0833		-1.28783	-2.49802		-1.31911	-2.90769		-1.29441	-2.86962		-1.25403	-3.11149		-1.36509	-3.31726
-1.31795	-1.88795		-1.28632	-2.07426		-1.28884	-2.50433		-1.32033	-2.90201		-1.29542	-2.86478		-1.25502	-3.12539		-1.3661	-3.32777
-1.31889	-1.92237		-1.28731	-2.06222		-1.28985	-2.50695		-1.32111	-2.90974		-1.29643	-2.88868		-1.25602	-3.13701		-1.36705	-3.33652
-1.31988	-1.93801		-1.28834	-2.05128		-1.29085	-2.5152		-1.3223	-2.91506		-1.29742	-2.86788		-1.25699	-3.14138		-1.3681	-3.34539
-1.32095	-1.94604		-1.28935	-2.08831		-1.29183	-2.52096		-1.32303	-2.93292		-1.29842	-2.89112		-1.25839	-3.14962		-1.36911	-3.35489
-1.32174	-1.92798		-1.29035	-2.10246		-1.29283	-2.53409		-1.3243	-2.94245		-1.29942	-2.86693		-1.25965	-3.15798		-1.37012	-3.35843
-1.32293	-1.96142		-1.29138	-2.10959		-1.29383	-2.54366		-1.32536	-2.94164		-1.30042	-2.89831		-1.26065	-3.17512		-1.37109	-3.36964
-1.32385	-1.97349		-1.29234	-2.11438		-1.29482	-2.55251		-1.32603	-2.95603		-1.30142	-2.89461		-1.26166	-3.18747		-1.37212	-3.38343
-1.32473	-1.96676		-1.29337	-2.11903		-1.29582	-2.55712		-1.32688	-2.96018		-1.30243	-2.92293		-1.26266	-3.19161		-1.37307	-3.38168
-1.32574	-1.97364		-1.29438	-2.09046		-1.29682	-2.56633		-1.32808	-2.96649		-1.30342	-2.89738		-1.26365	-3.19722		-1.37415	-3.39604
-1.32688	-1.99772		-1.29532	-2.07991		-1.29784	-2.57301		-1.32918	-2.9916		-1.30443	-2.9385		-1.26465	-3.20815		-1.37509	-3.40885
-1.32791	-2.01078		-1.29634	-2.1006		-1.29883	-2.57677		-1.33024	-3.0024		-1.30543	-2.93549		-1.26567	-3.21641		-1.3761	-3.41616
-1.32885	-1.98385		-1.29735	-2.12532		-1.29982	-2.58369		-1.33121	-3.00838		-1.30643	-2.92802		-1.26667	-3.23673		-1.37705	-3.42826
-1.32994	-2.0012		-1.29835	-2.12663		-1.30082	-2.59072		-1.33226	-3.01219		-1.30742	-2.91677		-1.26768	-3.2455		-1.37805	-3.43195
-1.3309	-2.02214		-1.29934	-2.15405		-1.30182	-2.60048		-1.33339	-3.00683		-1.30841	-2.95009		-1.26866	-3.2563		-1.37911	-3.43833
-1.33185	-1.99944		-1.30034	-2.13115		-1.30282	-2.60701		-1.33417	-3.02328		-1.30941	-2.98059		-1.26964	-3.2461		-1.38011	-3.44313
-1.33286	-2.01464		-1.30135	-2.15005		-1.30381	-2.61477		-1.33522	-3.03326		-1.31042	-2.96382		-1.27063	-3.26513		-1.38109	-3.44653
-1.33383	-2.00603		-1.30233	-2.15548		-1.30482	-2.62361		-1.33616	-3.02722		-1.31141	-2.97528		-1.27164	-3.26681		-1.3821	-3.45404
-1.33486	-2.02556		-1.30333	-2.15686		-1.30582	-2.62917		-1.33718	-3.0216		-1.3124	-3.01926		-1.27265	-3.27137		-1.38319	-3.46504
-1.33585	-2.04634		-1.30438	-2.16353		-1.30682	-2.63464		-1.33792	-3.04306		-1.31338	-2.96808		-1.27363	-3.28066		-1.38409	-3.47348
-1.33683	-2.02546		-1.30536	-2.17109		-1.30781	-2.64178		-1.33926	-3.05903		-1.31439	-3.03161		-1.2746	-3.2872		-1.38512	-3.48616
-1.33778	-2.03921		-1.30634	-2.15617		-1.30882	-2.65291		-1.34017	-3.05064		-1.31541	-2.98432		-1.27562	-3.30726		-1.38608	-3.49273
-1.33896	-2.03916		-1.3074	-2.15108		-1.30979	-2.66503		-1.3413	-3.05256		-1.3164	-2.98739		-1.27662	-3.30853		-1.38709	-3.50724
-1.33981	-2.05226		-1.30834	-2.18072		-1.31081	-2.67674		-1.34235	-3.06842		-1.31742	-3.07654		-1.27768	-3.31902		-1.38812	-3.51888
-1.3409	-2.04923		-1.30929	-2.21431		-1.31181	-2.67981		-1.34288	-3.08335		-1.31841	-3.01169		-1.27864	-3.34522		-1.38913	-3.50965
-1.34197	-2.06094		-1.31033	-2.24734		-1.31282	-2.68351		-1.34417	-3.09566		-1.31942	-3.02424		-1.27964	-3.36383		-1.39014	-3.5265
-1.34286	-2.08128		-1.31136	-2.24668		-1.3138	-2.6937		-1.34531	-3.10199		-1.32041	-3.03436		-1.28063	-3.35308		-1.39108	-3.54032
-1.34378	-2.07309		-1.31232	-2.22359		-1.3148	-2.70469		-1.34612	-3.10925		-1.32142	-3.03		-1.28164	-3.35803		-1.3921	-3.5525
-1.34484	-2.09622		-1.31329	-2.19096		-1.31581	-2.71033		-1.34717	-3.10703		-1.3224	-3.12095		-1.28264	-3.36902		-1.39304	-3.5596
-1.34578	-2.09252		-1.31432	-2.21831		-1.31682	-2.72021		-1.34815	-3.11981		-1.32342	-3.06182		-1.28366	-3.39093		-1.3941	-3.56373
-1.34686	-2.12236		-1.31531	-2.25883		-1.31781	-2.72683		-1.34945	-3.13662		-1.3244	-3.10745		-1.28468	-3.38789		-1.39511	-3.56574
-1.34774	-2.11662		-1.31631	-2.25635		-1.31882	-2.73382		-1.35036	-3.15475		-1.3254	-3.08162		-1.28564	-3.39214		-1.39608	-3.56628
-1.34884	-2.11273		-1.31733	-2.25988		-1.31979	-2.74639		-1.35118	-3.15944		-1.32641	-3.07885		-1.28663	-3.39541		-1.39713	-3.5743
-1.34997	-2.12386		-1.31837	-2.25731		-1.3208	-2.74958		-1.35199	-3.15877		-1.32741	-3.10074		-1.28765	-3.40506		-1.39811	-3.58482
-1.35085	-2.13576		-1.31931	-2.27051		-1.32179	-2.75602		-1.35317	-3.15849		-1.32842	-3.09965		-1.28863	-3.42094		-1.39908	-3.59594
-1.35187	-2.14111		-1.32032	-2.29634		-1.32279	-2.76214		-1.35407	-3.17426		-1.32942	-3.08483		-1.28959	-3.43579		-1.39995	-3.59477
-1.35273	-2.14837		-1.32134	-2.29093		-1.3238	-2.76751		-1.35529	-3.1639		-1.33041	-3.07397		-1.29062	-3.43173		-1.40045	-3.65758
-1.35364	-2.14647		-1.32231	-2.28506		-1.32479	-2.77159		-1.35602	-3.16956		-1.3314	-3.09376		-1.29163	-3.44406
-1.35473	-2.1548		-1.32334	-2.28522		-1.32579	-2.78152		-1.35723	-3.17681		-1.33239	-3.07318		-1.29263	-3.44873
-1.35572	-2.15833		-1.32432	-2.30976		-1.32681	-2.7885		-1.35807	-3.18815		-1.33341	-3.12054		-1.29367	-3.47281
-1.35681	-2.18325		-1.32526	-2.2991		-1.32779	-2.79411		-1.35917	-3.2119		-1.3344	-3.13474		-1.29467	-3.47412
-1.35774	-2.21084		-1.32637	-2.27888		-1.32882	-2.79762		-1.36019	-3.22843		-1.33539	-3.15106		-1.29562	-3.48512
-1.35876	-2.22275		-1.32731	-2.31478		-1.32981	-2.80369		-1.36132	-3.22979		-1.33641	-3.14158		-1.29663	-3.48976
-1.35984	-2.22756		-1.32837	-2.33957		-1.33081	-2.80822		-1.36205	-3.23046		-1.33741	-3.1512		-1.29761	-3.49317
-1.36088	-2.24675		-1.32932	-2.32995		-1.33182	-2.81541		-1.36316	-3.24246		-1.3384	-3.16839		-1.29864	-3.48378
-1.36181	-2.22375		-1.33031	-2.30962		-1.33279	-2.82625		-1.36409	-3.2449		-1.3394	-3.14346		-1.29964	-3.50344
-1.36279	-2.23903		-1.33133	-2.32076		-1.33381	-2.83688		-1.36494	-3.24105		-1.3404	-3.16922		-1.30067	-3.49653
-1.36383	-2.25627		-1.33232	-2.32477		-1.33481	-2.83968		-1.36612	-3.24536		-1.34144	-3.16256		-1.30163	-3.51314
-1.3648	-2.27168		-1.3333	-2.31882		-1.33579	-2.84328		-1.36719	-3.25025		-1.34241	-3.18433		-1.30261	-3.50917
-1.36584	-2.26702		-1.33434	-2.31915		-1.33681	-2.84393		-1.36828	-3.25388		-1.3434	-3.22973		-1.30362	-3.51968
-1.36677	-2.2673		-1.33535	-2.33869		-1.3378	-2.84705		-1.36882	-3.27155		-1.34442	-3.18664		-1.30462	-3.53944
-1.3677	-2.27377		-1.33634	-2.35838		-1.33881	-2.85698		-1.37017	-3.28266		-1.3454	-3.19934		-1.30561	-3.53849
-1.36872	-2.27897		-1.33732	-2.35873		-1.33978	-2.86311		-1.37103	-3.29199		-1.3464	-3.23957		-1.30666	-3.55016
-1.36976	-2.2795		-1.33832	-2.37947		-1.34083	-2.86397		-1.37213	-3.30949		-1.34739	-3.21254		-1.30765	-3.56117
-1.37077	-2.27861		-1.3393	-2.36375		-1.3418	-2.87569		-1.37344	-3.31184		-1.3484	-3.21732		-1.30861	-3.55637
-1.37197	-2.32439		-1.34033	-2.4163		-1.34279	-2.88572		-1.37439	-3.32514		-1.34939	-3.22168		-1.30961	-3.56817
-1.37333	-2.2946		-1.34134	-2.40892		-1.3438	-2.89489		-1.37506	-3.31883		-1.35038	-3.23616		-1.31064	-3.58451
-1.37435	-2.32662		-1.34233	-2.37305		-1.3448	-2.89618		-1.37615	-3.30551		-1.35138	-3.25963		-1.31163	-3.58753
-1.37527	-2.29336		-1.34334	-2.36854		-1.34579	-2.90373		-1.37697	-3.31898		-1.35236	-3.26623		-1.31263	-3.58951
-1.37639	-2.29646		-1.34436	-2.40419		-1.34678	-2.90744		-1.3777	-3.36068		-1.35337	-3.27401		-1.31362	-3.59831
-1.37744	-2.33859		-1.34531	-2.40302		-1.34777	-2.91529		-1.37929	-3.37168		-1.35438	-3.27555		-1.31464	-3.60847
-1.37837	-2.34125		-1.34626	-2.40973		-1.34878	-2.92291		-1.38026	-3.38448		-1.35538	-3.27065		-1.31566	-3.61004
-1.37947	-2.32147		-1.34729	-2.45074		-1.34976	-2.92719		-1.38139	-3.39048		-1.35639	-3.26236		-1.31664	-3.63027
-1.38049	-2.33709		-1.34831	-2.44675		-1.35076	-2.93574		-1.38229	-3.39783		-1.35737	-3.27379		-1.31762	-3.63046
-1.38132	-2.35517		-1.3493	-2.4387		-1.35176	-2.94262		-1.38307	-3.39486		-1.35838	-3.27604		-1.31866	-3.63855
-1.38244	-2.36954		-1.35032	-2.47945		-1.35278	-2.95211		-1.38435	-3.3975		-1.35938	-3.30115		-1.31964	-3.66427
-1.38335	-2.35743		-1.35132	-2.48109		-1.35376	-2.96647		-1.38498	-3.40458		-1.36037	-3.31078		-1.32063	-3.67456
-1.38438	-2.39134		-1.35231	-2.45369		-1.35477	-2.96634		-1.38611	-3.42608		-1.36138	-3.31961		-1.3216	-3.67588
-1.38543	-2.39356		-1.35328	-2.47328		-1.35577	-2.96467		-1.38728	-3.43041		-1.36238	-3.31371		-1.32263	-3.68339
-1.38638	-2.39644		-1.35428	-2.48727		-1.35679	-2.9767		-1.38814	-3.43307		-1.36337	-3.3469		-1.32363	-3.66668
-1.38734	-2.40553		-1.35536	-2.50284		-1.35778	-2.98364		-1.38914	-3.43689		-1.36439	-3.32683		-1.32461	-3.69603
-1.3883	-2.41756		-1.35633	-2.48856		-1.3588	-2.98972		-1.39045	-3.45183		-1.36537	-3.36348		-1.32563	-3.6999
-1.38937	-2.39776		-1.35728	-2.50265		-1.35979	-2.99604		-1.39112	-3.45274		-1.36638	-3.33847		-1.32663	-3.68914
-1.39039	-2.41567		-1.3583	-2.52005		-1.36077	-2.99751		-1.39225	-3.44794		-1.36738	-3.3587		-1.32763	-3.72065
-1.39154	-2.42737		-1.3593	-2.54216		-1.36177	-3.00746		-1.39304	-3.465		-1.3684	-3.34923		-1.32862	-3.73296
-1.39235	-2.43194		-1.36029	-2.51817		-1.36278	-3.01408		-1.3942	-3.46888		-1.36939	-3.40451		-1.3296	-3.73139
-1.39341	-2.45116		-1.36133	-2.51605		-1.36377	-3.01655		-1.39536	-3.48191		-1.37038	-3.35704		-1.33062	-3.74249
-1.39436	-2.43282		-1.3623	-2.52764		-1.36478	-3.02772		-1.39603	-3.48357		-1.37136	-3.38055		-1.33162	-3.74674
-1.39544	-2.4524		-1.3633	-2.53085		-1.36578	-3.03152		-1.39708	-3.49225		-1.37237	-3.33975		-1.33263	-3.73521
-1.39646	-2.47054		-1.36427	-2.54769		-1.36678	-3.04094		-1.39804	-3.5075		-1.37337	-3.43416		-1.33361	-3.7574
-1.39737	-2.46206		-1.36529	-2.55265		-1.3678	-3.0425		-1.39923	-3.53482		-1.37437	-3.38482		-1.3346	-3.7612
-1.39843	-2.51242		-1.36632	-2.55177		-1.36878	-3.05022		-1.4	-3.53373		-1.37537	-3.42199		-1.33562	-3.76189
-1.39947	-2.46073		-1.3673	-2.61129		-1.36978	-3.0587		-1.40079	-3.53448		-1.37638	-3.40718		-1.33662	-3.76759
-1.4	-2.43788		-1.3683	-2.5948		-1.37079	-3.06205					-1.37738	-3.41873		-1.33764	-3.76349
-1.40031	-2.42273		-1.36933	-2.60801		-1.37177	-3.07087					-1.37837	-3.42813		-1.33861	-3.77424
			-1.37032	-2.60866		-1.37278	-3.07879					-1.37937	-3.42376		-1.33959	-3.79726
			-1.37132	-2.54591		-1.37378	-3.08747					-1.38036	-3.42069		-1.34063	-3.80111
			-1.3723	-2.51998		-1.3748	-3.09347					-1.38136	-3.42693		-1.34163	-3.80052
			-1.37331	-2.55135		-1.37581	-3.09922					-1.38236	-3.41932		-1.34258	-3.80882
			-1.37429	-2.58263		-1.37678	-3.10414					-1.38335	-3.40003		-1.34363	-3.82593
			-1.37534	-2.55253		-1.37778	-3.10678					-1.38439	-3.44616		-1.3446	-3.86981
			-1.37634	-2.53288		-1.37879	-3.11532					-1.38536	-3.47908		-1.34561	-3.84073
			-1.37732	-2.54609		-1.37978	-3.12218					-1.38635	-3.46458		-1.34664	-3.83105
			-1.37829	-2.60659		-1.38079	-3.12698					-1.38735	-3.44457		-1.34764	-3.85982
			-1.37926	-2.63698		-1.38178	-3.13144					-1.38835	-3.483		-1.3486	-3.84094
			-1.38032	-2.63115		-1.38278	-3.13641					-1.38934	-3.52596		-1.34958	-3.83972
			-1.38128	-2.61163		-1.38378	-3.13707					-1.39036	-3.50374		-1.35061	-3.85822
			-1.38231	-2.60052		-1.38478	-3.1456					-1.39134	-3.49751		-1.35159	-3.87988
			-1.38332	-2.61086		-1.38578	-3.14917					-1.39235	-3.5064		-1.35259	-3.90888
			-1.38428	-2.59668		-1.38676	-3.15628					-1.39334	-3.52505		-1.35362	-3.92037
			-1.38526	-2.65107		-1.38777	-3.15632					-1.39437	-3.55173		-1.3546	-3.92411
			-1.38631	-2.71328		-1.38878	-3.16752					-1.39537	-3.53749		-1.35563	-3.90235
			-1.3873	-2.68442		-1.38976	-3.17391					-1.39638	-3.54572		-1.35661	-3.91366
			-1.38827	-2.6029		-1.39077	-3.18415					-1.39738	-3.51351		-1.3576	-3.91945
			-1.38928	-2.5952		-1.39179	-3.18577					-1.39836	-3.53349		-1.35862	-3.92873
			-1.3903	-2.66103		-1.39279	-3.19157					-1.39937	-3.51961		-1.35962	-3.96255
			-1.39128	-2.66032		-1.39378	-3.19741					-1.40013	-3.52544		-1.3606	-3.9638
			-1.39231	-2.67055		-1.39478	-3.20674					-1.40047	-3.56677		-1.3616	-3.96374
			-1.39329	-2.70947		-1.39579	-3.21551								-1.3626	-3.97538
			-1.39427	-2.73886		-1.39678	-3.22056								-1.36357	-3.99536
			-1.39528	-2.72809		-1.39776	-3.22765								-1.36462	-3.97732
			-1.39632	-2.72187		-1.39876	-3.23414								-1.36561	-3.97314
			-1.3973	-2.65058		-1.39977	-3.23384								-1.36661	-3.97465
			-1.39827	-2.70738		-1.40038	-3.22945								-1.36761	-3.99062
			-1.39927	-2.73108		-1.40051	-3.22615								-1.36859	-4.00347
			-1.40012	-2.68339											-1.36958	-3.98941
			-1.40052	-2.72218											-1.37061	-4.00258
															-1.37163	-4.02103
															-1.37259	-4.01642
															-1.37357	-4.01765
															-1.3746	-4.04579
															-1.37561	-4.05057
															-1.3766	-4.06803
															-1.3776	-4.07555
															-1.3786	-4.07964
															-1.37957	-4.05869
															-1.38057	-4.05312
															-1.3816	-4.06195
															-1.38259	-4.10409
															-1.38359	-4.10171
															-1.38459	-4.11597
															-1.38559	-4.14488
															-1.3866	-4.14784
															-1.38759	-4.15075
															-1.3886	-4.15683
															-1.38958	-4.16747
															-1.39059	-4.14212
															-1.39158	-4.14606
															-1.39259	-4.15102
															-1.3936	-4.16545
															-1.3946	-4.19152
															-1.39557	-4.20143
															-1.39662	-4.21318
															-1.39758	-4.20206
															-1.39857	-4.19667
															-1.39957	-4.20591
															-1.40025	-4.20165
															-1.40047	-4.22745

## Sheet: Figure 2b
time/min	380°C	time/min	420°C	time/min	450°C	time/min	480°C	time/min	520°C	time/min	550°C
0	-6.22221e-05	0	-9.50301e-05	0	8.30842e-05	0	-6.29718e-05	0	-5.43227e-05	0	-8.0908e-05
0.0166667	-1.04626	0.00833333	-1.91261	0.0166667	-2.09679	0.0166667	-2.32622	0.0166667	-2.21171	0.0166667	-2.71873
0.0333333	-1.04462	0.0166667	-1.8389	0.0333333	-2.01151	0.0333333	-2.26756	0.0333333	-2.21425	0.0333333	-2.69132
0.05	-1.06181	0.025	-1.77818	0.05	-1.95903	0.05	-2.21147	0.05	-2.12339	0.05	-2.65092
0.0666667	-1.07622	0.0333333	-1.77215	0.0666667	-1.93763	0.0666667	-2.18839	0.0666667	-2.0577	0.0666667	-2.65317
0.0833333	-1.07437	0.0416667	-1.74153	0.0833333	-1.91732	0.0833333	-2.17993	0.0833333	-2.05548	0.0833333	-2.6521
0.1	-1.08955	0.05	-1.71977	0.1	-1.92063	0.1	-2.16844	0.1	-1.97029	0.1	-2.61335
0.116667	-1.072	0.0583333	-1.70592	0.116667	-1.90485	0.116667	-2.14104	0.116667	-1.94313	0.116667	-2.6104
0.133333	-1.07234	0.0666667	-1.71977	0.133333	-1.88602	0.133333	-2.10683	0.133333	-1.98481	0.133333	-2.5453
0.15	-1.0929	0.075	-1.64534	0.15	-1.88308	0.15	-2.10812	0.15	-1.92986	0.15	-2.55038
0.166667	-1.09035	0.0833333	-1.65712	0.166667	-1.87439	0.166667	-2.08412	0.166667	-1.90904	0.166667	-2.49947
0.183333	-1.08845	0.0916667	-1.67739	0.183333	-1.87272	0.183333	-2.0638	0.183333	-1.91852	0.183333	-2.4782
0.2	-1.09287	0.1	-1.66481	0.2	-1.88189	0.2	-2.06316	0.2	-1.89507	0.2	-2.44878
0.216667	-1.10232	0.108333	-1.64018	0.216667	-1.85032	0.216667	-2.04274	0.216667	-1.86528	0.216667	-2.43378
0.233333	-1.21691	0.116667	-1.64724	0.233333	-1.82561	0.233333	-2.03787	0.233333	-1.85506	0.233333	-2.3942
0.25	-1.11344	0.125	-1.62816	0.25	-1.79752	0.25	-2.02831	0.25	-1.84246	0.25	-2.39999
0.266667	-1.13339	0.133333	-1.62163	0.266667	-1.78865	0.266667	-2.00256	0.266667	-1.80789	0.266667	-2.34872
0.283333	-1.12082	0.141667	-1.61933	0.283333	-1.7838	0.283333	-1.99438	0.283333	-1.77546	0.283333	-2.33301
0.3	-1.12185	0.15	-1.63107	0.3	-1.76604	0.3	-1.98454	0.3	-1.73706	0.3	-2.33939
0.316667	-1.1162	0.158333	-1.60696	0.316667	-1.74803	0.316667	-2.00146	0.316667	-1.7473	0.316667	-2.31056
0.333333	-1.10273	0.166667	-1.59276	0.333333	-1.73015	0.333333	-1.99162	0.333333	-1.76631	0.333333	-2.29048
0.35	-1.08203	0.175	-1.58381	0.35	-1.74587	0.35	-1.9861	0.35	-1.73729	0.35	-2.28965
0.366667	-1.11593	0.183333	-1.58556	0.366667	-1.74776	0.366667	-1.96238	0.366667	-1.75432	0.366667	-2.28847
0.383333	-1.08517	0.191667	-1.59038	0.383333	-1.74437	0.383333	-1.97571	0.383333	-1.73457	0.383333	-2.28457
0.4	-1.09526	0.2	-1.58336	0.4	-1.76233	0.4	-1.94822	0.4	-1.74191	0.4	-2.27996
0.416667	-1.09056	0.208333	-1.58832	0.416667	-1.76664	0.416667	-1.94353	0.416667	-1.74951	0.416667	-2.26106
0.433333	-1.0878	0.216667	-1.57832	0.433333	-1.74625	0.433333	-1.93967	0.433333	-1.71548	0.433333	-2.25232
0.45	-1.10293	0.225	-1.57988	0.45	-1.76487	0.45	-1.92505	0.45	-1.72885	0.45	-2.22692
0.466667	-1.10003	0.233333	-1.56829	0.466667	-1.74246	0.466667	-1.92045	0.466667	-1.70031	0.466667	-2.23602
0.483333	-1.09606	0.241667	-1.56496	0.483333	-1.72588	0.483333	-1.92486	0.483333	-1.65982	0.483333	-2.21664
0.5	-1.0873	0.25	-1.57156	0.5	-1.72899	0.5	-1.91153	0.5	-1.68806	0.5	-2.20613
0.516667	-1.10808	0.258333	-1.56199	0.516667	-1.70688	0.516667	-1.89452	0.516667	-1.69861	0.516667	-2.23117
0.533333	-1.12815	0.266667	-1.57272	0.533333	-1.67971	0.533333	-1.90647	0.533333	-1.65647	0.533333	-2.20128
0.55	-1.12191	0.275	-1.57367	0.55	-1.6643	0.55	-1.91337	0.55	-1.643	0.55	-2.21759
0.566667	-1.16556	0.283333	-1.56701	0.566667	-1.66291	0.566667	-1.88201	0.566667	-1.67734	0.566667	-2.20152
0.583333	-1.1	0.291667	-1.57938	0.583333	-1.6592	0.583333	-1.88441	0.583333	-1.66061	0.583333	-2.19136
0.6	-1.10571	0.3	-1.575	0.6	-1.65738	0.6	-1.88137	0.6	-1.64773	0.6	-2.15722
0.616667	-1.09953	0.308333	-1.55706	0.616667	-1.64584	0.616667	-1.87208	0.616667	-1.70333	0.616667	-2.15698
0.633333	-1.09758	0.316667	-1.57186	0.633333	-1.6658	0.633333	-1.87549	0.633333	-1.6321	0.633333	-2.14788
0.65	-1.11626	0.325	-1.55804	0.65	-1.6628	0.65	-1.87199	0.65	-1.64003	0.65	-2.14162
0.666667	-1.10115	0.333333	-1.54953	0.666667	-1.67158	0.666667	-1.88891	0.666667	-1.64793	0.666667	-2.13205
0.683333	-1.09407	0.341667	-1.56528	0.683333	-1.66725	0.683333	-1.89866	0.683333	-1.65802	0.683333	-2.11197
0.7	-1.13184	0.35	-1.55144	0.7	-1.67055	0.7	-1.90712	0.7	-1.6565	0.7	-2.12709
0.716667	-1.11998	0.358333	-1.58244	0.716667	-1.65843	0.716667	-1.9005	0.716667	-1.62061	0.716667	-2.09661
0.733333	-1.0927	0.366667	-1.55332	0.733333	-1.6634	0.733333	-1.90151	0.733333	-1.60412	0.733333	-2.08681
0.75	-1.09122	0.375	-1.57461	0.75	-1.65769	0.75	-1.90666	0.75	-1.59281	0.75	-2.06471
0.766667	-1.09889	0.383333	-1.56348	0.766667	-1.65381	0.766667	-1.8845	0.766667	-1.57049	0.766667	-2.06625
0.783333	-1.08898	0.391667	-1.55494	0.783333	-1.64931	0.783333	-1.91006	0.783333	-1.60023	0.783333	-2.0718
0.8	-1.12171	0.4	-1.55479	0.8	-1.65438	0.8	-1.8925	0.8	-1.57204	0.8	-2.06211
0.816667	-1.11014	0.408333	-1.56	0.816667	-1.64973	0.816667	-1.87576	0.816667	-1.57949	0.816667	-2.06093
0.833333	-1.13176	0.416667	-1.56054	0.833333	-1.64334	0.833333	-1.86087	0.833333	-1.57136	0.833333	-2.03742
0.85	-1.13418	0.425	-1.55921	0.85	-1.63969	0.85	-1.86335	0.85	-1.59619	0.85	-2.03766
0.866667	-1.11016	0.433333	-1.55892	0.866667	-1.63545	0.866667	-1.85654	0.866667	-1.57931	0.866667	-2.0581
0.883333	-1.1466	0.441667	-1.55503	0.883333	-1.6282	0.883333	-1.85038	0.883333	-1.59184	0.883333	-2.03801
0.9	-1.13176	0.45	-1.54383	0.9	-1.62097	0.9	-1.85388	0.9	-1.56848	0.9	-2.05751
0.916667	-1.10101	0.458333	-1.54605	0.916667	-1.61486	0.916667	-1.84992	0.916667	-1.57026	0.916667	-2.05384
0.933333	-1.13125	0.466667	-1.54394	0.933333	-1.6004	0.933333	-1.84928	0.933333	-1.58422	0.933333	-2.05373
0.95	-1.10611	0.475	-1.53893	0.95	-1.59722	0.95	-1.83475	0.95	-1.59499	0.95	-2.04912
0.966667	-1.10517	0.483333	-1.52179	0.966667	-1.58842	0.966667	-1.81581	0.966667	-1.73391	0.966667	-2.08952
0.983333	-1.10788	0.491667	-1.5407	0.983333	-1.57993	0.983333	-1.82225	0.983333	-1.60521	0.983333	-2.07712
1	-1.09101	0.5	-1.53769	1	-1.57475	1	-1.80864	1	-1.57532	1	-2.06282
1.01667	-1.09258	0.508333	-1.53694	1.01667	-1.57804	1.01667	-1.80671	1.01667	-1.57044	1.01667	-2.0464
1.03333	-1.11777	0.516667	-1.52976	1.03333	-1.58361	1.03333	-1.79494	1.03333	-1.56022	1.03333	-2.03943
1.05	-1.10905	0.525	-1.54878	1.05	-1.58013	1.05	-1.79917	1.05	-1.56218	1.05	-2.03234
1.06667	-1.1246	0.533333	-1.53471	1.06667	-1.5799	1.06667	-1.79806	1.06667	-1.54955	1.06667	-2.01758
1.08333	-1.12008	0.541667	-1.55433	1.08333	-1.5733	1.08333	-1.808	1.08333	-1.542	1.08333	-2.0112
1.1	-1.10434	0.55	-1.5364	1.1	-1.56092	1.1	-1.8034	1.1	-1.54192	1.1	-1.99017
1.11667	-1.12684	0.558333	-1.53864	1.11667	-1.56966	1.11667	-1.81213	1.11667	-1.52617	1.11667	-2.00706
1.13333	-1.10472	0.566667	-1.53414	1.13333	-1.57535	1.13333	-1.81627	1.13333	-1.52129	1.13333	-1.98804
1.15	-1.06905	0.575	-1.53728	1.15	-1.57973	1.15	-1.82096	1.15	-1.51918	1.15	-1.96914
1.16667	-1.11464	0.583333	-1.5214	1.16667	-1.57475	1.16667	-1.80275	1.16667	-1.53623	1.16667	-1.98072
1.18333	-1.10391	0.591667	-1.54568	1.18333	-1.57027	1.18333	-1.80579	1.18333	-1.48952	1.18333	-1.98461
1.2	-1.09923	0.6	-1.53773	1.2	-1.58213	1.2	-1.81416	1.2	-1.53715	1.2	-1.96548
1.21667	-1.11655	0.608333	-1.51341	1.21667	-1.56121	1.21667	-1.80689	1.21667	-1.50007	1.21667	-1.98473
1.23333	-1.09401	0.616667	-1.52292	1.23333	-1.58055	1.23333	-1.81268	1.23333	-1.5024	1.23333	-1.99796
1.25	-1.12555	0.625	-1.51436	1.25	-1.58009	1.25	-1.81232	1.25	-1.55461	1.25	-2.0047
1.26667	-1.11354	0.633333	-1.5164	1.26667	-1.57017	1.26667	-1.81673	1.26667	-1.54825	1.26667	-1.99749
1.28333	-1.19943	0.641667	-1.49416	1.28333	-1.56318	1.28333	-1.80285	1.28333	-1.57959	1.28333	-2.01261
1.3	-1.1126	0.65	-1.49893	1.3	-1.56253	1.3	-1.80349	1.3	-1.54007	1.3	-1.99631
1.31667	-1.12665	0.658333	-1.50121	1.31667	-1.5716	1.31667	-1.79972	1.31667	-1.54345	1.31667	-2.01285
1.33333	-1.13775	0.666667	-1.48615	1.33333	-1.55978	1.33333	-1.8022	1.33333	-1.55692	1.33333	-2.00186
1.35	-1.1332	0.675	-1.49081	1.35	-1.56254	1.35	-1.80064	1.35	-1.54269	1.35	-2.01332
1.36667	-1.11599	0.683333	-1.49301	1.36667	-1.5617	1.36667	-1.80229	1.36667	-1.56012	1.36667	-2.01722
1.38333	-1.12778	0.691667	-1.47918	1.38333	-1.55134	1.38333	-1.80055	1.38333	-1.54121	1.38333	-1.99915
1.4	-1.13034	0.7	-1.49666	1.4	-1.54994	1.4	-1.7942	1.4	-1.54874	1.4	-1.98639
1.41667	-1.12611	0.708333	-1.49606	1.41667	-1.55961	1.41667	-1.78777	1.41667	-1.54774	1.41667	-1.97965
1.43333	-1.12834	0.716667	-1.51318	1.43333	-1.55589	1.43333	-1.78859	1.43333	-1.531	1.43333	-1.99088
1.45	-1.12985	0.725	-1.4802	1.45	-1.54747	1.45	-1.80441	1.45	-1.539	1.45	-1.95697
1.46667	-1.1175	0.733333	-1.50067	1.46667	-1.55201	1.46667	-1.80689	1.46667	-1.52718	1.46667	-1.92814
1.48333	-1.12769	0.741667	-1.50356	1.48333	-1.5619	1.48333	-1.78657	1.48333	-1.50685	1.48333	-1.94905
1.5	-1.10189	0.75	-1.48955	1.5	-1.56617	1.5	-1.80358	1.5	-1.50523	1.5	-1.9689
1.51667	-1.11249	0.758333	-1.49498	1.51667	-1.56254	1.51667	-1.77443	1.51667	-1.49763	1.51667	-1.93854
1.53333	-1.14589	0.766667	-1.50338	1.53333	-1.56461	1.53333	-1.76809	1.53333	-1.48932	1.53333	-1.94657
1.55	-1.12274	0.775	-1.5056	1.55	-1.56435	1.55	-1.76809	1.55	-1.50157	1.55	-1.93464
1.56667	-1.11967	0.783333	-1.51052	1.56667	-1.55156	1.56667	-1.77535	1.56667	-1.45877	1.56667	-1.94905
1.58333	-1.09054	0.791667	-1.50507	1.58333	-1.55318	1.58333	-1.7782	1.58333	-1.50126	1.58333	-1.94303
1.6	-1.08666	0.8	-1.51878	1.6	-1.56491	1.6	-1.77177	1.6	-1.49661	1.6	-1.9591
1.61667	-1.08901	0.808333	-1.48334	1.61667	-1.55745	1.61667	-1.77158	1.61667	-1.50639	1.61667	-1.96158
1.63333	-1.09338	0.816667	-1.46095	1.63333	-1.5622	1.63333	-1.75742	1.63333	-1.5204	1.63333	-1.9637
1.65	-1.09299	0.825	-1.45902	1.65	-1.56327	1.65	-1.76726	1.65	-1.50876	1.65	-1.96181
1.66667	-1.10603	0.833333	-1.45029	1.66667	-1.56513	1.66667	-1.768	1.66667	-1.55001	1.66667	-1.98922
1.68333	-1.11187	0.841667	-1.45167	1.68333	-1.55707	1.68333	-1.76009	1.68333	-1.54874	1.68333	-1.98863
1.7	-1.11914	0.85	-1.46967	1.7	-1.55342	1.7	-1.75724	1.7	-1.52228	1.7	-1.96748
1.71667	-1.10551	0.858333	-1.46457	1.71667	-1.54919	1.71667	-1.75604	1.71667	-1.53839	1.71667	-1.97197
1.73333	-1.10802	0.866667	-1.47775	1.73333	-1.55132	1.73333	-1.74556	1.73333	-1.51905	1.73333	-1.9617
1.75	-1.10686	0.875	-1.46622	1.75	-1.54048	1.75	-1.72855	1.75	-1.53021	1.75	-1.94752
1.76667	-1.10833	0.883333	-1.47384	1.76667	-1.53976	1.76667	-1.73894	1.76667	-1.53036	1.76667	-1.92814
1.78333	-1.12938	0.891667	-1.47345	1.78333	-1.54106	1.78333	-1.73205	1.78333	-1.53964	1.78333	-1.94185
1.8	-1.1419	0.9	-1.48134	1.8	-1.5302	1.8	-1.7485	1.8	-1.52922	1.8	-1.92897
1.81667	-1.12533	0.908333	-1.4738	1.81667	-1.51343	1.81667	-1.72506	1.81667	-1.54055	1.81667	-1.92271
1.83333	-1.15555	0.916667	-1.47086	1.83333	-1.51369	1.83333	-1.73398	1.83333	-1.50408	1.83333	-1.92873
1.85	-1.11433	0.925	-1.4578	1.85	-1.50226	1.85	-1.7486	1.85	-1.51829	1.85	-1.922
1.86667	-1.15999	0.933333	-1.48446	1.86667	-1.50593	1.86667	-1.74142	1.86667	-1.52464	1.86667	-1.91775
1.88333	-1.14743	0.941667	-1.48087	1.88333	-1.49978	1.88333	-1.73775	1.88333	-1.5116	1.88333	-1.94527
1.9	-1.13488	0.95	-1.47154	1.9	-1.50655	1.9	-1.73094	1.9	-1.46832	1.9	-1.9194
1.91667	-1.11858	0.958333	-1.47326	1.91667	-1.49966	1.91667	-1.75283	1.91667	-1.49237	1.91667	-1.94811
1.93333	-1.13273	0.966667	-1.52493	1.93333	-1.51402	1.93333	-1.76037	1.93333	-1.46634	1.93333	-1.94835
1.95	-1.11224	0.975	-1.47173	1.95	-1.50584	1.95	-1.74041	1.95	-1.4912	1.95	-1.94953
1.96667	-1.108	0.983333	-1.48757	1.96667	-1.51406	1.96667	-1.74041	1.96667	-1.48599	1.96667	-1.96323
1.98333	-1.11219	0.991667	-1.45484	1.98333	-1.51672	1.98333	-1.76754	1.98333	-1.50261	1.98333	-1.94291
2	-1.12768	1	-1.46709	2	-1.52069	2	-1.76643	2	-1.54767	2	-1.9565
2.01667	-1.12696	1.00833	-1.47105	2.01667	-1.52364	2.01667	-1.76193	2.01667	-1.53262	2.01667	-1.97717
2.03333	-1.10158	1.01667	-1.44304	2.03333	-1.53208	2.03333	-1.74492	2.03333	-1.52073	2.03333	-1.97162
2.05	-1.16393	1.025	-1.46753	2.05	-1.5385	2.05	-1.75494	2.05	-1.55242	2.05	-1.96949
2.06667	-1.09403	1.03333	-1.4608	2.06667	-1.53886	2.06667	-1.77057	2.06667	-1.5204	2.06667	-1.97292
2.08333	-1.15971	1.04167	-1.43776	2.08333	-1.53738	2.08333	-1.76368	2.08333	-1.55125	2.08333	-1.96843
2.1	-1.13037	1.05	-1.4382	2.1	-1.5368	2.1	-1.76386	2.1	-1.51483	2.1	-1.94716
2.11667	-1.11478	1.05833	-1.45776	2.11667	-1.54391	2.11667	-1.74584	2.11667	-1.50502	2.11667	-1.94976
2.13333	-1.11275	1.06667	-1.44508	2.13333	-1.5362	2.13333	-1.7622	2.13333	-1.51155	2.13333	-1.94846
2.15	-1.12346	1.075	-1.43432	2.15	-1.53357	2.15	-1.74823	2.15	-1.49295	2.15	-1.95886
2.16667	-1.13784	1.08333	-1.44441	2.16667	-1.54472	2.16667	-1.74234	2.16667	-1.50454	2.16667	-1.96111
2.18333	-1.19435	1.09167	-1.44076	2.18333	-1.54558	2.18333	-1.73536	2.18333	-1.46583	2.18333	-1.94799
2.2	-1.11333	1.1	-1.43052	2.2	-1.53781	2.2	-1.73223	2.2	-1.47503	2.2	-1.93582
2.21667	-1.10999	1.10833	-1.44717	2.21667	-1.53195	2.21667	-1.72487	2.21667	-1.48916	2.21667	-1.92921
2.23333	-1.14949	1.11667	-1.43019	2.23333	-1.52941	2.23333	-1.73085	2.23333	-1.49254	2.23333	-1.94327
2.25	-1.14937	1.125	-1.4503	2.25	-1.52644	2.25	-1.72644	2.25	-1.51071	2.25	-1.94008
2.26667	-1.12236	1.13333	-1.44732	2.26667	-1.52512	2.26667	-1.72487	2.26667	-1.48985	2.26667	-1.94752
2.28333	-1.1704	1.14167	-1.45252	2.28333	-1.52472	2.28333	-1.71053	2.28333	-1.51656	2.28333	-1.937
2.3	-1.13853	1.15	-1.4316	2.3	-1.51767	2.3	-1.71117	2.3	-1.49961	2.3	-1.94031
2.31667	-1.15298	1.15833	-1.45937	2.31667	-1.50657	2.31667	-1.70271	2.31667	-1.57629	2.31667	-1.94587
2.33333	-1.12494	1.16667	-1.44383	2.33333	-1.50683	2.33333	-1.6972	2.33333	-1.51608	2.33333	-1.94315
2.35	-1.11552	1.175	-1.44928	2.35	-1.50131	2.35	-1.71632	2.35	-1.54477	2.35	-1.94539
2.36667	-1.10988	1.18333	-1.44042	2.36667	-1.50689	2.36667	-1.71963	2.36667	-1.52291	2.36667	-1.92814
2.38333	-1.11167	1.19167	-1.42836	2.38333	-1.48954	2.38333	-1.7177	2.38333	-1.50672	2.38333	-1.94563
2.4	-1.1109	1.2	-1.42542	2.4	-1.49047	2.4	-1.71715	2.4	-1.52889	2.4	-1.94019
2.41667	-1.11288	1.20833	-1.42109	2.41667	-1.47904	2.41667	-1.71356	2.41667	-1.50731	2.41667	-1.93842
2.43333	-1.0824	1.21667	-1.42723	2.43333	-1.47465	2.43333	-1.72662	2.43333	-1.50474	2.43333	-1.96181
2.45	-1.11301	1.225	-1.41038	2.45	-1.48578	2.45	-1.72588	2.45	-1.49819	2.45	-1.94173
2.46667	-1.15052	1.23333	-1.45007	2.46667	-1.47741	2.46667	-1.71908	2.46667	-1.50787	2.46667	-1.94776
2.48333	-1.16671	1.24167	-1.43706	2.48333	-1.48826	2.48333	-1.72	2.48333	-1.47882	2.48333	-1.96004
2.5	-1.12304	1.25	-1.40191	2.5	-1.49397	2.5	-1.71936	2.5	-1.47978	2.5	-1.95154
2.51667	-1.12094	1.25833	-1.41273	2.51667	-1.50982	2.51667	-1.73085	2.51667	-1.49933	2.51667	-1.96146
2.53333	-1.16992	1.26667	-1.3964	2.53333	-1.50716	2.53333	-1.73085	2.53333	-1.48426	2.53333	-1.93393
2.55	-1.13839	1.275	-1.41009	2.55	-1.52154	2.55	-1.72726	2.55	-1.51565	2.55	-1.94327
2.56667	-1.1398	1.28333	-1.40938	2.56667	-1.52301	2.56667	-1.74308	2.56667	-1.5189	2.56667	-1.94256
2.58333	-1.14264	1.29167	-1.40641	2.58333	-1.53878	2.58333	-1.71917	2.58333	-1.51908	2.58333	-1.93523
2.6	-1.14475	1.3	-1.38203	2.6	-1.53052	2.6	-1.72975	2.6	-1.56002	2.6	-1.92141
2.61667	-1.14473	1.30833	-1.39359	2.61667	-1.52198	2.61667	-1.72929	2.61667	-1.5451	2.61667	-1.91928
2.63333	-1.17961	1.31667	-1.41106	2.63333	-1.5137	2.63333	-1.73848	2.63333	-1.52045	2.63333	-1.93488
2.65	-1.10828	1.325	-1.40668	2.65	-1.49598	2.65	-1.73306	2.65	-1.52004	2.65	-1.93051
2.66667	-1.12916	1.33333	-1.41846	2.66667	-1.49781	2.66667	-1.73333	2.66667	-1.52632	2.66667	-1.92708
2.68333	-1.10194	1.34167	-1.41754	2.68333	-1.48425	2.68333	-1.72929	2.68333	-1.51356	2.68333	-1.90983
2.7	-1.16777	1.35	-1.39926	2.7	-1.48263	2.7	-1.71807	2.7	-1.48698	2.7	-1.90593
2.71667	-1.09537	1.35833	-1.41077	2.71667	-1.47321	2.71667	-1.73002	2.71667	-1.48769	2.71667	-1.8914
2.73333	-1.12273	1.36667	-1.40464	2.73333	-1.47288	2.73333	-1.71384	2.73333	-1.48474	2.73333	-1.88691
2.75	-1.11964	1.375	-1.40338	2.75	-1.47948	2.75	-1.73784	2.75	-1.51171	2.75	-1.87486
2.76667	-1.11258	1.38333	-1.40367	2.76667	-1.49541	2.76667	-1.73894	2.76667	-1.48378	2.76667	-1.89117
2.78333	-1.12897	1.39167	-1.3861	2.78333	-1.49772	2.78333	-1.74621	2.78333	-1.47991	2.78333	-1.89211
2.8	-1.13284	1.4	-1.38121	2.8	-1.50343	2.8	-1.72956	2.8	-1.50134	2.8	-1.90109
2.81667	-1.1709	1.40833	-1.40942	2.81667	-1.51478	2.81667	-1.72919	2.81667	-1.52276	2.81667	-1.894
2.83333	-1.13106	1.41667	-1.39319	2.83333	-1.51339	2.83333	-1.75273	2.83333	-1.52253	2.83333	-1.907
2.85	-1.17226	1.425	-1.4116	2.85	-1.51875	2.85	-1.73352	2.85	-1.50523	2.85	-1.90511
2.86667	-1.14862	1.43333	-1.41581	2.86667	-1.50487	2.86667	-1.72644	2.86667	-1.51765	2.86667	-1.90582
2.88333	-1.12632	1.44167	-1.38419	2.88333	-1.49222	2.88333	-1.71669	2.88333	-1.53341	2.88333	-1.90487
2.9	-1.13345	1.45	-1.3945	2.9	-1.48636	2.9	-1.71559	2.9	-1.56889	2.9	-1.90475
2.91667	-1.1346	1.45833	-1.43518	2.91667	-1.4877	2.91667	-1.74473	2.91667	-1.50632	2.91667	-1.92035
2.93333	-1.11785	1.46667	-1.40264	2.93333	-1.47635	2.93333	-1.72956	2.93333	-1.53931	2.93333	-1.93606
2.95	-1.1268	1.475	-1.41441	2.95	-1.47445	2.95	-1.70694	2.95	-1.48273	2.95	-1.91527
2.96667	-1.18183	1.48333	-1.42364	2.96667	-1.46676	2.96667	-1.71724	2.96667	-1.4774	2.96667	-1.93263
2.98333	-1.10738	1.49167	-1.41644	2.98333	-1.47121	2.98333	-1.71862	2.98333	-1.45506	2.98333	-1.92425
3	-1.09699	1.5	-1.39488	3	-1.47281	3	-1.7132	3	-1.49849	3	-1.9285
3.01667	-1.11317	1.50833	-1.41285	3.01667	-1.48178	3.01667	-1.71025	3.01667	-1.51587	3.01667	-1.9311
3.03333	-1.11896	1.51667	-1.39536	3.03333	-1.48627	3.03333	-1.71191	3.03333	-1.48001	3.03333	-1.93441
3.05	-1.13255	1.525	-1.40525	3.05	-1.50317	3.05	-1.7029	3.05	-1.46855	3.05	-1.94728
3.06667	-1.11157	1.53333	-1.41476	3.06667	-1.50726	3.06667	-1.70566	3.06667	-1.49059	3.06667	-1.93854
3.08333	-1.13511	1.54167	-1.43945	3.08333	-1.50507	3.08333	-1.70198	3.08333	-1.46967	3.08333	-1.93819
3.1	-1.12068	1.55	-1.43001	3.1	-1.50189	3.1	-1.69251	3.1	-1.49356	3.1	-1.93996
3.11667	-1.12436	1.55833	-1.41763	3.11667	-1.51953	3.11667	-1.69407	3.11667	-1.51631	3.11667	-1.94409
3.13333	-1.12361	1.56667	-1.43826	3.13333	-1.5088	3.13333	-1.69324	3.13333	-1.50647	3.13333	-1.92507
3.15	-1.14664	1.575	-1.45349	3.15	-1.49332	3.15	-1.68975	3.15	-1.51839	3.15	-1.94787
3.16667	-1.13107	1.58333	-1.42453	3.16667	-1.47163	3.16667	-1.68708	3.16667	-1.52119	3.16667	-1.92755
3.18333	-1.10094	1.59167	-1.41735	3.18333	-1.47199	3.18333	-1.68727	3.18333	-1.52909	3.18333	-1.93393
3.2	-1.15968	1.6	-1.42032	3.2	-1.47044	3.2	-1.69058	3.2	-1.53849	3.2	-1.92188
3.21667	-1.13529	1.60833	-1.41718	3.21667	-1.47146	3.21667	-1.69241	3.21667	-1.50672	3.21667	-1.92176
3.23333	-1.11811	1.61667	-1.42284	3.23333	-1.47831	3.23333	-1.68212	3.23333	-1.5251	3.23333	-1.90215
3.25	-1.15082	1.625	-1.40347	3.25	-1.48259	3.25	-1.68754	3.25	-1.5571	3.25	-1.89896
3.26667	-1.1336	1.63333	-1.41738	3.26667	-1.51042	3.26667	-1.6766	3.26667	-1.52444	3.26667	-1.90664
3.28333	-1.15609	1.64167	-1.40866	3.28333	-1.50771	3.28333	-1.70106	3.28333	-1.5759	3.28333	-1.90688
3.3	-1.1374	1.65	-1.41971	3.3	-1.50438	3.3	-1.66694	3.3	-1.51786	3.3	-1.89282
3.31667	-1.13017	1.65833	-1.42255	3.31667	-1.51761	3.31667	-1.67917	3.31667	-1.49857	3.31667	-1.94409
3.33333	-1.15838	1.66667	-1.43058	3.33333	-1.50228	3.33333	-1.6709	3.33333	-1.47984	3.33333	-1.88951
3.35	-1.12051	1.675	-1.44216	3.35	-1.50699	3.35	-1.68322	3.35	-1.48233	3.35	-1.87581
3.36667	-1.16729	1.68333	-1.41754	3.36667	-1.49808	3.36667	-1.67991	3.36667	-1.50012	3.36667	-1.89648
3.38333	-1.13189	1.69167	-1.42381	3.38333	-1.49222	3.38333	-1.69527	3.38333	-1.47379	3.38333	-1.90523
3.4	-1.14181	1.7	-1.40304	3.4	-1.48243	3.4	-1.69251	3.4	-1.49483	3.4	-1.89589
3.41667	-1.1543	1.70833	-1.40424	3.41667	-1.47454	3.41667	-1.70529	3.41667	-1.52035	3.41667	-1.91349
3.43333	-1.14354	1.71667	-1.39424	3.43333	-1.47297	3.43333	-1.69048	3.43333	-1.52205	3.43333	-1.91409
3.45	-1.14474	1.725	-1.39837	3.45	-1.47069	3.45	-1.67954	3.45	-1.5161	3.45	-1.89885
3.46667	-1.1476	1.73333	-1.40029	3.46667	-1.47085	3.46667	-1.6777	3.46667	-1.52937	3.46667	-1.90712
3.48333	-1.14189	1.74167	-1.39401	3.48333	-1.47426	3.48333	-1.69122	3.48333	-1.56658	3.48333	-1.89577
3.5	-1.14189	1.75	-1.39599	3.5	-1.47934	3.5	-1.68947	3.5	-1.52749	3.5	-1.89778
3.51667	-1.18003	1.75833	-1.40634	3.51667	-1.48589	3.51667	-1.67577	3.51667	-1.54241	3.51667	-1.91468
3.53333	-1.13431	1.76667	-1.38487	3.53333	-1.50615	3.53333	-1.69159	3.53333	-1.57143	3.53333	-1.91645
3.55	-1.13374	1.775	-1.39929	3.55	-1.50451	3.55	-1.68423	3.55	-1.55745	3.55	-1.91255
3.56667	-1.121	1.78333	-1.38537	3.56667	-1.51459	3.56667	-1.68846	3.56667	-1.55313	3.56667	-1.90322
3.58333	-1.14267	1.79167	-1.40295	3.58333	-1.50626	3.58333	-1.67807	3.58333	-1.54231	3.58333	-1.89566
3.6	-1.14404	1.8	-1.39402	3.6	-1.50459	3.6	-1.69076	3.6	-1.50812	3.6	-1.91031
3.61667	-1.14583	1.80833	-1.40091	3.61667	-1.49557	3.61667	-1.68396	3.61667	-1.51765	3.61667	-1.93322
3.63333	-1.14186	1.81667	-1.39868	3.63333	-1.47908	3.63333	-1.68543	3.63333	-1.50375	3.63333	-1.91846
3.65	-1.14217	1.825	-1.39478	3.65	-1.46896	3.65	-1.66593	3.65	-1.50111	3.65	-1.93086
3.66667	-1.14835	1.83333	-1.38784	3.66667	-1.46183	3.66667	-1.66924	3.66667	-1.47945	3.66667	-1.92342
3.68333	-1.17893	1.84167	-1.38609	3.68333	-1.46389	3.68333	-1.67053	3.68333	-1.49102	3.68333	-1.93051
3.7	-1.15797	1.85	-1.39904	3.7	-1.46376	3.7	-1.67973	3.7	-1.49475	3.7	-1.91928
3.71667	-1.16869	1.85833	-1.37316	3.71667	-1.47845	3.71667	-1.68147	3.71667	-1.5208	3.71667	-1.91645
3.73333	-1.13768	1.86667	-1.36984	3.73333	-1.47248	3.73333	-1.67476	3.73333	-1.49137	3.73333	-1.91728
3.75	-1.1415	1.875	-1.3758	3.75	-1.48351	3.75	-1.66888	3.75	-1.49303	3.75	-1.94197
3.76667	-1.19852	1.88333	-1.36926	3.76667	-1.49987	3.76667	-1.67366	3.76667	-1.54879	3.76667	-1.91031
3.78333	-1.21816	1.89167	-1.35748	3.78333	-1.49445	3.78333	-1.67853	3.78333	-1.49773	3.78333	-1.90274
3.8	-1.16192	1.9	-1.36172	3.8	-1.50424	3.8	-1.67825	3.8	-1.49661	3.8	-1.907
3.81667	-1.15199	1.90833	-1.37611	3.81667	-1.48292	3.81667	-1.67347	3.81667	-1.52861	3.81667	-1.91444
3.83333	-1.14133	1.91667	-1.37245	3.83333	-1.48753	3.83333	-1.66161	3.83333	-1.50154	3.83333	-1.92176
3.85	-1.1796	1.925	-1.38124	3.85	-1.48133	3.85	-1.67366	3.85	-1.51224	3.85	-1.9109
3.86667	-1.1405	1.93333	-1.37641	3.86667	-1.46295	3.86667	-1.67228	3.86667	-1.51595	3.86667	-1.90286
3.88333	-1.14224	1.94167	-1.38488	3.88333	-1.46961	3.88333	-1.66621	3.88333	-1.51275	3.88333	-1.93358
3.9	-1.18452	1.95	-1.38745	3.9	-1.45673	3.9	-1.67761	3.9	-1.52462	3.9	-1.9155
3.91667	-1.18151	1.95833	-1.37826	3.91667	-1.45928	3.91667	-1.6835	3.91667	-1.51633	3.91667	-1.92708
3.93333	-1.21268	1.96667	-1.3885	3.93333	-1.45463	3.93333	-1.66805	3.93333	-1.51183	3.93333	-1.88963
3.95	-1.15217	1.975	-1.35605	3.95	-1.47392	3.95	-1.66557	3.95	-1.56991	3.95	-1.9096
3.96667	-1.16906	1.98333	-1.36313	3.96667	-1.47069	3.96667	-1.66032	3.96667	-1.52901	3.96667	-1.92944
3.98333	-1.14016	1.99167	-1.37255	3.98333	-1.47579	3.98333	-1.67173	3.98333	-1.5188	3.98333	-1.90652
4	-1.13824	2	-1.38455	4	-1.48931	4	-1.65913	4	-1.55412	4	-1.89258
4.01667	-1.16307	2.00833	-1.39187	4.01667	-1.48744	4.01667	-1.64846	4.01667	-1.52497	4.01667	-1.91338
4.03333	-1.14384	2.01667	-1.3835	4.03333	-1.48541	4.03333	-1.66603	4.03333	-1.54698	4.03333	-1.90841
4.05	-1.15704	2.025	-1.40934	4.05	-1.48873	4.05	-1.65628	4.05	-1.54246	4.05	-1.90227
4.06667	-1.14518	2.03333	-1.37329	4.06667	-1.48284	4.06667	-1.66161	4.06667	-1.56714	4.06667	-1.90652
4.08333	-1.12374	2.04167	-1.3981	4.08333	-1.46751	4.08333	-1.66106	4.08333	-1.53102	4.08333	-1.90026
4.1	-1.17894	2.05	-1.37963	4.1	-1.46967	4.1	-1.65343	4.1	-1.51534	4.1	-1.89058
4.11667	-1.12127	2.05833	-1.38483	4.11667	-1.45391	4.11667	-1.66704	4.11667	-1.54586	4.11667	-1.89707
4.13333	-1.13493	2.06667	-1.39769	4.13333	-1.45359	4.13333	-1.66915	4.13333	-1.5284	4.13333	-1.90381
4.15	-1.12725	2.075	-1.39495	4.15	-1.46593	4.15	-1.66097	4.15	-1.58401	4.15	-1.89755
4.16667	-1.11898	2.08333	-1.37133	4.16667	-1.46113	4.16667	-1.66851	4.16667	-1.53072	4.16667	-1.89081
4.18333	-1.11311	2.09167	-1.38409	4.18333	-1.46039	4.18333	-1.67513	4.18333	-1.52772	4.18333	-1.89176
4.2	-1.13607	2.1	-1.37816	4.2	-1.46337	4.2	-1.6697	4.2	-1.54076	4.2	-1.91952
4.21667	-1.12781	2.10833	-1.38475	4.21667	-1.46908	4.21667	-1.6766	4.21667	-1.53872	4.21667	-1.89176
4.23333	-1.15998	2.11667	-1.41452	4.23333	-1.48286	4.23333	-1.69904	4.23333	-1.51699	4.23333	-1.89152
4.25	-1.12468	2.125	-1.39028	4.25	-1.48484	4.25	-1.69067	4.25	-1.57723	4.25	-1.88833
4.26667	-1.1415	2.13333	-1.39889	4.26667	-1.49273	4.26667	-1.69747	4.26667	-1.53854	4.26667	-1.91515
4.28333	-1.15968	2.14167	-1.38544	4.28333	-1.499	4.28333	-1.6983	4.28333	-1.53191	4.28333	-1.90298
4.3	-1.16216	2.15	-1.38974	4.3	-1.499	4.3	-1.7108	4.3	-1.52932	4.3	-1.894
4.31667	-1.15398	2.15833	-1.39909	4.31667	-1.48667	4.31667	-1.68487	4.31667	-1.5539	4.31667	-1.88644
4.33333	-1.14651	2.16667	-1.38928	4.33333	-1.48486	4.33333	-1.67917	4.33333	-1.52805	4.33333	-1.89424
4.35	-1.18542	2.175	-1.38524	4.35	-1.47544	4.35	-1.68864	4.35	-1.53415	4.35	-1.88833
4.36667	-1.14486	2.18333	-1.39593	4.36667	-1.4577	4.36667	-1.6846	4.36667	-1.5527	4.36667	-1.8966
4.38333	-1.13861	2.19167	-1.41477	4.38333	-1.46366	4.38333	-1.67338	4.38333	-1.55105	4.38333	-1.89755
4.4	-1.16211	2.2	-1.38688	4.4	-1.45693	4.4	-1.66731	4.4	-1.55168	4.4	-1.91243
4.41667	-1.15568	2.20833	-1.38597	4.41667	-1.44924	4.41667	-1.66768	4.41667	-1.55618	4.41667	-1.8953
4.43333	-1.14102	2.21667	-1.37773	4.43333	-1.46233	4.43333	-1.68111	4.43333	-1.54215	4.43333	-1.90333
4.45	-1.16087	2.225	-1.37633	4.45	-1.47171	4.45	-1.67973	4.45	-1.55224	4.45	-1.89388
4.46667	-1.15683	2.23333	-1.39811	4.46667	-1.47271	4.46667	-1.65968	4.46667	-1.54035	4.46667	-1.91739
4.48333	-1.12882	2.24167	-1.38933	4.48333	-1.48223	4.48333	-1.65159	4.48333	-1.52457	4.48333	-1.92826
4.5	-1.16006	2.25	-1.3858	4.5	-1.47992	4.5	-1.6526	4.5	-1.55247	4.5	-1.91019
4.51667	-1.14284	2.25833	-1.39299	4.51667	-1.49514	4.51667	-1.64506	4.51667	-1.51567	4.51667	-1.91267
4.53333	-1.16019	2.26667	-1.39173	4.53333	-1.49134	4.53333	-1.65223	4.53333	-1.51903	4.53333	-1.90794
4.55	-1.14132	2.275	-1.38834	4.55	-1.50407	4.55	-1.65003	4.55	-1.52513	4.55	-1.91716
4.56667	-1.14034	2.28333	-1.39231	4.56667	-1.49215	4.56667	-1.65637	4.56667	-1.48771	4.56667	-1.92755
4.58333	-1.12537	2.29167	-1.38448	4.58333	-1.48821	4.58333	-1.64828	4.58333	-1.48469	4.58333	-1.90983
4.6	-1.15561	2.3	-1.38023	4.6	-1.48029	4.6	-1.64911	4.6	-1.51135	4.6	-1.90133
4.61667	-1.13772	2.30833	-1.3891	4.61667	-1.46217	4.61667	-1.66088	4.61667	-1.49852	4.61667	-1.92082
4.63333	-1.13569	2.31667	-1.38615	4.63333	-1.4709	4.63333	-1.65655	4.63333	-1.56721	4.63333	-1.93417
4.65	-1.13954	2.325	-1.38706	4.65	-1.46414	4.65	-1.67044	4.65	-1.53201	4.65	-1.91385
4.66667	-1.16169	2.33333	-1.39086	4.66667	-1.46488	4.66667	-1.66005	4.66667	-1.54159	4.66667	-1.92566
4.68333	-1.12065	2.34167	-1.40329	4.68333	-1.46781	4.68333	-1.66005	4.68333	-1.55768	4.68333	-1.91149
4.7	-1.12494	2.35	-1.39284	4.7	-1.46924	4.7	-1.66501	4.7	-1.565	4.7	-1.91397
4.71667	-1.15792	2.35833	-1.38533	4.71667	-1.4866	4.71667	-1.67881	4.71667	-1.55649	4.71667	-1.93452
4.73333	-1.14303	2.36667	-1.40342	4.73333	-1.48958	4.73333	-1.66842	4.73333	-1.53755	4.73333	-1.91704
4.75	-1.13617	2.375	-1.39676	4.75	-1.49965	4.75	-1.66226	4.75	-1.54874	4.75	-1.92543
4.76667	-1.14592	2.38333	-1.3919	4.76667	-1.50237	4.76667	-1.66566	4.76667	-1.52037	4.76667	-1.92058
4.78333	-1.15217	2.39167	-1.38716	4.78333	-1.50129	4.78333	-1.6697	4.78333	-1.53725	4.78333	-1.92543
4.8	-1.15005	2.4	-1.39889	4.8	-1.49419	4.8	-1.68267	4.8	-1.54823	4.8	-1.93216
4.81667	-1.17718	2.40833	-1.38343	4.81667	-1.48545	4.81667	-1.66786	4.81667	-1.50611	4.81667	-1.94244
4.83333	-1.14893	2.41667	-1.39988	4.83333	-1.48	4.83333	-1.68984	4.83333	-1.51681	4.83333	-1.94941
4.85	-1.1511	2.425	-1.38362	4.85	-1.46506	4.85	-1.66998	4.85	-1.52917	4.85	-1.95815
4.86667	-1.12882	2.43333	-1.40602	4.86667	-1.45857	4.86667	-1.65674	4.86667	-1.51227	4.86667	-1.95567
4.88333	-1.13627	2.44167	-1.38986	4.88333	-1.45188	4.88333	-1.66566	4.88333	-1.54121	4.88333	-1.94799
4.9	-1.12139	2.45	-1.38688	4.9	-1.45535	4.9	-1.66419	4.9	-1.51437	4.9	-1.95024
4.91667	-1.13135	2.45833	-1.3708	4.91667	-1.45254	4.91667	-1.67255	4.91667	-1.55303	4.91667	-1.92602
4.93333	-1.13566	2.46667	-1.38494	4.93333	-1.46999	4.93333	-1.6732	4.93333	-1.56114	4.93333	-1.94433
4.95	-1.15814	2.475	-1.39751	4.95	-1.47382	4.95	-1.65076	4.95	-1.54769	4.95	-1.92082
4.96667	-1.14322	2.48333	-1.39529	4.96667	-1.46967	4.96667	-1.65426	4.96667	-1.55659	4.96667	-1.93535
4.98333	-1.12178	2.49167	-1.39568	4.98333	-1.47696	4.98333	-1.66253	4.98333	-1.55588	4.98333	-1.94445
5	-1.15102	2.5	-1.39272	5	-1.49006	5	-1.64506	5	-1.5634	5	-1.92507
5.01667	-1.17339	2.50833	-1.37543	5.01667	-1.48654	5.01667	-1.65518	5.01667	-1.54302	5.01667	-1.92023
5.03333	-1.17381	2.51667	-1.38402	5.03333	-1.49138	5.03333	-1.64855	5.03333	-1.5636	5.03333	-1.90144
5.05	-1.15496	2.525	-1.37469	5.05	-1.50337	5.05	-1.64718	5.05	-1.56426	5.05	-1.91184
5.06667	-1.16105	2.53333	-1.39596	5.06667	-1.50078	5.06667	-1.64147	5.06667	-1.56881	5.06667	-1.88266
5.08333	-1.16651	2.54167	-1.39205	5.08333	-1.50175	5.08333	-1.64056	5.08333	-1.57418	5.08333	-1.88821
5.1	-1.16695	2.55	-1.40858	5.1	-1.50249	5.1	-1.64469	5.1	-1.56152	5.1	-1.90204
5.11667	-1.1414	2.55833	-1.39172	5.11667	-1.48347	5.11667	-1.65472	5.11667	-1.54558	5.11667	-1.89672
5.13333	-1.14846	2.56667	-1.39416	5.13333	-1.48944	5.13333	-1.67191	5.13333	-1.64247	5.13333	-1.90806
5.15	-1.15479	2.575	-1.37977	5.15	-1.48515	5.15	-1.65931	5.15	-1.54307	5.15	-1.90463
5.16667	-1.14943	2.58333	-1.37912	5.16667	-1.47325	5.16667	-1.67071	5.16667	-1.56409	5.16667	-1.92755
5.18333	-1.19352	2.59167	-1.38566	5.18333	-1.47017	5.18333	-1.65444	5.18333	-1.59748	5.18333	-1.90912
5.2	-1.14661	2.6	-1.39082	5.2	-1.46348	5.2	-1.66455	5.2	-1.58607	5.2	-1.93984
5.21667	-1.14946	2.60833	-1.37942	5.21667	-1.46507	5.21667	-1.66538	5.21667	-1.53804	5.21667	-1.94693
5.23333	-1.14012	2.61667	-1.36258	5.23333	-1.46175	5.23333	-1.64552	5.23333	-1.60457	5.23333	-1.9461
5.25	-1.14919	2.625	-1.37388	5.25	-1.45776	5.25	-1.64764	5.25	-1.53638	5.25	-1.94409
5.26667	-1.12901	2.63333	-1.35778	5.26667	-1.46604	5.26667	-1.64598	5.26667	-1.52878	5.26667	-1.93712
5.28333	-1.13067	2.64167	-1.36474	5.28333	-1.47001	5.28333	-1.63623	5.28333	-1.52294	5.28333	-1.95012
5.3	-1.16205	2.65	-1.35595	5.3	-1.47862	5.3	-1.66069	5.3	-1.54937	5.3	-1.93086
5.31667	-1.12655	2.65833	-1.36512	5.31667	-1.48873	5.31667	-1.672	5.31667	-1.50713	5.31667	-1.93866
5.33333	-1.14128	2.66667	-1.36957	5.33333	-1.49342	5.33333	-1.66409	5.33333	-1.51074	5.33333	-1.91751
5.35	-1.13695	2.675	-1.37296	5.35	-1.49241	5.35	-1.65049	5.35	-1.54383	5.35	-1.92661
5.36667	-1.11668	2.68333	-1.36957	5.36667	-1.48484	5.36667	-1.65113	5.36667	-1.53638	5.36667	-1.91113
5.38333	-1.15891	2.69167	-1.37457	5.38333	-1.5026	5.38333	-1.67945	5.38333	-1.50967	5.38333	-1.89826
5.4	-1.136	2.7	-1.38239	5.4	-1.49908	5.4	-1.65803	5.4	-1.51044	5.4	-1.90015
5.41667	-1.14818	2.70833	-1.39864	5.41667	-1.49737	5.41667	-1.64331	5.41667	-1.54795	5.41667	-1.90712
5.43333	-1.15093	2.71667	-1.38279	5.43333	-1.49626	5.43333	-1.65959	5.43333	-1.54835	5.43333	-1.90274
5.45	-1.16753	2.725	-1.38462	5.45	-1.48397	5.45	-1.65793	5.45	-1.52413	5.45	-1.90971
5.46667	-1.1418	2.73333	-1.37863	5.46667	-1.47546	5.46667	-1.66511	5.46667	-1.52772	5.46667	-1.89577
5.48333	-1.13747	2.74167	-1.37543	5.48333	-1.47486	5.48333	-1.65131	5.48333	-1.52169	5.48333	-1.90204
5.5	-1.15716	2.75	-1.3742	5.5	-1.46442	5.5	-1.68331	5.5	-1.51234	5.5	-1.90251
5.51667	-1.15402	2.75833	-1.37708	5.51667	-1.45718	5.51667	-1.6743	5.51667	-1.53405	5.51667	-1.92342
5.53333	-1.18527	2.76667	-1.37769	5.53333	-1.46693	5.53333	-1.69021	5.53333	-1.53987	5.53333	-1.91149
5.55	-1.18074	2.775	-1.39057	5.55	-1.45188	5.55	-1.69251	5.55	-1.53229	5.55	-1.91184
5.56667	-1.17062	2.78333	-1.38314	5.56667	-1.45383	5.56667	-1.69278	5.56667	-1.516	5.56667	-1.92602
5.58333	-1.16821	2.79167	-1.38587	5.58333	-1.45424	5.58333	-1.67504	5.58333	-1.53379	5.58333	-1.91763
5.6	-1.1805	2.8	-1.36337	5.6	-1.45527	5.6	-1.68846	5.6	-1.5559	5.6	-1.89825
5.61667	-1.18608	2.80833	-1.37341	5.61667	-1.46055	5.61667	-1.69573	5.61667	-1.5526	5.61667	-1.91101
5.63333	-1.16538	2.81667	-1.38064	5.63333	-1.45981	5.63333	-1.70271	5.63333	-1.54104	5.63333	-1.93051
5.65	-1.20309	2.825	-1.37307	5.65	-1.47547	5.65	-1.68524	5.65	-1.5633	5.65	-1.92224
5.66667	-1.14543	2.83333	-1.36154	5.66667	-1.47588	5.66667	-1.68212	5.66667	-1.5514	5.66667	-1.93003
5.68333	-1.15948	2.84167	-1.37194	5.68333	-1.4807	5.68333	-1.67982	5.68333	-1.57735	5.68333	-1.92661
5.7	-1.17425	2.85	-1.38088	5.7	-1.48867	5.7	-1.68717	5.7	-1.57809	5.7	-1.92295
5.71667	-1.16352	2.85833	-1.37848	5.71667	-1.49882	5.71667	-1.67862	5.71667	-1.53143	5.71667	-1.92271
5.73333	-1.15018	2.86667	-1.38149	5.73333	-1.49326	5.73333	-1.68533	5.73333	-1.54236	5.73333	-1.91007
5.75	-1.16264	2.875	-1.37623	5.75	-1.4898	5.75	-1.67963	5.75	-1.57878	5.75	-1.92507
5.76667	-1.17943	2.88333	-1.3788	5.76667	-1.49004	5.76667	-1.69177	5.76667	-1.56294	5.76667	-1.91692
5.78333	-1.15446	2.89167	-1.3831	5.78333	-1.47478	5.78333	-1.67798	5.78333	-1.54673	5.78333	-1.95165
5.8	-1.19445	2.9	-1.37615	5.8	-1.47629	5.8	-1.6618	5.8	-1.54571	5.8	-1.93819
5.81667	-1.16571	2.90833	-1.36951	5.81667	-1.46854	5.81667	-1.67761	5.81667	-1.55725	5.81667	-1.90841
5.83333	-1.1488	2.91667	-1.35929	5.83333	-1.46466	5.83333	-1.67513	5.83333	-1.54632	5.83333	-1.90345
5.85	-1.16475	2.925	-1.35226	5.85	-1.47283	5.85	-1.66888	5.85	-1.568	5.85	-1.91657
5.86667	-1.13634	2.93333	-1.35857	5.86667	-1.45804	5.86667	-1.67182	5.86667	-1.55715	5.86667	-1.9109
5.88333	-1.15413	2.94167	-1.3539	5.88333	-1.46435	5.88333	-1.6789	5.88333	-1.56462	5.88333	-1.91184
5.9	-1.16315	2.95	-1.35992	5.9	-1.46666	5.9	-1.6755	5.9	-1.68532	5.9	-1.90534
5.91667	-1.15117	2.95833	-1.35782	5.91667	-1.46678	5.91667	-1.68019	5.91667	-1.56343	5.91667	-1.91338
5.93333	-1.15655	2.96667	-1.35278	5.93333	-1.46949	5.93333	-1.68202	5.93333	-1.59001	5.93333	-1.90759
5.95	-1.15213	2.975	-1.37418	5.95	-1.48109	5.95	-1.67559	5.95	-1.57052	5.95	-1.8966
5.96667	-1.1533	2.98333	-1.36681	5.96667	-1.49053	5.96667	-1.672	5.96667	-1.60335	5.96667	-1.8686
5.98333	-1.14106	2.99167	-1.35533	5.98333	-1.49565	5.98333	-1.67338	5.98333	-1.59103	5.98333	-1.88632
6	-1.18311	3	-1.34722	6	-1.51009	6	-1.68681	6	-1.59034	6	-1.90085
6.01667	-1.14873	3.00833	-1.35441	6.01667	-1.50347	6.01667	-1.68681	6.01667	-1.6062	6.01667	-1.88809
6.03333	-1.17383	3.01667	-1.3536	6.03333	-1.50062	6.03333	-1.68635	6.03333	-1.56879	6.03333	-1.88585
6.05	-1.14298	3.025	-1.34373	6.05	-1.48622	6.05	-1.68478	6.05	-1.57616	6.05	-1.90688
6.06667	-1.15671	3.03333	-1.34811	6.06667	-1.48207	6.06667	-1.68506	6.06667	-1.63576	6.06667	-1.8862
6.08333	-1.16014	3.04167	-1.36295	6.08333	-1.46967	6.08333	-1.69389	6.08333	-1.58386	6.08333	-1.91066
6.1	-1.17126	3.05	-1.35781	6.1	-1.46293	6.1	-1.68359	6.1	-1.58665	6.1	-1.91704
6.11667	-1.16066	3.05833	-1.35465	6.11667	-1.46984	6.11667	-1.68322	6.11667	-1.56053	6.11667	-1.8953
6.13333	-1.17501	3.06667	-1.35526	6.13333	-1.45681	6.13333	-1.69002	6.13333	-1.58028	6.13333	-1.89022
6.15	-1.17774	3.075	-1.36864	6.15	-1.46119	6.15	-1.68028	6.15	-1.60861	6.15	-1.89613
6.16667	-1.18137	3.08333	-1.37044	6.16667	-1.45621	6.16667	-1.67835	6.16667	-1.5878	6.16667	-1.88727
6.18333	-1.19475	3.09167	-1.34684	6.18333	-1.46558	6.18333	-1.65858	6.18333	-1.58218	6.18333	-1.8868
6.2	-1.16614	3.1	-1.34443	6.2	-1.46394	6.2	-1.67338	6.2	-1.5939	6.2	-1.9116
6.21667	-1.15831	3.10833	-1.34988	6.21667	-1.48109	6.21667	-1.67154	6.21667	-1.58991	6.21667	-1.89199
6.23333	-1.15437	3.11667	-1.3578	6.23333	-1.49471	6.23333	-1.67881	6.23333	-1.57524	6.23333	-1.89755
6.25	-1.15758	3.125	-1.34583	6.25	-1.50083	6.25	-1.66704	6.25	-1.55466	6.25	-1.89601
6.26667	-1.18895	3.13333	-1.34119	6.26667	-1.50803	6.26667	-1.6766	6.26667	-1.56775	6.26667	-1.92176
6.28333	-1.19626	3.14167	-1.34381	6.28333	-1.51211	6.28333	-1.6709	6.28333	-1.56058	6.28333	-1.91928
6.3	-1.179	3.15	-1.324	6.3	-1.50269	6.3	-1.67062	6.3	-1.55905	6.3	-1.91728
6.31667	-1.17374	3.15833	-1.3295	6.31667	-1.49393	6.31667	-1.66612	6.31667	-1.57174	6.31667	-1.91999
6.33333	-1.16455	3.16667	-1.34379	6.33333	-1.4819	6.33333	-1.66557	6.33333	-1.56093	6.33333	-1.9181
6.35	-1.19831	3.175	-1.3512	6.35	-1.4773	6.35	-1.66281	6.35	-1.55898	6.35	-1.92755
6.36667	-1.1815	3.18333	-1.34255	6.36667	-1.47887	6.36667	-1.66501	6.36667	-1.56231	6.36667	-1.93039
6.38333	-1.15122	3.19167	-1.34384	6.38333	-1.47362	6.38333	-1.66474	6.38333	-1.5634	6.38333	-1.91822
6.4	-1.15855	3.2	-1.34237	6.4	-1.46503	6.4	-1.65655	6.4	-1.55555	6.4	-1.92791
6.41667	-1.15034	3.20833	-1.35002	6.41667	-1.46271	6.41667	-1.66308	6.41667	-1.53448	6.41667	-1.92555
6.43333	-1.1417	3.21667	-1.34316	6.43333	-1.47223	6.43333	-1.68046	6.43333	-1.54708	6.43333	-1.93464
6.45	-1.16164	3.225	-1.34459	6.45	-1.46676	6.45	-1.65297	6.45	-1.54175	6.45	-1.92826
6.46667	-1.17424	3.23333	-1.36275	6.46667	-1.46822	6.46667	-1.65591	6.46667	-1.55158	6.46667	-1.92401
6.48333	-1.14146	3.24167	-1.3624	6.48333	-1.49286	6.48333	-1.66731	6.48333	-1.53466	6.48333	-1.92106
6.5	-1.18465	3.25	-1.35211	6.5	-1.49265	6.5	-1.67476	6.5	-1.52889	6.5	-1.92188
6.51667	-1.15157	3.25833	-1.35608	6.51667	-1.49945	6.51667	-1.65849	6.51667	-1.54253	6.51667	-1.94114
6.53333	-1.15437	3.26667	-1.34812	6.53333	-1.50596	6.53333	-1.67871	6.53333	-1.53511	6.53333	-1.92696
6.55	-1.17098	3.275	-1.35988	6.55	-1.50519	6.55	-1.68616	6.55	-1.57799	6.55	-1.9298
6.56667	-1.15806	3.28333	-1.36029	6.56667	-1.50739	6.56667	-1.66501	6.56667	-1.54617	6.56667	-1.91397
6.58333	-1.15645	3.29167	-1.35999	6.58333	-1.50739	6.58333	-1.68267	6.58333	-1.55905	6.58333	-1.91314
6.6	-1.1616	3.3	-1.35213	6.6	-1.50087	6.6	-1.68175	6.6	-1.57125	6.6	-1.9194
6.61667	-1.182	3.30833	-1.35106	6.61667	-1.50015	6.61667	-1.69039	6.61667	-1.55125	6.61667	-1.92885
6.63333	-1.17363	3.31667	-1.35096	6.63333	-1.49295	6.63333	-1.68285	6.63333	-1.54536	6.63333	-1.91503
6.65	-1.1624	3.325	-1.35985	6.65	-1.47633	6.65	-1.69002	6.65	-1.53641	6.65	-1.91716
6.66667	-1.18377	3.33333	-1.34355	6.66667	-1.47564	6.66667	-1.68267	6.66667	-1.54558	6.66667	-1.92732
6.68333	-1.22554	3.34167	-1.35195	6.68333	-1.46562	6.68333	-1.69628	6.68333	-1.56584	6.68333	-1.91314
6.7	-1.15391	3.35	-1.35757	6.7	-1.46206	6.7	-1.67347	6.7	-1.52525	6.7	-1.91208
6.71667	-1.20992	3.35833	-1.34554	6.71667	-1.47591	6.71667	-1.68515	6.71667	-1.5311	6.71667	-1.91668
6.73333	-1.17227	3.36667	-1.34528	6.73333	-1.47211	6.73333	-1.68671	6.73333	-1.55186	6.73333	-1.92259
6.75	-1.1665	3.375	-1.3446	6.75	-1.47792	6.75	-1.68432	6.75	-1.52711	6.75	-1.94197
6.76667	-1.16286	3.38333	-1.35032	6.76667	-1.49445	6.76667	-1.67973	6.76667	-1.60549	6.76667	-1.8829
6.78333	-1.15656	3.39167	-1.3469	6.78333	-1.49781	6.78333	-1.69471	6.78333	-1.53618	6.78333	-1.88869
6.8	-1.17002	3.4	-1.3606	6.8	-1.49445	6.8	-1.69278	6.8	-1.54632	6.8	-1.89885
6.81667	-1.18111	3.40833	-1.34355	6.81667	-1.49514	6.81667	-1.68819	6.81667	-1.55298	6.81667	-1.91468
6.83333	-1.16972	3.41667	-1.33783	6.83333	-1.50956	6.83333	-1.67283	6.83333	-1.57285	6.83333	-1.90204
6.85	-1.15083	3.425	-1.34856	6.85	-1.50893	6.85	-1.66805	6.85	-1.53918	6.85	-1.91905
6.86667	-1.16686	3.43333	-1.34263	6.86667	-1.50477	6.86667	-1.66124	6.86667	-1.53725	6.86667	-1.91078
6.88333	-1.15487	3.44167	-1.34669	6.88333	-1.50274	6.88333	-1.66382	6.88333	-1.55306	6.88333	-1.90393
6.9	-1.14594	3.45	-1.34138	6.9	-1.50301	6.9	-1.67228	6.9	-1.54233	6.9	-1.92555
6.91667	-1.17665	3.45833	-1.32368	6.91667	-1.48862	6.91667	-1.65996	6.91667	-1.54037	6.91667	-1.91645
6.93333	-1.13521	3.46667	-1.32683	6.93333	-1.48262	6.93333	-1.64304	6.93333	-1.5419	6.93333	-1.90723
6.95	-1.14078	3.475	-1.32716	6.95	-1.46839	6.95	-1.6618	6.95	-1.52825	6.95	-1.91338
6.96667	-1.15097	3.48333	-1.33402	6.96667	-1.47401	6.96667	-1.64791	6.96667	-1.53788	6.96667	-1.92047
6.98333	-1.14207	3.49167	-1.34205	6.98333	-1.47406	6.98333	-1.64203	6.98333	-1.52401	6.98333	-1.91019
7	-1.14946	3.5	-1.35066	7	-1.46783	7	-1.6412	7	-1.55702	7	-1.90546
7.01667	-1.138	3.50833	-1.33912	7.01667	-1.45925	7.01667	-1.66189	7.01667	-1.57834	7.01667	-1.907
7.03333	-1.14882	3.51667	-1.34079	7.03333	-1.47696	7.03333	-1.64644	7.03333	-1.57034	7.03333	-1.93098
7.05	-1.14153	3.525	-1.34093	7.05	-1.48254	7.05	-1.63256	7.05	-1.52924	7.05	-1.93299
7.06667	-1.14449	3.53333	-1.34289	7.06667	-1.47799	7.06667	-1.65453	7.06667	-1.55547	7.06667	-1.91645
7.08333	-1.17512	3.54167	-1.33591	7.08333	-1.479	7.08333	-1.65518	7.08333	-1.52703	7.08333	-1.92472
7.1	-1.16575	3.55	-1.3309	7.1	-1.48513	7.1	-1.66069	7.1	-1.53755	7.1	-1.92519
7.11667	-1.1542	3.55833	-1.33955	7.11667	-1.48931	7.11667	-1.64212	7.11667	-1.53031	7.11667	-1.94244
7.13333	-1.1507	3.56667	-1.32929	7.13333	-1.50663	7.13333	-1.64111	7.13333	-1.52937	7.13333	-1.92803
7.15	-1.16194	3.575	-1.32846	7.15	-1.50556	7.15	-1.63964	7.15	-1.56625	7.15	-1.91787
7.16667	-1.14022	3.58333	-1.33997	7.16667	-1.51087	7.16667	-1.64515	7.16667	-1.54556	7.16667	-1.93181
7.18333	-1.15418	3.59167	-1.32475	7.18333	-1.50601	7.18333	-1.64341	7.18333	-1.53237	7.18333	-1.94315
7.2	-1.15072	3.6	-1.35581	7.2	-1.51397	7.2	-1.6469	7.2	-1.54431	7.2	-1.9376
7.21667	-1.18072	3.60833	-1.34183	7.21667	-1.50516	7.21667	-1.65472	7.21667	-1.57596	7.21667	-1.93913
7.23333	-1.1827	3.61667	-1.3435	7.23333	-1.50436	7.23333	-1.63991	7.23333	-1.55118	7.23333	-1.93003
7.25	-1.14517	3.625	-1.33467	7.25	-1.49378	7.25	-1.65453	7.25	-1.5787	7.25	-1.93594
7.26667	-1.15132	3.63333	-1.33557	7.26667	-1.48643	7.26667	-1.64065	7.26667	-1.54088	7.26667	-1.93771
7.28333	-1.15911	3.64167	-1.32299	7.28333	-1.48879	7.28333	-1.63421	7.28333	-1.5849	7.28333	-1.91893
7.3	-1.13006	3.65	-1.31102	7.3	-1.47526	7.3	-1.63853	7.3	-1.56088	7.3	-1.92578
7.31667	-1.20577	3.65833	-1.31692	7.31667	-1.46385	7.31667	-1.6275	7.31667	-1.54881	7.31667	-1.91728
7.33333	-1.16015	3.66667	-1.31377	7.33333	-1.46194	7.33333	-1.63145	7.33333	-1.55252	7.33333	-1.90487
7.35	-1.16472	3.675	-1.31782	7.35	-1.46388	7.35	-1.64359	7.35	-1.59059	7.35	-1.90393
7.36667	-1.1443	3.68333	-1.30971	7.36667	-1.47584	7.36667	-1.64019	7.36667	-1.56071	7.36667	-1.89069
7.38333	-1.12884	3.69167	-1.29887	7.38333	-1.48073	7.38333	-1.63725	7.38333	-1.63194	7.38333	-1.90759
7.4	-1.17449	3.7	-1.29899	7.4	-1.49152	7.4	-1.62281	7.4	-1.57773	7.4	-1.92614
7.41667	-1.13798	3.70833	-1.30491	7.41667	-1.50224	7.41667	-1.64662	7.41667	-1.57407	7.41667	-1.90369
7.43333	-1.16483	3.71667	-1.30958	7.43333	-1.51142	7.43333	-1.63182	7.43333	-1.59456	7.43333	-1.90168
7.45	-1.13387	3.725	-1.29436	7.45	-1.51576	7.45	-1.64892	7.45	-1.6004	7.45	-1.8868
7.46667	-1.1336	3.73333	-1.30702	7.46667	-1.51491	7.46667	-1.64387	7.46667	-1.58889	7.46667	-1.89979
7.48333	-1.16056	3.74167	-1.30117	7.48333	-1.50064	7.48333	-1.63145	7.48333	-1.58726	7.48333	-1.91361
7.5	-1.13776	3.75	-1.29497	7.5	-1.49169	7.5	-1.64718	7.5	-1.58368	7.5	-1.90723
7.51667	-1.18088	3.75833	-1.308	7.51667	-1.48331	7.51667	-1.6481	7.51667	-1.58744	7.51667	-1.89636
7.53333	-1.15328	3.76667	-1.29977	7.53333	-1.47946	7.53333	-1.63219	7.53333	-1.58256	7.53333	-1.90971
7.55	-1.14858	3.775	-1.30736	7.55	-1.47936	7.55	-1.64442	7.55	-1.62701	7.55	-1.90322
7.56667	-1.14706	3.78333	-1.30018	7.56667	-1.47543	7.56667	-1.65251	7.56667	-1.58968	7.56667	-1.91503
7.58333	-1.1679	3.79167	-1.31768	7.58333	-1.47606	7.58333	-1.64193	7.58333	-1.67423	7.58333	-1.89696
7.6	-1.16548	3.8	-1.33871	7.6	-1.48372	7.6	-1.63688	7.6	-1.58386	7.6	-1.91113
7.61667	-1.1865	3.80833	-1.32705	7.61667	-1.49287	7.61667	-1.6241	7.61667	-1.57186	7.61667	-1.90428
7.63333	-1.1786	3.81667	-1.31723	7.63333	-1.49642	7.63333	-1.6366	7.63333	-1.58399	7.63333	-1.91054
7.65	-1.16292	3.825	-1.31349	7.65	-1.50404	7.65	-1.66051	7.65	-1.56902	7.65	-1.92176
7.66667	-1.15968	3.83333	-1.32264	7.66667	-1.50229	7.66667	-1.65665	7.66667	-1.60485	7.66667	-1.93618
7.68333	-1.18282	3.84167	-1.31934	7.68333	-1.51323	7.68333	-1.6617	7.68333	-1.5571	7.68333	-1.91527
7.7	-1.16138	3.85	-1.32941	7.7	-1.52034	7.7	-1.65049	7.7	-1.57227	7.7	-1.93511
7.71667	-1.15577	3.85833	-1.32798	7.71667	-1.51641	7.71667	-1.65628	7.71667	-1.57435	7.71667	-1.93216
7.73333	-1.14871	3.86667	-1.32698	7.73333	-1.51487	7.73333	-1.65352	7.73333	-1.55689	7.73333	-1.91869
7.75	-1.17052	3.875	-1.34492	7.75	-1.50722	7.75	-1.6595	7.75	-1.57934	7.75	-1.90948
7.76667	-1.14683	3.88333	-1.33508	7.76667	-1.49528	7.76667	-1.66115	7.76667	-1.56688	7.76667	-1.91338
7.78333	-1.19154	3.89167	-1.33381	7.78333	-1.48616	7.78333	-1.65784	7.78333	-1.53903	7.78333	-1.93665
7.8	-1.15705	3.9	-1.3262	7.8	-1.49189	7.8	-1.64966	7.8	-1.5463	7.8	-1.94338
7.81667	-1.15705	3.90833	-1.34004	7.81667	-1.47684	7.81667	-1.64157	7.81667	-1.55511	7.81667	-1.90582
7.83333	-1.16786	3.91667	-1.34967	7.83333	-1.48304	7.83333	-1.67182	7.83333	-1.57374	7.83333	-1.91704
7.85	-1.16119	3.925	-1.35433	7.85	-1.47786	7.85	-1.67016	7.85	-1.5784	7.85	-1.93925
7.86667	-1.17391	3.93333	-1.355	7.86667	-1.48429	7.86667	-1.65058	7.86667	-1.54434	7.86667	-1.94019
7.88333	-1.18529	3.94167	-1.3482	7.88333	-1.47737	7.88333	-1.66704	7.88333	-1.56086	7.88333	-1.91893
7.9	-1.17154	3.95	-1.34278	7.9	-1.47159	7.9	-1.6686	7.9	-1.56109	7.9	-1.93133
7.91667	-1.17325	3.95833	-1.36577	7.91667	-1.46734	7.91667	-1.66943	7.91667	-1.56193	7.91667	-1.92094
7.93333	-1.1767	3.96667	-1.34927	7.93333	-1.47041	7.93333	-1.68147	7.93333	-1.57349	7.93333	-1.92838
7.95	-1.23684	3.975	-1.35793	7.95	-1.46725	7.95	-1.65481	7.95	-1.55966	7.95	-1.93771
7.96667	-1.17727	3.98333	-1.34532	7.96667	-1.46927	7.96667	-1.66428	7.96667	-1.56437	7.96667	-1.92259
7.98333	-1.193	3.99167	-1.3554	7.98333	-1.47418	7.98333	-1.64147	7.98333	-1.56266	7.98333	-1.9096
8	-1.18666	4	-1.35662	8	-1.47497	8	-1.65085	8	-1.5632	8	-1.92271
8.01667	-1.17551	4.00833	-1.35317	8.01667	-1.47394	8.01667	-1.65407	8.01667	-1.56945	8.01667	-1.92885
8.03333	-1.18159	4.01667	-1.33372	8.03333	-1.47503	8.03333	-1.65352	8.03333	-1.55748	8.03333	-1.9109
8.05	-1.19038	4.025	-1.35606	8.05	-1.47891	8.05	-1.65472	8.05	-1.60094	8.05	-1.90735
8.06667	-1.19213	4.03333	-1.33394	8.06667	-1.48322	8.06667	-1.66198	8.06667	-1.56846	8.06667	-1.91787
8.08333	-1.19862	4.04167	-1.34467	8.08333	-1.48852	8.08333	-1.66226	8.08333	-1.61586	8.08333	-1.93252
8.1	-1.14793	4.05	-1.34091	8.1	-1.49071	8.1	-1.64028	8.1	-1.58457	8.1	-1.92401
8.11667	-1.19738	4.05833	-1.33714	8.11667	-1.48541	8.11667	-1.648	8.11667	-1.58193	8.11667	-1.92531
8.13333	-1.1848	4.06667	-1.35694	8.13333	-1.49138	8.13333	-1.64175	8.13333	-1.60081	8.13333	-1.9109
8.15	-1.15582	4.075	-1.35328	8.15	-1.49749	8.15	-1.64699	8.15	-1.59031	8.15	-1.92236
8.16667	-1.16547	4.08333	-1.35866	8.16667	-1.49204	8.16667	-1.64653	8.16667	-1.56538	8.16667	-1.93866
8.18333	-1.14177	4.09167	-1.34093	8.18333	-1.50104	8.18333	-1.63835	8.18333	-1.54813	8.18333	-1.91479
8.2	-1.16526	4.1	-1.35293	8.2	-1.49824	8.2	-1.64175	8.2	-1.61868	8.2	-1.92425
8.21667	-1.16894	4.10833	-1.35062	8.21667	-1.51153	8.21667	-1.65003	8.21667	-1.57989	8.21667	-1.90971
8.23333	-1.15554	4.11667	-1.35957	8.23333	-1.5033	8.23333	-1.6492	8.23333	-1.58061	8.23333	-1.9728
8.25	-1.16497	4.125	-1.35378	8.25	-1.50597	8.25	-1.65683	8.25	-1.54861	8.25	-1.96406
8.26667	-1.15603	4.13333	-1.3426	8.26667	-1.50897	8.26667	-1.64938	8.26667	-1.57176	8.26667	-1.97493
8.28333	-1.16349	4.14167	-1.34887	8.28333	-1.51755	8.28333	-1.63761	8.28333	-1.56284	8.28333	-1.96748
8.3	-1.16445	4.15	-1.35983	8.3	-1.50983	8.3	-1.6537	8.3	-1.55146	8.3	-1.98556
8.31667	-1.1702	4.15833	-1.33754	8.31667	-1.50938	8.31667	-1.6503	8.31667	-1.55974	8.31667	-1.96878
8.33333	-1.189	4.16667	-1.35613	8.33333	-1.51673	8.33333	-1.65775	8.33333	-1.5494	8.33333	-1.97174
8.35	-1.15358	4.175	-1.3538	8.35	-1.5169	8.35	-1.64975	8.35	-1.55077	8.35	-1.96571
8.36667	-1.16688	4.18333	-1.34306	8.36667	-1.5149	8.36667	-1.65885	8.36667	-1.56627	8.36667	-1.96713
8.38333	-1.17583	4.19167	-1.35113	8.38333	-1.51584	8.38333	-1.65499	8.38333	-1.55811	8.38333	-1.96819
8.4	-1.20005	4.2	-1.34901	8.4	-1.51839	8.4	-1.65315	8.4	-1.5696	8.4	-1.96453
8.41667	-1.20293	4.20833	-1.35128	8.41667	-1.52308	8.41667	-1.66106	8.41667	-1.54635	8.41667	-1.95059
8.43333	-1.17675	4.21667	-1.36402	8.43333	-1.50707	8.43333	-1.66593	8.43333	-1.55224	8.43333	-1.94256
8.45	-1.16724	4.225	-1.34007	8.45	-1.50997	8.45	-1.65849	8.45	-1.56884	8.45	-1.94894
8.46667	-1.17663	4.23333	-1.33944	8.46667	-1.4988	8.46667	-1.66281	8.46667	-1.57608	8.46667	-1.94102
8.48333	-1.16915	4.24167	-1.35039	8.48333	-1.50256	8.48333	-1.65913	8.48333	-1.55326	8.48333	-1.93322
8.5	-1.18339	4.25	-1.33014	8.5	-1.49447	8.5	-1.656	8.5	-1.55344	8.5	-1.93358
8.51667	-1.18452	4.25833	-1.33817	8.51667	-1.49115	8.51667	-1.64883	8.51667	-1.55438	8.51667	-1.93417
8.53333	-1.16807	4.26667	-1.33675	8.53333	-1.50149	8.53333	-1.64718	8.53333	-1.56792	8.53333	-1.92425
8.55	-1.18176	4.275	-1.34915	8.55	-1.48618	8.55	-1.65223	8.55	-1.61271	8.55	-1.9298
8.56667	-1.15593	4.28333	-1.34723	8.56667	-1.50182	8.56667	-1.648	8.56667	-1.57217	8.56667	-1.92897
8.58333	-1.16692	4.29167	-1.3409	8.58333	-1.5024	8.58333	-1.65251	8.58333	-1.56828	8.58333	-1.92519
8.6	-1.16389	4.3	-1.34488	8.6	-1.49712	8.6	-1.64745	8.6	-1.57245	8.6	-1.92696
8.61667	-1.18776	4.30833	-1.3407	8.61667	-1.49574	8.61667	-1.64497	8.61667	-1.55486	8.61667	-1.92153
8.63333	-1.17175	4.31667	-1.33014	8.63333	-1.4895	8.63333	-1.63973	8.63333	-1.53964	8.63333	-1.92921
8.65	-1.15792	4.325	-1.32709	8.65	-1.49424	8.65	-1.65205	8.65	-1.56503	8.65	-1.92921
8.66667	-1.15589	4.33333	-1.34314	8.66667	-1.49421	8.66667	-1.64249	8.66667	-1.57832	8.66667	-1.94929
8.68333	-1.15139	4.34167	-1.34346	8.68333	-1.488	8.68333	-1.64092	8.68333	-1.56477	8.68333	-1.93677
8.7	-1.1677	4.35	-1.33391	8.7	-1.49808	8.7	-1.6515	8.7	-1.57552	8.7	-1.94197
8.71667	-1.19412	4.35833	-1.32709	8.71667	-1.50372	8.71667	-1.64598	8.71667	-1.61469	8.71667	-1.93063
8.73333	-1.18306	4.36667	-1.32817	8.73333	-1.50658	8.73333	-1.65085	8.73333	-1.59016	8.73333	-1.92684
8.75	-1.18453	4.375	-1.35357	8.75	-1.50464	8.75	-1.66731	8.75	-1.5758	8.75	-1.92082
8.76667	-1.2081	4.38333	-1.35576	8.76667	-1.51098	8.76667	-1.64837	8.76667	-1.58556	8.76667	-1.91279
8.78333	-1.17435	4.39167	-1.33612	8.78333	-1.51503	8.78333	-1.65849	8.78333	-1.59331	8.78333	-1.92495
8.8	-1.18591	4.4	-1.32272	8.8	-1.51547	8.8	-1.66878	8.8	-1.59776	8.8	-1.91515
8.81667	-1.19667	4.40833	-1.36308	8.81667	-1.51007	8.81667	-1.64377	8.81667	-1.59647	8.81667	-1.92247
8.83333	-1.19323	4.41667	-1.32583	8.83333	-1.51366	8.83333	-1.64819	8.83333	-1.5953	8.83333	-1.91503
8.85	-1.18028	4.425	-1.31671	8.85	-1.51427	8.85	-1.64975	8.85	-1.60467	8.85	-1.92944
8.86667	-1.17783	4.43333	-1.3203	8.86667	-1.52354	8.86667	-1.65141	8.86667	-1.5847	8.86667	-1.92153
8.88333	-1.19196	4.44167	-1.33991	8.88333	-1.53248	8.88333	-1.66603	8.88333	-1.59812	8.88333	-1.93039
8.9	-1.18304	4.45	-1.32203	8.9	-1.52607	8.9	-1.64892	8.9	-1.58815	8.9	-1.95142
8.91667	-1.16504	4.45833	-1.32265	8.91667	-1.52504	8.91667	-1.64212	8.91667	-1.55997	8.91667	-1.95319
8.93333	-1.19598	4.46667	-1.33125	8.93333	-1.52851	8.93333	-1.66676	8.93333	-1.57621	8.93333	-1.94291
8.95	-1.17175	4.475	-1.31289	8.95	-1.51881	8.95	-1.64396	8.95	-1.57801	8.95	-1.95981
8.96667	-1.18088	4.48333	-1.31131	8.96667	-1.52376	8.96667	-1.64589	8.96667	-1.55318	8.96667	-1.96843
8.98333	-1.15566	4.49167	-1.31877	8.98333	-1.52947	8.98333	-1.65205	8.98333	-1.55565	8.98333	-1.97398
9	-1.17432	4.5	-1.31898	9	-1.53932	9	-1.65067	9	-1.55074	9	-1.97824
9.01667	-1.16962	4.50833	-1.3257	9.01667	-1.5275	9.01667	-1.64497	9.01667	-1.54297	9.01667	-1.95673
9.03333	-1.17542	4.51667	-1.31427	9.03333	-1.52985	9.03333	-1.65895	9.03333	-1.5545	9.03333	-1.98461
9.05	-1.14479	4.525	-1.3244	9.05	-1.52369	9.05	-1.66786	9.05	-1.55511	9.05	-1.96619
9.06667	-1.15008	4.53333	-1.34597	9.06667	-1.52063	9.06667	-1.66851	9.06667	-1.56233	9.06667	-1.97316
9.08333	-1.17134	4.54167	-1.32702	9.08333	-1.51654	9.08333	-1.65628	9.08333	-1.57222	9.08333	-1.95473
9.1	-1.14258	4.55	-1.32185	9.1	-1.51446	9.1	-1.67136	9.1	-1.57151	9.1	-1.96087
9.11667	-1.16951	4.55833	-1.33434	9.11667	-1.51035	9.11667	-1.66455	9.11667	-1.56963	9.11667	-1.95839
9.13333	-1.17097	4.56667	-1.34174	9.13333	-1.50916	9.13333	-1.6755	9.13333	-1.58157	9.13333	-2.00257
9.15	-1.17032	4.575	-1.34284	9.15	-1.506	9.15	-1.67127	9.15	-1.57392	9.15	-1.9871
9.16667	-1.16451	4.58333	-1.33824	9.16667	-1.50108	9.16667	-1.68791	9.16667	-1.60353	9.16667	-1.97587
9.18333	-1.17738	4.59167	-1.34036	9.18333	-1.50582	9.18333	-1.68304	9.18333	-1.5785	9.18333	-1.98698
9.2	-1.18431	4.6	-1.3316	9.2	-1.49993	9.2	-1.68552	9.2	-1.59456	9.2	-1.96808
9.21667	-1.17084	4.60833	-1.32146	9.21667	-1.4984	9.21667	-1.70391	9.21667	-1.5896	9.21667	-1.97953
9.23333	-1.16396	4.61667	-1.42338	9.23333	-1.49852	9.23333	-1.68598	9.23333	-1.58348	9.23333	-1.98083
9.25	-1.19586	4.625	-1.39904	9.25	-1.50738	9.25	-1.68083	9.25	-1.58721	9.25	-1.96111
9.26667	-1.19136	4.63333	-1.37054	9.26667	-1.49412	9.26667	-1.68515	9.26667	-1.5986	9.26667	-1.96949
9.28333	-1.19721	4.64167	-1.39119	9.28333	-1.48855	9.28333	-1.68745	9.28333	-1.5893	9.28333	-1.9904
9.3	-1.16204	4.65	-1.37955	9.3	-1.49417	9.3	-1.68405	9.3	-1.57466	9.3	-1.96619
9.31667	-1.22005	4.65833	-1.38208	9.31667	-1.48703	9.31667	-1.68653	9.31667	-1.57771	9.31667	-1.96878
9.33333	-1.17667	4.66667	-1.38366	9.33333	-1.48333	9.33333	-1.6789	9.33333	-1.60094	9.33333	-1.9728
9.35	-1.16789	4.675	-1.39374	9.35	-1.48721	9.35	-1.67136	9.35	-1.5925	9.35	-1.97658
9.36667	-1.18535	4.68333	-1.38034	9.36667	-1.48237	9.36667	-1.68166	9.36667	-1.59951	9.36667	-1.97316
9.38333	-1.20499	4.69167	-1.37488	9.38333	-1.49367	9.38333	-1.69499	9.38333	-1.58134	9.38333	-1.97764
9.4	-1.18121	4.7	-1.38714	9.4	-1.49719	9.4	-1.67936	9.4	-1.565	9.4	-1.96867
9.41667	-1.18924	4.70833	-1.37464	9.41667	-1.49784	9.41667	-1.67871	9.41667	-1.62816	9.41667	-1.9878
9.43333	-1.17668	4.71667	-1.3727	9.43333	-1.49518	9.43333	-1.69168	9.43333	-1.60841	9.43333	-1.97363
9.45	-1.18913	4.725	-1.38163	9.45	-1.50819	9.45	-1.69986	9.45	-1.57468	9.45	-1.99029
9.46667	-1.18619	4.73333	-1.3699	9.46667	-1.51076	9.46667	-1.67623	9.46667	-1.57395	9.46667	-1.96181
9.48333	-1.18612	4.74167	-1.36212	9.48333	-1.50366	9.48333	-1.68065	9.48333	-1.57583	9.48333	-1.96985
9.5	-1.18829	4.75	-1.3767	9.5	-1.5063	9.5	-1.70382	9.5	-1.56581	9.5	-1.96701
9.51667	-1.18114	4.75833	-1.36494	9.51667	-1.51342	9.51667	-1.68074	9.51667	-1.62922	9.51667	-1.96973
9.53333	-1.15228	4.76667	-1.37277	9.53333	-1.51244	9.53333	-1.69573	9.53333	-1.56434	9.53333	-1.97103
9.55	-1.16235	4.775	-1.37235	9.55	-1.51373	9.55	-1.67973	9.55	-1.58696	9.55	-1.97245
9.56667	-1.17052	4.78333	-1.36613	9.56667	-1.5139	9.56667	-1.68975	9.56667	-1.5816	9.56667	-1.97375
9.58333	-1.16864	4.79167	-1.37524	9.58333	-1.51373	9.58333	-1.70014	9.58333	-1.577	9.58333	-1.96134
9.6	-1.18384	4.8	-1.37945	9.6	-1.51725	9.6	-1.70106	9.6	-1.58457	9.6	-1.96583
9.61667	-1.17072	4.80833	-1.3662	9.61667	-1.51851	9.61667	-1.69186	9.61667	-1.6033	9.61667	-1.95603
9.63333	-1.18061	4.81667	-1.36279	9.63333	-1.5199	9.63333	-1.6983	9.63333	-1.58925	9.63333	-1.97575
9.65	-1.18532	4.825	-1.37004	9.65	-1.5169	9.65	-1.69701	9.65	-1.61654	9.65	-1.97209
9.66667	-1.18834	4.83333	-1.38627	9.66667	-1.51722	9.66667	-1.68819	9.66667	-1.57845	9.66667	-1.95449
9.68333	-1.16582	4.84167	-1.377	9.68333	-1.50533	9.68333	-1.67246	9.68333	-1.60051	9.68333	-1.94716
9.7	-1.17742	4.85	-1.37957	9.7	-1.52471	9.7	-1.69186	9.7	-1.58965	9.7	-1.95165
9.71667	-1.17171	4.85833	-1.37303	9.71667	-1.51606	9.71667	-1.69922	9.71667	-1.54663	9.71667	-1.96583
9.73333	-1.18484	4.86667	-1.37928	9.73333	-1.5075	9.73333	-1.6857	9.73333	-1.55146	9.73333	-1.93795
9.75	-1.17699	4.875	-1.39852	9.75	-1.50639	9.75	-1.68276	9.75	-1.55405	9.75	-1.94598
9.76667	-1.15703	4.88333	-1.36922	9.76667	-1.50375	9.76667	-1.69085	9.76667	-1.56518	9.76667	-1.94905
9.78333	-1.17991	4.89167	-1.3793	9.78333	-1.49893	9.78333	-1.69729	9.78333	-1.58236	9.78333	-1.95248
9.8	-1.16501	4.9	-1.37804	9.8	-1.49885	9.8	-1.68809	9.8	-1.57433	9.8	-1.95484
9.81667	-1.20675	4.90833	-1.36036	9.81667	-1.49424	9.81667	-1.69021	9.81667	-1.57651	9.81667	-1.94008
9.83333	-1.17491	4.91667	-1.39125	9.83333	-1.48231	9.83333	-1.6835	9.83333	-1.55954	9.83333	-1.96453
9.85	-1.19085	4.925	-1.36697	9.85	-1.48555	9.85	-1.69683	9.85	-1.57585	9.85	-1.98225
9.86667	-1.17441	4.93333	-1.39536	9.86667	-1.4872	9.86667	-1.6914	9.86667	-1.54416	9.86667	-1.9474
9.88333	-1.17118	4.94167	-1.35721	9.88333	-1.48765	9.88333	-1.68625	9.88333	-1.55682	9.88333	-1.95732
9.9	-1.17587	4.95	-1.35838	9.9	-1.49291	9.9	-1.66823	9.9	-1.53534	9.9	-1.97209
9.91667	-1.16402	4.95833	-1.35721	9.91667	-1.48578	9.91667	-1.68065	9.91667	-1.5513	9.91667	-1.95071
9.93333	-1.17203	4.96667	-1.36552	9.93333	-1.47963	9.93333	-1.66998	9.93333	-1.54388	9.93333	-1.98001
9.95	-1.17242	4.975	-1.35817	9.95	-1.47859	9.95	-1.67678	9.95	-1.5543	9.95	-1.96134
9.96667	-1.15556	4.98333	-1.35548	9.96667	-1.48768	9.96667	-1.6743	9.96667	-1.55476	9.96667	-1.97316
9.98333	-1.16239	4.99167	-1.35343	9.98333	-1.48681	9.98333	-1.67596	9.98333	-1.56284	9.98333	-1.96134
10	-1.1668	5	-1.37116	10	-1.50096	10	-1.66409	10	-1.56249	10	-1.97599
10.0167	-1.16978	5.00833	-1.35307	10.0167	-1.50178	10.0167	-1.67954	10.0167	-1.54098	10.0167	-1.97835
10.0333	-1.15445	5.01667	-1.35939	10.0333	-1.5027	10.0333	-1.67715	10.0333	-1.52662	10.0333	-1.9845
10.05	-1.17	5.025	-1.3534	10.05	-1.50593	10.05	-1.66915	10.05	-1.53631	10.05	-1.9676
10.0667	-1.18125	5.03333	-1.36645	10.0667	-1.50331	10.0667	-1.68258	10.0667	-1.55674	10.0667	-1.97162
10.0833	-1.15939	5.04167	-1.35545	10.0833	-1.51378	10.0833	-1.66713	10.0833	-1.55298	10.0833	-1.96808
10.1	-1.18777	5.05	-1.33761	10.1	-1.50682	10.1	-1.67899	10.1	-1.55097	10.1	-1.96524
10.1167	-1.17096	5.05833	-1.34768	10.1167	-1.51334	10.1167	-1.66805	10.1167	-1.55928	10.1167	-1.96512
10.1333	-1.14336	5.06667	-1.33735	10.1333	-1.51098	10.1333	-1.6663	10.1333	-1.53865	10.1333	-1.98178
10.15	-1.16814	5.075	-1.35997	10.15	-1.51749	10.15	-1.66474	10.15	-1.54614	10.15	-1.97835
10.1667	-1.16135	5.08333	-1.33954	10.1667	-1.52285	10.1667	-1.65058	10.1667	-1.55842	10.1667	-1.97197
10.1833	-1.15953	5.09167	-1.3362	10.1833	-1.52079	10.1833	-1.66262	10.1833	-1.55349	10.1833	-1.9754
10.2	-1.16074	5.1	-1.33918	10.2	-1.52025	10.2	-1.65518	10.2	-1.56495	10.2	-1.98851
10.2167	-1.17254	5.10833	-1.33839	10.2167	-1.52929	10.2167	-1.64782	10.2167	-1.54757	10.2167	-1.9702
10.2333	-1.20498	5.11667	-1.35511	10.2333	-1.52495	10.2333	-1.65159	10.2333	-1.55082	10.2333	-1.98261
10.25	-1.14946	5.125	-1.34481	10.25	-1.52483	10.25	-1.66014	10.25	-1.53872	10.25	-1.99017
10.2667	-1.16662	5.13333	-1.33528	10.2667	-1.51731	10.2667	-1.65003	10.2667	-1.54162	10.2667	-1.97835
10.2833	-1.16863	5.14167	-1.37077	10.2833	-1.51103	10.2833	-1.65205	10.2833	-1.57446	10.2833	-1.95898
10.3	-1.15806	5.15	-1.33228	10.3	-1.50124	10.3	-1.65858	10.3	-1.53776	10.3	-1.95756
10.3167	-1.15007	5.15833	-1.35678	10.3167	-1.49696	10.3167	-1.66428	10.3167	-1.51163	10.3167	-1.95673
10.3333	-1.15645	5.16667	-1.34449	10.3333	-1.48647	10.3333	-1.66363	10.3333	-1.53163	10.3333	-1.95862
10.35	-1.16815	5.175	-1.35559	10.35	-1.48405	10.35	-1.67366	10.35	-1.52673	10.35	-1.94019
10.3667	-1.17334	5.18333	-1.34219	10.3667	-1.48271	10.3667	-1.66253	10.3667	-1.5207	10.3667	-1.93417
10.3833	-1.15956	5.19167	-1.34457	10.3833	-1.48529	10.3833	-1.67605	10.3833	-1.53013	10.3833	-1.9448
10.4	-1.17453	5.2	-1.35464	10.4	-1.47724	10.4	-1.68598	10.4	-1.55654	10.4	-1.94303
10.4167	-1.1783	5.20833	-1.34325	10.4167	-1.48705	10.4167	-1.69499	10.4167	-1.53821	10.4167	-1.93452
10.4333	-1.17254	5.21667	-1.34298	10.4333	-1.49318	10.4333	-1.68828	10.4333	-1.58378	10.4333	-1.93169
10.45	-1.18107	5.225	-1.34547	10.45	-1.50449	10.45	-1.69269	10.45	-1.54805	10.45	-1.91054
10.4667	-1.15342	5.23333	-1.34612	10.4667	-1.50055	10.4667	-1.68837	10.4667	-1.54975	10.4667	-1.94516
10.4833	-1.15763	5.24167	-1.34099	10.4833	-1.51772	10.4833	-1.69756	10.4833	-1.53016	10.4833	-1.92176
10.5	-1.17438	5.25	-1.3548	10.5	-1.52945	10.5	-1.69232	10.5	-1.54111	10.5	-1.93051
10.5167	-1.19848	5.25833	-1.34299	10.5167	-1.51956	10.5167	-1.68386	10.5167	-1.54337	10.5167	-1.91373
10.5333	-1.17837	5.26667	-1.35055	10.5333	-1.52661	10.5333	-1.68294	10.5333	-1.54007	10.5333	-1.9324
10.55	-1.20298	5.275	-1.36269	10.55	-1.53271	10.55	-1.67678	10.55	-1.54457	10.55	-1.93807
10.5667	-1.18703	5.28333	-1.35538	10.5667	-1.52123	10.5667	-1.68956	10.5667	-1.5373	10.5667	-1.92968
10.5833	-1.17111	5.29167	-1.34658	10.5833	-1.52737	10.5833	-1.67706	10.5833	-1.54007	10.5833	-1.93771
10.6	-1.18772	5.3	-1.35138	10.6	-1.52524	10.6	-1.67026	10.6	-1.54459	10.6	-1.93181
10.6167	-1.18496	5.30833	-1.35687	10.6167	-1.52411	10.6167	-1.66281	10.6167	-1.54431	10.6167	-1.95473
10.6333	-1.18981	5.31667	-1.35835	10.6333	-1.52698	10.6333	-1.65941	10.6333	-1.52894	10.6333	-1.93689
10.65	-1.1715	5.325	-1.36266	10.65	-1.51349	10.65	-1.66272	10.65	-1.56681	10.65	-1.94492
10.6667	-1.172	5.33333	-1.3647	10.6667	-1.51507	10.6667	-1.66336	10.6667	-1.53778	10.6667	-1.96051
10.6833	-1.16077	5.34167	-1.3417	10.6833	-1.50658	10.6833	-1.68285	10.6833	-1.56304	10.6833	-1.95945
10.7	-1.17654	5.35	-1.34137	10.7	-1.49417	10.7	-1.67062	10.7	-1.5312	10.7	-1.95874
10.7167	-1.16052	5.35833	-1.3489	10.7167	-1.50177	10.7167	-1.67715	10.7167	-1.54957	10.7167	-1.95366
10.7333	-1.153	5.36667	-1.34346	10.7333	-1.49816	10.7333	-1.68359	10.7333	-1.54874	10.7333	-1.96252
10.75	-1.18082	5.375	-1.34773	10.75	-1.50141	10.75	-1.69122	10.75	-1.53232	10.75	-1.94716
10.7667	-1.16234	5.38333	-1.36398	10.7667	-1.49614	10.7667	-1.68653	10.7667	-1.62755	10.7667	-1.94976
10.7833	-1.16563	5.39167	-1.34554	10.7833	-1.49374	10.7833	-1.68717	10.7833	-1.52162	10.7833	-1.94291
10.8	-1.17836	5.4	-1.33879	10.8	-1.49533	10.8	-1.68947	10.8	-1.54586	10.8	-1.92413
10.8167	-1.15341	5.40833	-1.34191	10.8167	-1.50228	10.8167	-1.70143	10.8167	-1.54381	10.8167	-1.93996
10.8333	-1.1651	5.41667	-1.34581	10.8333	-1.49524	10.8333	-1.69536	10.8333	-1.54345	10.8333	-1.93889
10.85	-1.17398	5.425	-1.35193	10.85	-1.48922	10.85	-1.69848	10.85	-1.54497	10.85	-1.95272
10.8667	-1.18623	5.43333	-1.33889	10.8667	-1.49622	10.8667	-1.69462	10.8667	-1.56391	10.8667	-1.95154
10.8833	-1.18552	5.44167	-1.3491	10.8833	-1.49379	10.8833	-1.69168	10.8833	-1.53755	10.8833	-1.93925
10.9	-1.20093	5.45	-1.35239	10.9	-1.48659	10.9	-1.67881	10.9	-1.5405	10.9	-1.9363
10.9167	-1.18981	5.45833	-1.3403	10.9167	-1.48925	10.9167	-1.67642	10.9167	-1.54945	10.9167	-1.93996
10.9333	-1.19083	5.46667	-1.34332	10.9333	-1.48914	10.9333	-1.67044	10.9333	-1.55471	10.9333	-1.95012
10.95	-1.18839	5.475	-1.33467	10.95	-1.48557	10.95	-1.66897	10.95	-1.55872	10.95	-1.94976
10.9667	-1.18654	5.48333	-1.34176	10.9667	-1.47903	10.9667	-1.66465	10.9667	-1.5973	10.9667	-1.94811
10.9833	-1.16442	5.49167	-1.33201	10.9833	-1.48418	10.9833	-1.66115	10.9833	-1.58343	10.9833	-1.9422
11	-1.17109	5.5	-1.3391	11	-1.48385	11	-1.67366	11	-1.57036	11	-1.94433
11.0167	-1.15846	5.50833	-1.34576	11.0167	-1.48999	11.0167	-1.66768	11.0167	-1.58117	11.0167	-1.94197
11.0333	-1.18058	5.51667	-1.34617	11.0333	-1.50524	11.0333	-1.66989	11.0333	-1.61481	11.0333	-1.9396
11.05	-1.15715	5.525	-1.34162	11.05	-1.49285	11.05	-1.6892	11.05	-1.60269	11.05	-1.94976
11.0667	-1.16116	5.53333	-1.34269	11.0667	-1.49807	11.0667	-1.67651	11.0667	-1.57646	11.0667	-1.95874
11.0833	-1.1608	5.54167	-1.33264	11.0833	-1.51598	11.0833	-1.68129	11.0833	-1.57359	11.0833	-1.95402
11.1	-1.15853	5.55	-1.34671	11.1	-1.52159	11.1	-1.69104	11.1	-1.56358	11.1	-1.95425
11.1167	-1.16171	5.55833	-1.33196	11.1167	-1.5205	11.1167	-1.70823	11.1167	-1.56447	11.1167	-1.95248
11.1333	-1.16026	5.56667	-1.33875	11.1333	-1.52678	11.1333	-1.68386	11.1333	-1.57718	11.1333	-1.96477
11.15	-1.16856	5.575	-1.33843	11.15	-1.52685	11.15	-1.69343	11.15	-1.56246	11.15	-1.98296
11.1667	-1.22075	5.58333	-1.34277	11.1667	-1.52421	11.1667	-1.70474	11.1667	-1.56185	11.1667	-1.96063
11.1833	-1.18554	5.59167	-1.33691	11.1833	-1.52924	11.1833	-1.69333	11.1833	-1.55486	11.1833	-1.96158
11.2	-1.20554	5.6	-1.34285	11.2	-1.52437	11.2	-1.70814	11.2	-1.56215	11.2	-1.97481
11.2167	-1.20158	5.60833	-1.35149	11.2167	-1.52855	11.2167	-1.6915	11.2167	-1.53743	11.2167	-1.98922
11.2333	-1.18918	5.61667	-1.33099	11.2333	-1.5212	11.2333	-1.67954	11.2333	-1.52769	11.2333	-1.96087
11.25	-1.21397	5.625	-1.33915	11.25	-1.51351	11.25	-1.6777	11.25	-1.53366	11.25	-1.96512
11.2667	-1.19848	5.63333	-1.33198	11.2667	-1.50979	11.2667	-1.66272	11.2667	-1.55011	11.2667	-1.97292
11.2833	-1.18505	5.64167	-1.33911	11.2833	-1.50982	11.2833	-1.68258	11.2833	-1.54762	11.2833	-1.9741
11.3	-1.19036	5.65	-1.34138	11.3	-1.50168	11.3	-1.65324	11.3	-1.53979	11.3	-1.97824
11.3167	-1.19269	5.65833	-1.33663	11.3167	-1.49185	11.3167	-1.66667	11.3167	-1.54691	11.3167	-1.97127
11.3333	-1.15895	5.66667	-1.35595	11.3333	-1.49263	11.3333	-1.67007	11.3333	-1.55214	11.3333	-1.97457
11.35	-1.14972	5.675	-1.33928	11.35	-1.49508	11.35	-1.67743	11.35	-1.52637	11.35	-1.96028
11.3667	-1.16246	5.68333	-1.34048	11.3667	-1.50035	11.3667	-1.6823	11.3667	-1.54919	11.3667	-1.97682
11.3833	-1.18266	5.69167	-1.35455	11.3833	-1.48569	11.3833	-1.70501	11.3833	-1.55918	11.3833	-1.96323
11.4	-1.15851	5.7	-1.34977	11.4	-1.48817	11.4	-1.71292	11.4	-1.57527	11.4	-1.96819
11.4167	-1.20723	5.70833	-1.39559	11.4167	-1.48275	11.4167	-1.70455	11.4167	-1.54274	11.4167	-1.95673
11.4333	-1.16717	5.71667	-1.38871	11.4333	-1.4918	11.4333	-1.71393	11.4333	-1.53748	11.4333	-1.9637
11.45	-1.22442	5.725	-1.39711	11.45	-1.49006	11.45	-1.69959	11.45	-1.54477	11.45	-1.97363
11.4667	-1.19149	5.73333	-1.38768	11.4667	-1.49704	11.4667	-1.68212	11.4667	-1.53778	11.4667	-1.96394
11.4833	-1.1883	5.74167	-1.38638	11.4833	-1.49478	11.4833	-1.67642	11.4833	-1.54131	11.4833	-1.97682
11.5	-1.18028	5.75	-1.37683	11.5	-1.49845	11.5	-1.6743	11.5	-1.53954	11.5	-1.97292
11.5167	-1.20402	5.75833	-1.38432	11.5167	-1.49258	11.5167	-1.68156	11.5167	-1.54223	11.5167	-1.98485
11.5333	-1.20057	5.76667	-1.38418	11.5333	-1.49937	11.5333	-1.65692	11.5333	-1.54187	11.5333	-1.97729
11.55	-1.18574	5.775	-1.39517	11.55	-1.4983	11.55	-1.65426	11.55	-1.55166	11.55	-1.97587
11.5667	-1.21916	5.78333	-1.37869	11.5667	-1.50047	11.5667	-1.67853	11.5667	-1.54614	11.5667	-1.96961
11.5833	-1.18788	5.79167	-1.39484	11.5833	-1.49854	11.5833	-1.68129	11.5833	-1.63494	11.5833	-1.98509
11.6	-1.19146	5.8	-1.39272	11.6	-1.50198	11.6	-1.67789	11.6	-1.54754	11.6	-1.99147
11.6167	-1.18144	5.80833	-1.38755	11.6167	-1.49413	11.6167	-1.67917	11.6167	-1.52716	11.6167	-1.98131
11.6333	-1.20546	5.81667	-1.37989	11.6333	-1.50339	11.6333	-1.69517	11.6333	-1.55949	11.6333	-1.9819
11.65	-1.19142	5.825	-1.38924	11.65	-1.50135	11.65	-1.70382	11.65	-1.5509	11.65	-1.9715
11.6667	-1.2276	5.83333	-1.39618	11.6667	-1.50586	11.6667	-1.70207	11.6667	-1.55079	11.6667	-1.97918
11.6833	-1.18897	5.84167	-1.39252	11.6833	-1.50193	11.6833	-1.70529	11.6833	-1.57565	11.6833	-1.9741
11.7	-1.20355	5.85	-1.39538	11.7	-1.50694	11.7	-1.70133	11.7	-1.54645	11.7	-1.99371
11.7167	-1.19592	5.85833	-1.38911	11.7167	-1.50714	11.7167	-1.69674	11.7167	-1.54752	11.7167	-1.95827
11.7333	-1.16784	5.86667	-1.38573	11.7333	-1.50847	11.7333	-1.70317	11.7333	-1.61276	11.7333	-1.9617
11.75	-1.17549	5.875	-1.3857	11.75	-1.50491	11.75	-1.70005	11.75	-1.60617	11.75	-1.97044
11.7667	-1.16941	5.88333	-1.38816	11.7667	-1.50991	11.7667	-1.69361	11.7667	-1.63029	11.7667	-1.96985
11.7833	-1.19208	5.89167	-1.37878	11.7833	-1.50957	11.7833	-1.69517	11.7833	-1.634	11.7833	-1.97186
11.8	-1.17914	5.9	-1.39782	11.8	-1.51597	11.8	-1.6926	11.8	-1.64361	11.8	-1.96808
11.8167	-1.16693	5.90833	-1.37058	11.8167	-1.50689	11.8167	-1.68175	11.8167	-1.69617	11.8167	-1.97127
11.8333	-1.17552	5.91667	-1.40401	11.8333	-1.51532	11.8333	-1.6766	11.8333	-1.6676	11.8333	-1.97918
11.85	-1.1686	5.925	-1.38719	11.85	-1.51927	11.85	-1.66557	11.85	-1.65873	11.85	-1.96878
11.8667	-1.17564	5.93333	-1.3824	11.8667	-1.52086	11.8667	-1.67246	11.8667	-1.68956	11.8667	-1.97894
11.8833	-1.17475	5.94167	-1.38255	11.8833	-1.51349	11.8833	-1.67476	11.8833	-1.66742	11.8833	-1.98202
11.9	-1.19189	5.95	-1.3843	11.9	-1.52201	11.9	-1.68276	11.9	-1.67622	11.9	-1.95898
11.9167	-1.14601	5.95833	-1.38513	11.9167	-1.52504	11.9167	-1.66676	11.9167	-1.66994	11.9167	-1.97894
11.9333	-1.1686	5.96667	-1.37794	11.9333	-1.53076	11.9333	-1.6617	11.9333	-1.66867	11.9333	-1.96701
11.95	-1.16511	5.975	-1.387	11.95	-1.53125	11.95	-1.6469	11.95	-1.6752	11.95	-1.98438
11.9667	-1.16824	5.98333	-1.39265	11.9667	-1.52758	11.9667	-1.68819	11.9667	-1.68453	11.9667	-1.97741
11.9833	-1.16546	5.99167	-1.37903	11.9833	-1.52997	11.9833	-1.68809	11.9833	-1.66005	11.9833	-1.97812
12	-1.16021	6	-1.37061	12	-1.52042	12	-1.6812	12	-1.6616	12	-1.96111
12.0167	-1.15758	6.00833	-1.39091	12.0167	-1.53137	12.0167	-1.69104	12.0167	-1.6829	12.0167	-1.95827
12.0333	-1.1874	6.01667	-1.38286	12.0333	-1.52182	12.0333	-1.69067	12.0333	-1.68938	12.0333	-1.94976
12.05	-1.15066	6.025	-1.38513	12.05	-1.51649	12.05	-1.70768	12.05	-1.64503	12.05	-1.94622
12.0667	-1.15866	6.03333	-1.3889	12.0667	-1.51638	12.0667	-1.71099	12.0667	-1.67169	12.0667	-1.91692
12.0833	-1.15292	6.04167	-1.38835	12.0833	-1.51577	12.0833	-1.70483	12.0833	-1.65294	12.0833	-1.92436
12.1	-1.16102	6.05	-1.36284	12.1	-1.51054	12.1	-1.6915	12.1	-1.65878	12.1	-1.93819
12.1167	-1.15963	6.05833	-1.39599	12.1167	-1.51342	12.1167	-1.68414	12.1167	-1.65611	12.1167	-1.92944
12.1333	-1.20225	6.06667	-1.38233	12.1333	-1.50564	12.1333	-1.66731	12.1333	-1.69164	12.1333	-1.9285
12.15	-1.19278	6.075	-1.38152	12.15	-1.50007	12.15	-1.67862	12.15	-1.65591	12.15	-1.92377
12.1667	-1.21223	6.08333	-1.37941	12.1667	-1.50615	12.1667	-1.66952	12.1667	-1.66989	12.1667	-1.93913
12.1833	-1.16905	6.09167	-1.37646	12.1833	-1.5002	12.1833	-1.66014	12.1833	-1.68316	12.1833	-1.9591
12.2	-1.16937	6.1	-1.37449	12.2	-1.49882	12.2	-1.65849	12.2	-1.67858	12.2	-1.96323
12.2167	-1.1849	6.10833	-1.38081	12.2167	-1.50101	12.2167	-1.6698	12.2167	-1.6738	12.2167	-1.99135
12.2333	-1.19054	6.11667	-1.37321	12.2333	-1.48631	12.2333	-1.65895	12.2333	-1.6708	12.2333	-1.9637
12.25	-1.18239	6.125	-1.36299	12.25	-1.48792	12.25	-1.65858	12.25	-1.67914	12.25	-1.96819
12.2667	-1.15203	6.13333	-1.35791	12.2667	-1.49112	12.2667	-1.66704	12.2667	-1.67802	12.2667	-1.98414
12.2833	-1.19574	6.14167	-1.38	12.2833	-1.48937	12.2833	-1.67228	12.2833	-1.6569	12.2833	-1.95343
12.3	-1.16244	6.15	-1.36336	12.3	-1.48764	12.3	-1.6903	12.3	-1.66598	12.3	-1.94386
12.3167	-1.16733	6.15833	-1.37598	12.3167	-1.49441	12.3167	-1.68791	12.3167	-1.65543	12.3167	-1.9884
12.3333	-1.1723	6.16667	-1.37451	12.3333	-1.49153	12.3333	-1.6835	12.3333	-1.65789	12.3333	-1.90901
12.35	-1.16755	6.175	-1.37016	12.35	-1.49842	12.35	-1.69674	12.35	-1.69368	12.35	-1.9207
12.3667	-1.16466	6.18333	-1.38006	12.3667	-1.49772	12.3667	-1.70244	12.3667	-1.66145	12.3667	-1.92826
12.3833	-1.15626	6.19167	-1.37475	12.3833	-1.49221	12.3833	-1.71375	12.3833	-1.71678	12.3833	-1.91751
12.4	-1.16719	6.2	-1.39028	12.4	-1.49028	12.4	-1.69812	12.4	-1.65998	12.4	-1.92153
12.4167	-1.15793	6.20833	-1.38637	12.4167	-1.49906	12.4167	-1.69729	12.4167	-1.66308	12.4167	-1.92224
12.4333	-1.15812	6.21667	-1.38225	12.4333	-1.49467	12.4333	-1.68212	12.4333	-1.65962	12.4333	-1.93476
12.45	-1.18729	6.225	-1.38369	12.45	-1.4884	12.45	-1.68782	12.45	-1.67978	12.45	-1.92791
12.4667	-1.15506	6.23333	-1.38616	12.4667	-1.49003	12.4667	-1.67651	12.4667	-1.64976	12.4667	-1.9337
12.4833	-1.16394	6.24167	-1.40783	12.4833	-1.48642	12.4833	-1.66676	12.4833	-1.63662	12.4833	-1.94197
12.5	-1.16503	6.25	-1.41153	12.5	-1.4915	12.5	-1.64718	12.5	-1.6568	12.5	-1.94279
12.5167	-1.15411	6.25833	-1.40985	12.5167	-1.48619	12.5167	-1.65931	12.5167	-1.64763	12.5167	-1.93677
12.5333	-1.17974	6.26667	-1.38121	12.5333	-1.49509	12.5333	-1.65683	12.5333	-1.69159	12.5333	-1.9396
12.55	-1.161	6.275	-1.39168	12.55	-1.4925	12.55	-1.68386	12.55	-1.69419	12.55	-1.94716
12.5667	-1.16287	6.28333	-1.41484	12.5667	-1.49263	12.5667	-1.70731	12.5667	-1.64325	12.5667	-1.93949
12.5833	-1.18018	6.29167	-1.38354	12.5833	-1.49678	12.5833	-1.67403	12.5833	-1.65106	12.5833	-1.94917
12.6	-1.20048	6.3	-1.41138	12.6	-1.50222	12.6	-1.67945	12.6	-1.65334	12.6	-1.9663
12.6167	-1.17627	6.30833	-1.38007	12.6167	-1.49601	12.6167	-1.68837	12.6167	-1.65345	12.6167	-1.9663
12.6333	-1.1764	6.31667	-1.3919	12.6333	-1.49852	12.6333	-1.70483	12.6333	-1.67263	12.6333	-1.95378
12.65	-1.1758	6.325	-1.39577	12.65	-1.4969	12.65	-1.71715	12.65	-1.6859	12.65	-1.9591
12.6667	-1.17431	6.33333	-1.39042	12.6667	-1.49666	12.6667	-1.69876	12.6667	-1.69246	12.6667	-1.95945
12.6833	-1.17452	6.34167	-1.38827	12.6833	-1.49566	12.6833	-1.69232	12.6833	-1.71017	12.6833	-1.95319
12.7	-1.17549	6.35	-1.39876	12.7	-1.49308	12.7	-1.69389	12.7	-1.70821	12.7	-1.96512
12.7167	-1.18093	6.35833	-1.38454	12.7167	-1.49443	12.7167	-1.67163	12.7167	-1.67929	12.7167	-1.97398
12.7333	-1.17012	6.36667	-1.40501	12.7333	-1.50038	12.7333	-1.66722	12.7333	-1.75368	12.7333	-1.95142
12.75	-1.17939	6.375	-1.39647	12.75	-1.50044	12.75	-1.65812	12.75	-1.65713	12.75	-1.9676
12.7667	-1.16489	6.38333	-1.38042	12.7667	-1.50811	12.7667	-1.66538	12.7667	-1.65502	12.7667	-1.97316
12.7833	-1.17451	6.39167	-1.38296	12.7833	-1.50712	12.7833	-1.66005	12.7833	-1.6567	12.7833	-1.95083
12.8	-1.18059	6.4	-1.38244	12.8	-1.51832	12.8	-1.68285	12.8	-1.6473	12.8	-1.9617
12.8167	-1.16622	6.40833	-1.3891	12.8167	-1.51798	12.8167	-1.67191	12.8167	-1.6611	12.8167	-1.95638
12.8333	-1.17369	6.41667	-1.38509	12.8333	-1.51893	12.8333	-1.68819	12.8333	-1.6459	12.8333	-1.93358
12.85	-1.19553	6.425	-1.38689	12.85	-1.52567	12.85	-1.70777	12.85	-1.61814	12.85	-1.93204
12.8667	-1.16643	6.43333	-1.39459	12.8667	-1.52089	12.8667	-1.69655	12.8667	-1.62142	12.8667	-1.93677
12.8833	-1.16223	6.44167	-1.38659	12.8833	-1.52802	12.8833	-1.70023	12.8833	-1.62531	12.8833	-1.92153
12.9	-1.17007	6.45	-1.38584	12.9	-1.52783	12.9	-1.68745	12.9	-1.61819	12.9	-1.90936
12.9167	-1.18847	6.45833	-1.38003	12.9167	-1.52152	12.9167	-1.68653	12.9167	-1.59037	12.9167	-1.90487
12.9333	-1.1769	6.46667	-1.38328	12.9333	-1.52591	12.9333	-1.68699	12.9333	-1.62371	12.9333	-1.93736
12.95	-1.15136	6.475	-1.39304	12.95	-1.53048	12.95	-1.67798	12.95	-1.63972	12.95	-1.92425
12.9667	-1.17203	6.48333	-1.3891	12.9667	-1.52741	12.9667	-1.67338	12.9667	-1.6307	12.9667	-1.93063
12.9833	-1.18334	6.49167	-1.38595	12.9833	-1.53065	12.9833	-1.66437	12.9833	-1.65594	12.9833	-1.93641
13	-1.19193	6.5	-1.38373	13	-1.53691	13	-1.6572	13	-1.6121	13	-1.93949
13.0167	-1.18669	6.50833	-1.37349	13.0167	-1.53401	13.0167	-1.6652	13.0167	-1.62089	13.0167	-1.96512
13.0333	-1.19866	6.51667	-1.42478	13.0333	-1.53599	13.0333	-1.6698	13.0333	-1.62267	13.0333	-1.96311
13.05	-1.16819	6.525	-1.36638	13.05	-1.53518	13.05	-1.66851	13.05	-1.65121	13.05	-1.96406
13.0667	-1.15496	6.53333	-1.36945	13.0667	-1.54243	13.0667	-1.6766	13.0667	-1.6263	13.0667	-1.965
13.0833	-1.17099	6.54167	-1.37529	13.0833	-1.53712	13.0833	-1.65996	13.0833	-1.62513	13.0833	-1.97729
13.1	-1.17089	6.55	-1.37762	13.1	-1.53762	13.1	-1.69379	13.1	-1.62028	13.1	-1.96394
13.1167	-1.17277	6.55833	-1.36347	13.1167	-1.52963	13.1167	-1.68791	13.1167	-1.61626	13.1167	-1.94315
13.1333	-1.15564	6.56667	-1.36144	13.1333	-1.52879	13.1333	-1.68892	13.1333	-1.64361	13.1333	-1.94114
13.15	-1.16491	6.575	-1.35354	13.15	-1.52882	13.15	-1.70198	13.15	-1.64305	13.15	-1.9448
13.1667	-1.18019	6.58333	-1.36347	13.1667	-1.53761	13.1667	-1.70529	13.1667	-1.65278	13.1667	-1.93346
13.1833	-1.19563	6.59167	-1.35583	13.1833	-1.53129	13.1833	-1.71044	13.1833	-1.62318	13.1833	-1.935
13.2	-1.17276	6.6	-1.35493	13.2	-1.52664	13.2	-1.71467	13.2	-1.64946	13.2	-1.89625
13.2167	-1.20187	6.60833	-1.35635	13.2167	-1.52446	13.2167	-1.68432	13.2167	-1.64829	13.2167	-1.91101
13.2333	-1.18672	6.61667	-1.35533	13.2333	-1.52795	13.2333	-1.70299	13.2333	-1.64094	13.2333	-1.9246
13.25	-1.20616	6.625	-1.36146	13.25	-1.53008	13.25	-1.70851	13.25	-1.64371	13.25	-1.94079
13.2667	-1.19734	6.63333	-1.34877	13.2667	-1.52457	13.2667	-1.7086	13.2667	-1.63413	13.2667	-1.93157
13.2833	-1.20658	6.64167	-1.36191	13.2833	-1.51342	13.2833	-1.70593	13.2833	-1.64384	13.2833	-1.93559
13.3	-1.21418	6.65	-1.34802	13.3	-1.52791	13.3	-1.67678	13.3	-1.64747	13.3	-1.94409
13.3167	-1.20211	6.65833	-1.35465	13.3167	-1.51229	13.3167	-1.69894	13.3167	-1.67416	13.3167	-1.9474
13.3333	-1.18171	6.66667	-1.34266	13.3333	-1.50469	13.3333	-1.66851	13.3333	-1.63215	13.3333	-1.95697
13.35	-1.19328	6.675	-1.34465	13.35	-1.50728	13.35	-1.67697	13.35	-1.63405	13.35	-1.96914
13.3667	-1.20988	6.68333	-1.35267	13.3667	-1.49808	13.3667	-1.66676	13.3667	-1.64946	13.3667	-1.96571
13.3833	-1.18474	6.69167	-1.32758	13.3833	-1.49864	13.3833	-1.66621	13.3833	-1.67078	13.3833	-1.96902
13.4	-1.18318	6.7	-1.3384	13.4	-1.49012	13.4	-1.66612	13.4	-1.6476	13.4	-1.95035
13.4167	-1.182	6.70833	-1.34687	13.4167	-1.48481	13.4167	-1.68644	13.4167	-1.64475	13.4167	-1.93984
13.4333	-1.18904	6.71667	-1.34197	13.4333	-1.49315	13.4333	-1.67402	13.4333	-1.66043	13.4333	-1.95165
13.45	-1.18666	6.725	-1.35885	13.45	-1.49033	13.45	-1.67117	13.45	-1.66598	13.45	-1.93807
13.4667	-1.17541	6.73333	-1.34844	13.4667	-1.48938	13.4667	-1.67862	13.4667	-1.64963	13.4667	-1.93275
13.4833	-1.17543	6.74167	-1.34686	13.4833	-1.49719	13.4833	-1.66796	13.4833	-1.66	13.4833	-1.92153
13.5	-1.17984	6.75	-1.33994	13.5	-1.49259	13.5	-1.67467	13.5	-1.67479	13.5	-1.94279
13.5167	-1.18563	6.75833	-1.35129	13.5167	-1.49934	13.5167	-1.696	13.5167	-1.68173	13.5167	-1.9181
13.5333	-1.17405	6.76667	-1.34373	13.5333	-1.49489	13.5333	-1.66888	13.5333	-1.65505	13.5333	-1.90865
13.55	-1.17138	6.775	-1.34374	13.55	-1.49544	13.55	-1.67991	13.55	-1.66857	13.55	-1.92803
13.5667	-1.18694	6.78333	-1.35426	13.5667	-1.51286	13.5667	-1.69333	13.5667	-1.66163	13.5667	-1.91456
13.5833	-1.18378	6.79167	-1.3468	13.5833	-1.49308	13.5833	-1.68956	13.5833	-1.68582	13.5833	-1.91149
13.6	-1.16278	6.8	-1.3431	13.6	-1.4969	13.6	-1.7108	13.6	-1.66608	13.6	-1.9168
13.6167	-1.17159	6.80833	-1.34155	13.6167	-1.50787	13.6167	-1.71136	13.6167	-1.67388	13.6167	-1.91031
13.6333	-1.15487	6.81667	-1.36258	13.6333	-1.50349	13.6333	-1.71356	13.6333	-1.63566	13.6333	-1.91928
13.65	-1.15367	6.825	-1.36365	13.65	-1.4946	13.65	-1.69094	13.65	-1.65261	13.65	-1.91928
13.6667	-1.15968	6.83333	-1.36381	13.6667	-1.51074	13.6667	-1.70869	13.6667	-1.62719	13.6667	-1.90121
13.6833	-1.20114	6.84167	-1.34228	13.6833	-1.4997	13.6833	-1.67007	13.6833	-1.64458	13.6833	-1.91869
13.7	-1.18701	6.85	-1.35202	13.7	-1.51041	13.7	-1.68883	13.7	-1.63593	13.7	-1.91468
13.7167	-1.19232	6.85833	-1.35389	13.7167	-1.50212	13.7167	-1.66566	13.7167	-1.6109	13.7167	-1.91031
13.7333	-1.17364	6.86667	-1.33925	13.7333	-1.50799	13.7333	-1.66226	13.7333	-1.63149	13.7333	-1.90582
13.75	-1.18406	6.875	-1.35597	13.75	-1.5088	13.75	-1.67108	13.75	-1.62229	13.75	-1.92862
13.7667	-1.18626	6.88333	-1.35113	13.7667	-1.51391	13.7667	-1.66088	13.7667	-1.61583	13.7667	-1.89932
13.7833	-1.17428	6.89167	-1.34669	13.7833	-1.50742	13.7833	-1.67108	13.7833	-1.60633	13.7833	-1.90688
13.8	-1.21361	6.9	-1.35914	13.8	-1.51055	13.8	-1.67476	13.8	-1.66094	13.8	-1.91113
13.8167	-1.17706	6.90833	-1.36674	13.8167	-1.51803	13.8167	-1.67219	13.8167	-1.64214	13.8167	-1.91905
13.8333	-1.19166	6.91667	-1.35742	13.8333	-1.52018	13.8333	-1.66878	13.8333	-1.64752	13.8333	-1.91019
13.85	-1.18808	6.925	-1.36963	13.85	-1.51791	13.85	-1.67577	13.85	-1.637	13.85	-1.90735
13.8667	-1.18357	6.93333	-1.35795	13.8667	-1.51839	13.8667	-1.68828	13.8667	-1.63822	13.8667	-1.90747
13.8833	-1.22033	6.94167	-1.35308	13.8833	-1.52783	13.8833	-1.69196	13.8833	-1.64341	13.8833	-1.91716
13.9	-1.21409	6.95	-1.3538	13.9	-1.52037	13.9	-1.71062	13.9	-1.63703	13.9	-1.93819
13.9167	-1.20154	6.95833	-1.36589	13.9167	-1.50443	13.9167	-1.71126	13.9167	-1.67284	13.9167	-1.91834
13.9333	-1.19929	6.96667	-1.36991	13.9333	-1.5145	13.9333	-1.70235	13.9333	-1.67568	13.9333	-1.9181
13.95	-1.20069	6.975	-1.37034	13.95	-1.51201	13.95	-1.69223	13.95	-1.71439	13.95	-1.91279
13.9667	-1.22502	6.98333	-1.35335	13.9667	-1.51059	13.9667	-1.69223	13.9667	-1.68438	13.9667	-1.90971
13.9833	-1.20403	6.99167	-1.35236	13.9833	-1.51298	13.9833	-1.68616	13.9833	-1.66768	13.9833	-1.91409
14	-1.19768	7	-1.35538	14	-1.50865	14	-1.66391	14	-1.68661	14	-1.91444
14.0167	-1.19239	7.00833	-1.36065	14.0167	-1.49954	14.0167	-1.66373	14.0167	-1.66902	14.0167	-1.89636
14.0333	-1.19808	7.01667	-1.36721	14.0333	-1.50342	14.0333	-1.65637	14.0333	-1.6658	14.0333	-1.91397
14.05	-1.17137	7.025	-1.35103	14.05	-1.49659	14.05	-1.66244	14.05	-1.68303	14.05	-1.9129
14.0667	-1.17944	7.03333	-1.34718	14.0667	-1.50159	14.0667	-1.66345	14.0667	-1.67007	14.0667	-1.89955
14.0833	-1.17645	7.04167	-1.33239	14.0833	-1.49985	14.0833	-1.64285	14.0833	-1.69271	14.0833	-1.9142
14.1	-1.18198	7.05	-1.34234	14.1	-1.49302	14.1	-1.66501	14.1	-1.65268	14.1	-1.89885
14.1167	-1.17523	7.05833	-1.331	14.1167	-1.50248	14.1167	-1.67375	14.1167	-1.68478	14.1167	-1.89152
14.1333	-1.17665	7.06667	-1.34191	14.1333	-1.51165	14.1333	-1.67246	14.1333	-1.71884	14.1333	-1.90924
14.15	-1.18326	7.075	-1.34603	14.15	-1.51296	14.15	-1.66363	14.15	-1.66379	14.15	-1.91078
14.1667	-1.19429	7.08333	-1.35394	14.1667	-1.50314	14.1667	-1.67632	14.1667	-1.63779	14.1667	-1.90605
14.1833	-1.16858	7.09167	-1.33535	14.1833	-1.49633	14.1833	-1.67311	14.1833	-1.69129	14.1833	-1.89577
14.2	-1.21413	7.1	-1.3407	14.2	-1.49765	14.2	-1.67862	14.2	-1.65327	14.2	-1.90274
14.2167	-1.19729	7.10833	-1.34151	14.2167	-1.4987	14.2167	-1.68901	14.2167	-1.6293	14.2167	-1.92129
14.2333	-1.1907	7.11667	-1.3431	14.2333	-1.50084	14.2333	-1.68662	14.2333	-1.64826	14.2333	-1.92011
14.25	-1.18485	7.125	-1.33957	14.25	-1.50121	14.25	-1.68865	14.25	-1.6264	14.25	-1.91007
14.2667	-1.20077	7.13333	-1.3449	14.2667	-1.50825	14.2667	-1.69848	14.2667	-1.63166	14.2667	-1.92614
14.2833	-1.19777	7.14167	-1.33771	14.2833	-1.50214	14.2833	-1.67973	14.2833	-1.63461	14.2833	-1.92141
14.3	-1.19719	7.15	-1.34565	14.3	-1.50764	14.3	-1.68359	14.3	-1.64473	14.3	-1.93086
14.3167	-1.18106	7.15833	-1.34169	14.3167	-1.5198	14.3167	-1.70106	14.3167	-1.6337	14.3167	-1.93051
14.3333	-1.20675	7.16667	-1.35261	14.3333	-1.51173	14.3333	-1.68855	14.3333	-1.65238	14.3333	-1.94953
14.35	-1.18397	7.175	-1.34002	14.35	-1.50262	14.35	-1.688	14.35	-1.63128	14.35	-1.96075
14.3667	-1.19437	7.18333	-1.35745	14.3667	-1.51471	14.3667	-1.67329	14.3667	-1.66933	14.3667	-1.95862
14.3833	-1.176	7.19167	-1.34108	14.3833	-1.51339	14.3833	-1.69738	14.3833	-1.64013	14.3833	-1.95969
14.4	-1.20318	7.2	-1.34282	14.4	-1.5132	14.4	-1.70326	14.4	-1.64971	14.4	-1.95862
14.4167	-1.20045	7.20833	-1.35595	14.4167	-1.51873	14.4167	-1.68975	14.4167	-1.73551	14.4167	-1.9376
14.4333	-1.22791	7.21667	-1.34589	14.4333	-1.5144	14.4333	-1.68156	14.4333	-1.65789	14.4333	-1.95603
14.45	-1.20044	7.225	-1.33246	14.45	-1.5209	14.45	-1.69904	14.45	-1.61535	14.45	-1.95213
14.4667	-1.19431	7.23333	-1.3498	14.4667	-1.52114	14.4667	-1.70152	14.4667	-1.6261	14.4667	-1.96229
14.4833	-1.18068	7.24167	-1.33746	14.4833	-1.53034	14.4833	-1.69444	14.4833	-1.6399	14.4833	-1.95071
14.5	-1.18963	7.25	-1.34382	14.5	-1.51972	14.5	-1.70648	14.5	-1.62887	14.5	-1.96796
14.5167	-1.17718	7.25833	-1.33355	14.5167	-1.52631	14.5167	-1.6994	14.5167	-1.63482	14.5167	-1.94657
14.5333	-1.18382	7.26667	-1.34267	14.5333	-1.53223	14.5333	-1.712	14.5333	-1.64704	14.5333	-1.9409
14.55	-1.1924	7.275	-1.33402	14.55	-1.52544	14.55	-1.70041	14.55	-1.62384	14.55	-1.94244
14.5667	-1.17895	7.28333	-1.34129	14.5667	-1.5284	14.5667	-1.70703	14.5667	-1.6382	14.5667	-1.94929
14.5833	-1.21604	7.29167	-1.32771	14.5833	-1.53396	14.5833	-1.69435	14.5833	-1.63733	14.5833	-1.95024
14.6	-1.18304	7.3	-1.33818	14.6	-1.52729	14.6	-1.69085	14.6	-1.65362	14.6	-1.94338
14.6167	-1.19293	7.30833	-1.3365	14.6167	-1.53103	14.6167	-1.68276	14.6167	-1.64836	14.6167	-1.94386
14.6333	-1.21474	7.31667	-1.34291	14.6333	-1.53303	14.6333	-1.68662	14.6333	-1.65001	14.6333	-1.9513
14.65	-1.16692	7.325	-1.34479	14.65	-1.53967	14.65	-1.68966	14.65	-1.64214	14.65	-1.93854
14.6667	-1.19939	7.33333	-1.33839	14.6667	-1.54106	14.6667	-1.6892	14.6667	-1.68293	14.6667	-1.94043
14.6833	-1.16823	7.34167	-1.34148	14.6833	-1.53855	14.6833	-1.68947	14.6833	-1.66087	14.6833	-1.94598
14.7	-1.19173	7.35	-1.33987	14.7	-1.53166	14.7	-1.68653	14.7	-1.70557	14.7	-1.93807
14.7167	-1.19382	7.35833	-1.34409	14.7167	-1.52925	14.7167	-1.68156	14.7167	-1.70079	14.7167	-1.93736
14.7333	-1.19038	7.36667	-1.33973	14.7333	-1.52627	14.7333	-1.67568	14.7333	-1.67309	14.7333	-1.94598
14.75	-1.18493	7.375	-1.33706	14.75	-1.52093	14.75	-1.68478	14.75	-1.70011	14.75	-1.95236
14.7667	-1.19435	7.38333	-1.34478	14.7667	-1.52054	14.7667	-1.65941	14.7667	-1.67103	14.7667	-1.94256
14.7833	-1.21229	7.39167	-1.35974	14.7833	-1.51128	14.7833	-1.67789	14.7833	-1.68336	14.7833	-1.94764
14.8	-1.20529	7.4	-1.35816	14.8	-1.51147	14.8	-1.67605	14.8	-1.66432	14.8	-1.95803
14.8167	-1.18431	7.40833	-1.35264	14.8167	-1.49437	14.8167	-1.67375	14.8167	-1.66193	14.8167	-1.94445
14.8333	-1.21172	7.41667	-1.34923	14.8333	-1.49823	14.8333	-1.672	14.8333	-1.6596	14.8333	-1.96689
14.85	-1.19173	7.425	-1.35283	14.85	-1.49748	14.85	-1.66869	14.85	-1.66232	14.85	-1.96748
14.8667	-1.19797	7.43333	-1.33323	14.8667	-1.49387	14.8667	-1.66235	14.8667	-1.64099	14.8667	-1.96335
14.8833	-1.1863	7.44167	-1.34309	14.8833	-1.495	14.8833	-1.65913	14.8833	-1.63383	14.8833	-1.95354
14.9	-1.19286	7.45	-1.34298	14.9	-1.49339	14.9	-1.66327	14.9	-1.63233	14.9	-1.94114
14.9167	-1.18382	7.45833	-1.34633	14.9167	-1.49196	14.9167	-1.65177	14.9167	-1.64826	14.9167	-1.93771
14.9333	-1.19615	7.46667	-1.33237	14.9333	-1.48574	14.9333	-1.65361	14.9333	-1.64165	14.9333	-1.9539
14.95	-1.22189	7.475	-1.35167	14.95	-1.49227	14.95	-1.64598	14.95	-1.65195	14.95	-1.93925
14.9667	-1.22124	7.48333	-1.346	14.9667	-1.48846	14.9667	-1.65508	14.9667	-1.65108	14.9667	-1.93949
14.9833	-1.19785	7.49167	-1.32616	14.9833	-1.50719	14.9833	-1.65849	14.9833	-1.66707	14.9833	-1.9461
15	-1.22875	7.5	-1.34493	15	-1.4974	15	-1.66667	15	-1.66941	15	-1.93263
15.0167	-1.19701	7.50833	-1.34208	15.0167	-1.50674	15.0167	-1.67301	15.0167	-1.68077	15.0167	-1.91302
15.0333	-1.18259	7.51667	-1.33652	15.0333	-1.51224	15.0333	-1.67081	15.0333	-1.67754	15.0333	-1.90806
15.05	-1.19132	7.525	-1.33283	15.05	-1.50934	15.05	-1.67448	15.05	-1.68478	15.05	-1.9109
15.0667	-1.20396	7.53333	-1.33588	15.0667	-1.51605	15.0667	-1.69168	15.0667	-1.669	15.0667	-1.90641
15.0833	-1.21831	7.54167	-1.33499	15.0833	-1.52151	15.0833	-1.69205	15.0833	-1.66483	15.0833	-1.89447
15.1	-1.20211	7.55	-1.33311	15.1	-1.53026	15.1	-1.69039	15.1	-1.80126	15.1	-1.91893
15.1167	-1.22899	7.55833	-1.33659	15.1167	-1.53576	15.1167	-1.69113	15.1167	-1.64928	15.1167	-1.90853
15.1333	-1.19072	7.56667	-1.32683	15.1333	-1.54246	15.1333	-1.67945	15.1333	-1.64572	15.1333	-1.91609
15.15	-1.20171	7.575	-1.33167	15.15	-1.53656	15.15	-1.6995	15.15	-1.63916	15.15	-1.92094
15.1667	-1.19959	7.58333	-1.32676	15.1667	-1.536	15.1667	-1.68644	15.1667	-1.61461	15.1667	-1.90971
15.1833	-1.20163	7.59167	-1.32387	15.1833	-1.53742	15.1833	-1.66428	15.1833	-1.66046	15.1833	-1.90641
15.2	-1.19184	7.6	-1.31543	15.2	-1.53149	15.2	-1.6606	15.2	-1.63914	15.2	-1.91479
15.2167	-1.19773	7.60833	-1.32803	15.2167	-1.53255	15.2167	-1.664	15.2167	-1.64582	15.2167	-1.93618
15.2333	-1.18968	7.61667	-1.32539	15.2333	-1.51583	15.2333	-1.65885	15.2333	-1.64005	15.2333	-1.94421
15.25	-1.1893	7.625	-1.34323	15.25	-1.51347	15.25	-1.65113	15.25	-1.71785	15.25	-1.93819
15.2667	-1.19482	7.63333	-1.32454	15.2667	-1.51351	15.2667	-1.65407	15.2667	-1.71065	15.2667	-1.96205
15.2833	-1.18053	7.64167	-1.32615	15.2833	-1.49938	15.2833	-1.66878	15.2833	-1.68303	15.2833	-1.96111
15.3	-1.21381	7.65	-1.32206	15.3	-1.48464	15.3	-1.65646	15.3	-1.65911	15.3	-1.95165
15.3167	-1.18174	7.65833	-1.32552	15.3167	-1.48794	15.3167	-1.67798	15.3167	-1.68338	15.3167	-1.95614
15.3333	-1.17127	7.66667	-1.31908	15.3333	-1.48913	15.3333	-1.67191	15.3333	-1.67624	15.3333	-1.94102
15.35	-1.18423	7.675	-1.31959	15.35	-1.49739	15.35	-1.68248	15.35	-1.66796	15.35	-1.92365
15.3667	-1.16245	7.68333	-1.33007	15.3667	-1.50908	15.3667	-1.71697	15.3667	-1.68283	15.3667	-1.92933
15.3833	-1.16004	7.69167	-1.33624	15.3833	-1.50925	15.3833	-1.72267	15.3833	-1.67767	15.3833	-1.907
15.4	-1.18728	7.7	-1.3231	15.4	-1.52074	15.4	-1.73315	15.4	-1.68415	15.4	-1.91987
15.4167	-1.19183	7.70833	-1.34094	15.4167	-1.52737	15.4167	-1.73811	15.4167	-1.70257	15.4167	-1.89802
15.4333	-1.17576	7.71667	-1.3497	15.4333	-1.53016	15.4333	-1.74308	15.4333	-1.67853	15.4333	-1.89825
15.45	-1.18989	7.725	-1.33381	15.45	-1.53487	15.45	-1.71761	15.45	-1.6522	15.45	-1.88916
15.4667	-1.18347	7.73333	-1.35197	15.4667	-1.52446	15.4667	-1.72524	15.4667	-1.66366	15.4667	-1.9129
15.4833	-1.18809	7.74167	-1.34958	15.4833	-1.52008	15.4833	-1.71982	15.4833	-1.67058	15.4833	-1.90948
15.5	-1.19422	7.75	-1.33643	15.5	-1.51074	15.5	-1.71623	15.5	-1.64623	15.5	-1.89022
15.5167	-1.19381	7.75833	-1.34241	15.5167	-1.51426	15.5167	-1.70722	15.5167	-1.65616	15.5167	-1.87876
15.5333	-1.18805	7.76667	-1.33584	15.5333	-1.50233	15.5333	-1.71053	15.5333	-1.63911	15.5333	-1.88183
15.55	-1.20816	7.775	-1.3445	15.55	-1.49699	15.55	-1.69554	15.55	-1.65469	15.55	-1.90806
15.5667	-1.16317	7.78333	-1.34378	15.5667	-1.49898	15.5667	-1.70722	15.5667	-1.66704	15.5667	-1.88892
15.5833	-1.19262	7.79167	-1.33412	15.5833	-1.49772	15.5833	-1.70281	15.5833	-1.63428	15.5833	-1.92295
15.6	-1.17094	7.8	-1.35141	15.6	-1.51072	15.6	-1.69159	15.6	-1.64834	15.6	-1.90617
15.6167	-1.19484	7.80833	-1.35358	15.6167	-1.5058	15.6167	-1.68184	15.6167	-1.65009	15.6167	-1.90558
15.6333	-1.17626	7.81667	-1.34288	15.6333	-1.50771	15.6333	-1.69113	15.6333	-1.64608	15.6333	-1.93925
15.65	-1.19401	7.825	-1.34526	15.65	-1.51755	15.65	-1.69085	15.65	-1.67645	15.65	-1.92047
15.6667	-1.17857	7.83333	-1.32281	15.6667	-1.51179	15.6667	-1.69729	15.6667	-1.65517	15.6667	-1.91657
15.6833	-1.16873	7.84167	-1.33893	15.6833	-1.51879	15.6833	-1.71522	15.6833	-1.6477	15.6833	-1.91633
15.7	-1.15822	7.85	-1.34393	15.7	-1.54069	15.7	-1.72009	15.7	-1.68018	15.7	-1.91633
15.7167	-1.16124	7.85833	-1.32977	15.7167	-1.53307	15.7167	-1.70179	15.7167	-1.65731	15.7167	-1.92165
15.7333	-1.16109	7.86667	-1.34467	15.7333	-1.53806	15.7333	-1.71807	15.7333	-1.6569	15.7333	-1.937
15.75	-1.16145	7.875	-1.33905	15.75	-1.5334	15.75	-1.72791	15.75	-1.66664	15.75	-1.92684
15.7667	-1.16351	7.88333	-1.34126	15.7667	-1.53038	15.7667	-1.72561	15.7667	-1.67576	15.7667	-1.9259
15.7833	-1.17733	7.89167	-1.33905	15.7833	-1.52836	15.7833	-1.71421	15.7833	-1.66277	15.7833	-1.92413
15.8	-1.17482	7.9	-1.33922	15.8	-1.52835	15.8	-1.72497	15.8	-1.67756	15.8	-1.93771
15.8167	-1.18322	7.90833	-1.34352	15.8167	-1.52364	15.8167	-1.74198	15.8167	-1.75251	15.8167	-1.92744
15.8333	-1.18972	7.91667	-1.3323	15.8333	-1.52053	15.8333	-1.73536	15.8333	-1.68923	15.8333	-1.94598
15.85	-1.20686	7.925	-1.32819	15.85	-1.51634	15.85	-1.74096	15.85	-1.68333	15.85	-1.92377
15.8667	-1.21435	7.93333	-1.34791	15.8667	-1.5199	15.8667	-1.74418	15.8667	-1.70394	15.8667	-1.93086
15.8833	-1.23755	7.94167	-1.33201	15.8833	-1.51018	15.8833	-1.73848	15.8833	-1.68392	15.8833	-1.93653
15.9	-1.19235	7.95	-1.33936	15.9	-1.51252	15.9	-1.73076	15.9	-1.68735	15.9	-1.91409
15.9167	-1.19376	7.95833	-1.33426	15.9167	-1.51505	15.9167	-1.71126	15.9167	-1.69042	15.9167	-1.97056
15.9333	-1.1876	7.96667	-1.36254	15.9333	-1.50631	15.9333	-1.7097	15.9333	-1.69724	15.9333	-1.93748
15.95	-1.16942	7.975	-1.332	15.95	-1.49983	15.95	-1.72965	15.95	-1.67289	15.95	-1.94835
15.9667	-1.18201	7.98333	-1.33313	15.9667	-1.50088	15.9667	-1.73434	15.9667	-1.68021	15.9667	-1.93535
15.9833	-1.17449	7.99167	-1.36187	15.9833	-1.49037	15.9833	-1.71347	15.9833	-1.64615	15.9833	-1.95106
16	-1.19803	8	-1.3305	16	-1.49436	16	-1.69913	16	-1.68892	16	-1.94445
16.0167	-1.19908	8.00833	-1.33194	16.0167	-1.50356	16.0167	-1.71549	16.0167	-1.65098	16.0167	-1.94587
16.0333	-1.19448	8.01667	-1.33677	16.0333	-1.50533	16.0333	-1.69159	16.0333	-1.69543	16.0333	-1.92885
16.05	-1.17126	8.025	-1.33445	16.05	-1.50974	16.05	-1.69205	16.05	-1.64351	16.05	-1.92058
16.0667	-1.19136	8.03333	-1.33598	16.0667	-1.51594	16.0667	-1.69784	16.0667	-1.65693	16.0667	-1.95851
16.0833	-1.18278	8.04167	-1.32945	16.0833	-1.50604	16.0833	-1.68589	16.0833	-1.65807	16.0833	-1.94244
16.1	-1.1998	8.05	-1.34318	16.1	-1.51812	16.1	-1.69793	16.1	-1.66775	16.1	-1.92507
16.1167	-1.19925	8.05833	-1.3468	16.1167	-1.52972	16.1167	-1.70851	16.1167	-1.64775	16.1167	-1.92684
16.1333	-1.20562	8.06667	-1.34535	16.1333	-1.52705	16.1333	-1.72267	16.1333	-1.67899	16.1333	-1.92129
16.15	-1.19382	8.075	-1.34427	16.15	-1.52931	16.15	-1.7177	16.15	-1.67124	16.15	-1.91834
16.1667	-1.19918	8.08333	-1.3417	16.1667	-1.53114	16.1667	-1.7269	16.1667	-1.64425	16.1667	-1.91846
16.1833	-1.21111	8.09167	-1.3323	16.1833	-1.55172	16.1833	-1.72561	16.1833	-1.64559	16.1833	-1.91373
16.2	-1.1953	8.1	-1.33661	16.2	-1.54681	16.2	-1.72653	16.2	-1.67779	16.2	-1.90523
16.2167	-1.21576	8.10833	-1.33384	16.2167	-1.53325	16.2167	-1.71963	16.2167	-1.67467	16.2167	-1.92566
16.2333	-1.19615	8.11667	-1.33401	16.2333	-1.52754	16.2333	-1.71798	16.2333	-1.68097	16.2333	-1.92803
16.25	-1.1851	8.125	-1.3403	16.25	-1.52555	16.25	-1.71697	16.25	-1.72794	16.25	-1.91976
16.2667	-1.18401	8.13333	-1.34504	16.2667	-1.52277	16.2667	-1.70795	16.2667	-1.67497	16.2667	-1.90688
16.2833	-1.17121	8.14167	-1.33487	16.2833	-1.50906	16.2833	-1.70106	16.2833	-1.66768	16.2833	-1.91645
16.3	-1.21375	8.15	-1.3431	16.3	-1.50872	16.3	-1.68037	16.3	-1.67241	16.3	-1.89176
16.3167	-1.19825	8.15833	-1.3389	16.3167	-1.50813	16.3167	-1.7029	16.3167	-1.66041	16.3167	-1.91019
16.3333	-1.18179	8.16667	-1.35258	16.3333	-1.49819	16.3333	-1.70658	16.3333	-1.66864	16.3333	-1.9083
16.35	-1.16471	8.175	-1.33228	16.35	-1.50317	16.35	-1.68092	16.35	-1.66948	16.35	-1.90381
16.3667	-1.17657	8.18333	-1.32593	16.3667	-1.50317	16.3667	-1.70253	16.3667	-1.67792	16.3667	-1.89471
16.3833	-1.17487	8.19167	-1.33246	16.3833	-1.50783	16.3833	-1.69618	16.3833	-1.70702	16.3833	-1.90605
16.4	-1.15314	8.2	-1.33118	16.4	-1.50293	16.4	-1.72064	16.4	-1.71144	16.4	-1.89802
16.4167	-1.1663	8.20833	-1.33724	16.4167	-1.51345	16.4167	-1.71559	16.4167	-1.69485	16.4167	-1.87498
16.4333	-1.22822	8.21667	-1.32109	16.4333	-1.5249	16.4333	-1.73802	16.4333	-1.68094	16.4333	-1.88845
16.45	-1.16401	8.225	-1.32724	16.45	-1.51976	16.45	-1.72616	16.45	-1.72626	16.45	-1.89648
16.4667	-1.16917	8.23333	-1.32741	16.4667	-1.52014	16.4667	-1.72956	16.4667	-1.68422	16.4667	-1.91149
16.4833	-1.21691	8.24167	-1.32947	16.4833	-1.53429	16.4833	-1.72542	16.4833	-1.68244	16.4833	-1.90605
16.5	-1.17906	8.25	-1.34221	16.5	-1.53356	16.5	-1.72028	16.5	-1.67978	16.5	-1.89849
16.5167	-1.19713	8.25833	-1.33248	16.5167	-1.53304	16.5167	-1.70667	16.5167	-1.67126	16.5167	-1.88904
16.5333	-1.18619	8.26667	-1.3349	16.5333	-1.53486	16.5333	-1.71126	16.5333	-1.74181	16.5333	-1.89294
16.55	-1.19948	8.275	-1.34619	16.55	-1.53451	16.55	-1.70418	16.55	-1.70351	16.55	-1.89766
16.5667	-1.20786	8.28333	-1.33405	16.5667	-1.53639	16.5667	-1.69812	16.5667	-1.66379	16.5667	-1.89294
16.5833	-1.20251	8.29167	-1.33363	16.5833	-1.53446	16.5833	-1.70023	16.5833	-1.67225	16.5833	-1.89837
16.6	-1.20707	8.3	-1.32085	16.6	-1.53843	16.6	-1.71439	16.6	-1.68303	16.6	-1.9142
16.6167	-1.21012	8.30833	-1.32534	16.6167	-1.53251	16.6167	-1.69527	16.6167	-1.66163	16.6167	-1.90345
16.6333	-1.20014	8.31667	-1.33928	16.6333	-1.5362	16.6333	-1.704	16.6333	-1.65985	16.6333	-1.89625
16.65	-1.1805	8.325	-1.34159	16.65	-1.52884	16.65	-1.69839	16.65	-1.65215	16.65	-1.91728
16.6667	-1.17463	8.33333	-1.32396	16.6667	-1.52605	16.6667	-1.71743	16.6667	-1.63782	16.6667	-1.90404
16.6833	-1.21077	8.34167	-1.32759	16.6833	-1.5215	16.6833	-1.7097	16.6833	-1.63616	16.6833	-1.92047
16.7	-1.16008	8.35	-1.33462	16.7	-1.52368	16.7	-1.72699	16.7	-1.65899	16.7	-1.91857
16.7167	-1.17485	8.35833	-1.34371	16.7167	-1.51592	16.7167	-1.72368	16.7167	-1.6458	16.7167	-1.92188
16.7333	-1.16874	8.36667	-1.3428	16.7333	-1.51394	16.7333	-1.7303	16.7333	-1.64084	16.7333	-1.90215
16.75	-1.22447	8.375	-1.3409	16.75	-1.50245	16.75	-1.73425	16.75	-1.65306	16.75	-1.92543
16.7667	-1.18649	8.38333	-1.34382	16.7667	-1.50055	16.7667	-1.73756	16.7667	-1.63624	16.7667	-1.92106
16.7833	-1.17957	8.39167	-1.35275	16.7833	-1.50273	16.7833	-1.74096	16.7833	-1.63919	16.7833	-1.91928
16.8	-1.18672	8.4	-1.33451	16.8	-1.48899	16.8	-1.73159	16.8	-1.68366	16.8	-1.92791
16.8167	-1.1868	8.40833	-1.3315	16.8167	-1.49344	16.8167	-1.72763	16.8167	-1.65853	16.8167	-1.92188
16.8333	-1.21383	8.41667	-1.33521	16.8333	-1.51211	16.8333	-1.72947	16.8333	-1.66409	16.8333	-1.9155
16.85	-1.19046	8.425	-1.32823	16.85	-1.50052	16.85	-1.73039	16.85	-1.66437	16.85	-1.93996
16.8667	-1.19797	8.43333	-1.33645	16.8667	-1.49844	16.8667	-1.74335	16.8667	-1.68277	16.8667	-1.90948
16.8833	-1.18288	8.44167	-1.33111	16.8833	-1.49848	16.8833	-1.73931	16.8833	-1.66445	16.8833	-1.90523
16.9	-1.19771	8.45	-1.32319	16.9	-1.50904	16.9	-1.73609	16.9	-1.69124	16.9	-1.91881
16.9167	-1.18602	8.45833	-1.33746	16.9167	-1.50058	16.9167	-1.74437	16.9167	-1.69213	16.9167	-1.90333
16.9333	-1.1779	8.46667	-1.32734	16.9333	-1.50801	16.9333	-1.74501	16.9333	-1.69983	16.9333	-1.90511
16.95	-1.19216	8.475	-1.32864	16.95	-1.51064	16.95	-1.74418	16.95	-1.67464	16.95	-1.8966
16.9667	-1.17918	8.48333	-1.34811	16.9667	-1.52661	16.9667	-1.73103	16.9667	-1.67174	16.9667	-1.91586
16.9833	-1.18678	8.49167	-1.32945	16.9833	-1.51775	16.9833	-1.73756	16.9833	-1.683	16.9833	-1.89707
17	-1.18813	8.5	-1.32234	17	-1.5258	17	-1.71292	17	-1.68748	17	-1.8875
17.0167	-1.19039	8.50833	-1.34054	17.0167	-1.52912	17.0167	-1.73131	17.0167	-1.65134	17.0167	-1.89152
17.0333	-1.20113	8.51667	-1.33268	17.0333	-1.52603	17.0333	-1.72717	17.0333	-1.67352	17.0333	-1.87463
17.05	-1.20135	8.525	-1.34831	17.05	-1.54138	17.05	-1.73296	17.05	-1.65095	17.05	-1.86494
17.0667	-1.20725	8.53333	-1.34148	17.0667	-1.5362	17.0667	-1.71274	17.0667	-1.64773	17.0667	-1.89896
17.0833	-1.1839	8.54167	-1.33832	17.0833	-1.54962	17.0833	-1.69968	17.0833	-1.65106	17.0833	-1.89093
17.1	-1.1678	8.55	-1.31287	17.1	-1.54925	17.1	-1.71586	17.1	-1.64641	17.1	-1.89802
17.1167	-1.15793	8.55833	-1.33035	17.1167	-1.53695	17.1167	-1.70005	17.1167	-1.65853	17.1167	-1.91834
17.1333	-1.15931	8.56667	-1.32759	17.1333	-1.53606	17.1333	-1.69766	17.1333	-1.64895	17.1333	-1.91668
17.15	-1.19207	8.575	-1.31924	17.15	-1.53196	17.15	-1.69747	17.15	-1.64826	17.15	-1.93381
17.1667	-1.20968	8.58333	-1.33807	17.1667	-1.51564	17.1667	-1.69968	17.1667	-1.64214	17.1667	-1.92625
17.1833	-1.19975	8.59167	-1.32971	17.1833	-1.50863	17.1833	-1.69223	17.1833	-1.67637	17.1833	-1.91952
17.2	-1.19318	8.6	-1.33636	17.2	-1.50538	17.2	-1.69416	17.2	-1.65919	17.2	-1.95106
17.2167	-1.19975	8.60833	-1.34833	17.2167	-1.49969	17.2167	-1.70216	17.2167	-1.69449	17.2167	-1.9396
17.2333	-1.1994	8.61667	-1.33592	17.2333	-1.49137	17.2333	-1.69563	17.2333	-1.67507	17.2333	-1.94362
17.25	-1.20021	8.625	-1.33294	17.25	-1.49595	17.25	-1.71917	17.25	-1.67037	17.25	-1.93476
17.2667	-1.19422	8.63333	-1.33424	17.2667	-1.49836	17.2667	-1.71163	17.2667	-1.69419	17.2667	-1.92661
17.2833	-1.2739	8.64167	-1.33433	17.2833	-1.50428	17.2833	-1.70455	17.2833	-1.70801	17.2833	-1.92117
17.3	-1.21382	8.65	-1.33509	17.3	-1.51548	17.3	-1.71099	17.3	-1.70773	17.3	-1.94102
17.3167	-1.22358	8.65833	-1.33508	17.3167	-1.51859	17.3167	-1.72671	17.3167	-1.67497	17.3167	-1.93252
17.3333	-1.20962	8.66667	-1.32892	17.3333	-1.52839	17.3333	-1.73011	17.3333	-1.67116	17.3333	-1.91385
17.35	-1.24132	8.675	-1.34824	17.35	-1.53691	17.35	-1.73048	17.35	-1.692	17.35	-1.91987
17.3667	-1.20409	8.68333	-1.33951	17.3667	-1.53754	17.3667	-1.73738	17.3667	-1.66562	17.3667	-1.93724
17.3833	-1.22161	8.69167	-1.33431	17.3833	-1.53566	17.3833	-1.73232	17.3833	-1.65487	17.3833	-1.91149
17.4	-1.22896	8.7	-1.33083	17.4	-1.53501	17.4	-1.73453	17.4	-1.65614	17.4	-1.92141
17.4167	-1.23009	8.70833	-1.34802	17.4167	-1.53149	17.4167	-1.72919	17.4167	-1.64496	17.4167	-1.89341
17.4333	-1.22499	8.71667	-1.32796	17.4333	-1.53065	17.4333	-1.73122	17.4333	-1.65202	17.4333	-1.89306
17.45	-1.21862	8.725	-1.34678	17.45	-1.52075	17.45	-1.73434	17.45	-1.64663	17.45	-1.88242
17.4667	-1.23058	8.73333	-1.34022	17.4667	-1.51446	17.4667	-1.72625	17.4667	-1.64031	17.4667	-1.89034
17.4833	-1.20734	8.74167	-1.33661	17.4833	-1.51698	17.4833	-1.71779	17.4833	-1.68305	17.4833	-1.87912
17.5	-1.19997	8.75	-1.34621	17.5	-1.50933	17.5	-1.72184	17.5	-1.67347	17.5	-1.89424
17.5167	-1.16367	8.75833	-1.34102	17.5167	-1.49541	17.5167	-1.71108	17.5167	-1.65665	17.5167	-1.879
17.5333	-1.17731	8.76667	-1.34201	17.5333	-1.50355	17.5333	-1.70428	17.5333	-1.68534	17.5333	-1.89483
17.55	-1.22832	8.775	-1.32934	17.55	-1.50363	17.55	-1.69324	17.55	-1.68567	17.55	-1.89684
17.5667	-1.18805	8.78333	-1.32491	17.5667	-1.50403	17.5667	-1.69333	17.5667	-1.68839	17.5667	-1.8868
17.5833	-1.17399	8.79167	-1.33132	17.5833	-1.50953	17.5833	-1.69554	17.5833	-1.68743	17.5833	-1.89755
17.6	-1.18254	8.8	-1.36111	17.6	-1.49626	17.6	-1.70648	17.6	-1.67589	17.6	-1.90074
17.6167	-1.19652	8.80833	-1.33961	17.6167	-1.49615	17.6167	-1.70244	17.6167	-1.74049	17.6167	-1.88514
17.6333	-1.21095	8.81667	-1.33484	17.6333	-1.50113	17.6333	-1.71356	17.6333	-1.68697	17.6333	-1.90499
17.65	-1.20075	8.825	-1.33628	17.65	-1.50501	17.65	-1.72552	17.65	-1.68793	17.65	-1.89837
17.6667	-1.1983	8.83333	-1.34884	17.6667	-1.50366	17.6667	-1.73977	17.6667	-1.68699	17.6667	-1.90215
17.6833	-1.19481	8.84167	-1.34812	17.6833	-1.50333	17.6833	-1.73425	17.6833	-1.68834	17.6833	-1.88951
17.7	-1.19111	8.85	-1.33337	17.7	-1.50849	17.7	-1.73324	17.7	-1.72334	17.7	-1.88266
17.7167	-1.20063	8.85833	-1.32604	17.7167	-1.51463	17.7167	-1.72791	17.7167	-1.66432	17.7167	-1.90416
17.7333	-1.2023	8.86667	-1.32613	17.7333	-1.5218	17.7333	-1.73995	17.7333	-1.65012	17.7333	-1.88183
17.75	-1.21145	8.875	-1.32824	17.75	-1.52306	17.75	-1.73609	17.75	-1.66094	17.75	-1.90333
17.7667	-1.20372	8.88333	-1.31173	17.7667	-1.53145	17.7667	-1.75503	17.7667	-1.69246	17.7667	-1.88762
17.7833	-1.20365	8.89167	-1.33304	17.7833	-1.53552	17.7833	-1.74032	17.7833	-1.67698	17.7833	-1.87817
17.8	-1.20003	8.9	-1.32028	17.8	-1.53795	17.8	-1.74584	17.8	-1.66526	17.8	-1.88585
17.8167	-1.23525	8.90833	-1.33057	17.8167	-1.54851	17.8167	-1.7428	17.8167	-1.64087	17.8167	-1.89542
17.8333	-1.2339	8.91667	-1.30761	17.8333	-1.53404	17.8333	-1.72699	17.8333	-1.67248	17.8333	-1.9461
17.85	-1.21424	8.925	-1.31808	17.85	-1.53404	17.85	-1.72956	17.85	-1.71741	17.85	-1.93913
17.8667	-1.26467	8.93333	-1.31204	17.8667	-1.52787	17.8667	-1.72322	17.8667	-1.67418	17.8667	-1.93854
17.8833	-1.20865	8.94167	-1.32185	17.8833	-1.5277	17.8833	-1.71485	17.8833	-1.68049	17.8833	-1.90983
17.9	-1.20992	8.95	-1.3385	17.9	-1.52411	17.9	-1.7131	17.9	-1.73162	17.9	-1.93535
17.9167	-1.25572	8.95833	-1.3268	17.9167	-1.51316	17.9167	-1.70979	17.9167	-1.70293	17.9167	-1.89944
17.9333	-1.21035	8.96667	-1.3173	17.9333	-1.50457	17.9333	-1.70235	17.9333	-1.68336	17.9333	-1.91917
17.95	-1.19132	8.975	-1.33577	17.95	-1.50253	17.95	-1.70161	17.95	-1.69297	17.95	-1.91999
17.9667	-1.20009	8.98333	-1.32313	17.9667	-1.50246	17.9667	-1.70887	17.9667	-1.70852	17.9667	-1.90983
17.9833	-1.20875	8.99167	-1.32785	17.9833	-1.501	17.9833	-1.69885	17.9833	-1.67454	17.9833	-1.92354
18	-1.20505	9	-1.33602	18	-1.49698	18	-1.70235	18	-1.64874	18	-1.91302
18.0167	-1.17669	9.00833	-1.32013	18.0167	-1.50111	18.0167	-1.6971	18.0167	-1.63746	18.0167	-1.92224
18.0333	-1.20687	9.01667	-1.33093	18.0333	-1.49838	18.0333	-1.68046	18.0333	-1.63078	18.0333	-1.91196
18.05	-1.20944	9.025	-1.34083	18.05	-1.50855	18.05	-1.7017	18.05	-1.65202	18.05	-1.9207
18.0667	-1.18702	9.03333	-1.35746	18.0667	-1.51903	18.0667	-1.70823	18.0667	-1.66781	18.0667	-1.91893
18.0833	-1.1896	9.04167	-1.3487	18.0833	-1.51238	18.0833	-1.70612	18.0833	-1.6537	18.0833	-1.92011
18.1	-1.1785	9.05	-1.34866	18.1	-1.53439	18.1	-1.73499	18.1	-1.64018	18.1	-1.92637
18.1167	-1.21238	9.05833	-1.35214	18.1167	-1.5359	18.1167	-1.736	18.1167	-1.64849	18.1167	-1.92247
18.1333	-1.21157	9.06667	-1.34302	18.1333	-1.54515	18.1333	-1.72046	18.1333	-1.66882	18.1333	-1.90948
18.15	-1.2029	9.075	-1.35418	18.15	-1.54162	18.15	-1.73444	18.15	-1.67708	18.15	-1.90487
18.1667	-1.2046	9.08333	-1.34662	18.1667	-1.53806	18.1667	-1.73913	18.1667	-1.67479	18.1667	-1.91125
18.1833	-1.18681	9.09167	-1.33175	18.1833	-1.53959	18.1833	-1.73683	18.1833	-1.66735	18.1833	-1.92401
18.2	-1.20481	9.1	-1.3374	18.2	-1.52821	18.2	-1.75329	18.2	-1.67904	18.2	-1.92614
18.2167	-1.19715	9.10833	-1.31378	18.2167	-1.52839	18.2167	-1.73701	18.2167	-1.77025	18.2167	-1.92318
18.2333	-1.19522	9.11667	-1.32019	18.2333	-1.50936	18.2333	-1.73591	18.2333	-1.73762	18.2333	-1.91586
18.25	-1.20201	9.125	-1.3207	18.25	-1.51168	18.25	-1.75522	18.25	-1.68768	18.25	-1.92389
18.2667	-1.20392	9.13333	-1.31746	18.2667	-1.50888	18.2667	-1.74565	18.2667	-1.67962	18.2667	-1.95662
18.2833	-1.20419	9.14167	-1.32106	18.2833	-1.508	18.2833	-1.74869	18.2833	-1.68397	18.2833	-1.95201
18.3	-1.17431	9.15	-1.32127	18.3	-1.50925	18.3	-1.74437	18.3	-1.67342	18.3	-1.93441
18.3167	-1.1613	9.15833	-1.32374	18.3167	-1.51179	18.3167	-1.74069	18.3167	-1.68427	18.3167	-1.95213
18.3333	-1.20221	9.16667	-1.32071	18.3333	-1.51478	18.3333	-1.72754	18.3333	-1.67121	18.3333	-1.95343
18.35	-1.19628	9.175	-1.32496	18.35	-1.52524	18.35	-1.72294	18.35	-1.68887	18.35	-1.95461
18.3667	-1.18573	9.18333	-1.3249	18.3667	-1.53234	18.3667	-1.72993	18.3667	-1.66613	18.3667	-1.94492
18.3833	-1.1821	9.19167	-1.3475	18.3833	-1.53613	18.3833	-1.73306	18.3833	-1.6688	18.3833	-1.95792
18.4	-1.17297	9.2	-1.33106	18.4	-1.54015	18.4	-1.70676	18.4	-1.66127	18.4	-1.95555
18.4167	-1.18488	9.20833	-1.32769	18.4167	-1.53831	18.4167	-1.7108	18.4167	-1.6367	18.4167	-1.94433
18.4333	-1.19909	9.21667	-1.32975	18.4333	-1.53931	18.4333	-1.71779	18.4333	-1.64153	18.4333	-1.97008
18.45	-1.17918	9.225	-1.33108	18.45	-1.53244	18.45	-1.70878	18.45	-1.62981	18.45	-1.97316
18.4667	-1.21572	9.23333	-1.33031	18.4667	-1.52314	18.4667	-1.70795	18.4667	-1.65075	18.4667	-1.96772
18.4833	-1.20012	9.24167	-1.32516	18.4833	-1.52358	18.4833	-1.68543	18.4833	-1.62358	18.4833	-1.96111
18.5	-1.19523	9.25	-1.31366	18.5	-1.51191	18.5	-1.71099	18.5	-1.65266	18.5	-1.96843
18.5167	-1.22535	9.25833	-1.30822	18.5167	-1.51181	18.5167	-1.7131	18.5167	-1.60615	18.5167	-1.97091
18.5333	-1.21162	9.26667	-1.30384	18.5333	-1.51359	18.5333	-1.71338	18.5333	-1.62145	18.5333	-1.94705
18.55	-1.19346	9.275	-1.3175	18.55	-1.50542	18.55	-1.72074	18.55	-1.65449	18.55	-1.96311
18.5667	-1.21677	9.28333	-1.30309	18.5667	-1.49824	18.5667	-1.7337	18.5667	-1.61781	18.5667	-1.96595
18.5833	-1.21176	9.29167	-1.30096	18.5833	-1.5147	18.5833	-1.7303	18.5833	-1.66445	18.5833	-1.97115
18.6	-1.19714	9.3	-1.32764	18.6	-1.52216	18.6	-1.72257	18.6	-1.62511	18.6	-1.9448
18.6167	-1.24664	9.30833	-1.29971	18.6167	-1.51985	18.6167	-1.72947	18.6167	-1.66041	18.6167	-1.94468
18.6333	-1.20681	9.31667	-1.3318	18.6333	-1.52341	18.6333	-1.72855	18.6333	-1.66193	18.6333	-1.95083
18.65	-1.22257	9.325	-1.28656	18.65	-1.52851	18.65	-1.76303	18.65	-1.67121	18.65	-1.95543
18.6667	-1.21414	9.33333	-1.29813	18.6667	-1.53854	18.6667	-1.74335	18.6667	-1.68097	18.6667	-1.94149
18.6833	-1.21368	9.34167	-1.30298	18.6833	-1.5425	18.6833	-1.75678	18.6833	-1.6659	18.6833	-1.93618
18.7	-1.21533	9.35	-1.31086	18.7	-1.54108	18.7	-1.73977	18.7	-1.69495	18.7	-1.93169
18.7167	-1.22441	9.35833	-1.29034	18.7167	-1.54663	18.7167	-1.74087	18.7167	-1.72977	18.7167	-1.92106
18.7333	-1.21562	9.36667	-1.31926	18.7333	-1.53908	18.7333	-1.73269	18.7333	-1.66435	18.7333	-1.92484
18.75	-1.21112	9.375	-1.29144	18.75	-1.54437	18.75	-1.73241	18.75	-1.71442	18.75	-1.90369
18.7667	-1.21665	9.38333	-1.28876	18.7667	-1.53811	18.7667	-1.73113	18.7667	-1.65769	18.7667	-1.90511
18.7833	-1.22212	9.39167	-1.281	18.7833	-1.52425	18.7833	-1.73876	18.7833	-1.68915	18.7833	-1.9129
18.8	-1.22347	9.4	-1.29785	18.8	-1.53381	18.8	-1.72763	18.8	-1.66956	18.8	-1.91668
18.8167	-1.20492	9.40833	-1.29432	18.8167	-1.52559	18.8167	-1.71936	18.8167	-1.65494	18.8167	-1.92047
18.8333	-1.22437	9.41667	-1.27847	18.8333	-1.52376	18.8333	-1.72414	18.8333	-1.6413	18.8333	-1.9129
18.85	-1.22879	9.425	-1.28058	18.85	-1.51738	18.85	-1.72055	18.85	-1.65456	18.85	-1.89199
18.8667	-1.21476	9.43333	-1.28023	18.8667	-1.5107	18.8667	-1.71816	18.8667	-1.62295	18.8667	-1.91397
18.8833	-1.24487	9.44167	-1.2901	18.8833	-1.51238	18.8833	-1.7212	18.8833	-1.67014	18.8833	-1.91314
18.9	-1.22986	9.45	-1.31574	18.9	-1.50294	18.9	-1.71595	18.9	-1.63067	18.9	-1.91409
18.9167	-1.23653	9.45833	-1.28941	18.9167	-1.49987	18.9167	-1.7017	18.9167	-1.6294	18.9167	-1.90901
18.9333	-1.21564	9.46667	-1.28119	18.9333	-1.50803	18.9333	-1.70464	18.9333	-1.6325	18.9333	-1.90747
18.95	-1.21283	9.475	-1.29092	18.95	-1.502	18.95	-1.70271	18.95	-1.63032	18.95	-1.93547
18.9667	-1.21372	9.48333	-1.29572	18.9667	-1.50295	18.9667	-1.70382	18.9667	-1.62806	18.9667	-1.91692
18.9833	-1.21385	9.49167	-1.28979	18.9833	-1.513	18.9833	-1.71016	18.9833	-1.61776	18.9833	-1.90416
19	-1.19983	9.5	-1.30031	19	-1.51892	19	-1.7074	19	-1.64648	19	-1.90877
19.0167	-1.20101	9.50833	-1.29205	19.0167	-1.52823	19.0167	-1.72515	19.0167	-1.64862	19.0167	-1.91149
19.0333	-1.20232	9.51667	-1.29489	19.0333	-1.53176	19.0333	-1.74326	19.0333	-1.62862	19.0333	-1.93582
19.05	-1.20509	9.525	-1.29622	19.05	-1.53289	19.05	-1.73536	19.05	-1.62734	19.05	-1.90889
19.0667	-1.21407	9.53333	-1.2941	19.0667	-1.53766	19.0667	-1.74685	19.0667	-1.65027	19.0667	-1.90806
19.0833	-1.20513	9.54167	-1.296	19.0833	-1.54889	19.0833	-1.74473	19.0833	-1.68882	19.0833	-1.92696
19.1	-1.19797	9.55	-1.28552	19.1	-1.54175	19.1	-1.74244	19.1	-1.64412	19.1	-1.91562
19.1167	-1.21628	9.55833	-1.28238	19.1167	-1.53034	19.1167	-1.73931	19.1167	-1.65027	19.1167	-1.92425
19.1333	-1.20427	9.56667	-1.29243	19.1333	-1.52669	19.1333	-1.74621	19.1333	-1.64813	19.1333	-1.92755
19.15	-1.22189	9.575	-1.29414	19.15	-1.53046	19.15	-1.73784	19.15	-1.63189	19.15	-1.92436
19.1667	-1.21684	9.58333	-1.29401	19.1667	-1.5183	19.1667	-1.7645	19.1667	-1.66514	19.1667	-1.93311
19.1833	-1.19746	9.59167	-1.29303	19.1833	-1.51071	19.1833	-1.73581	19.1833	-1.63675	19.1833	-1.93535
19.2	-1.21571	9.6	-1.28678	19.2	-1.51217	19.2	-1.73048	19.2	-1.6458	19.2	-1.93913
19.2167	-1.21349	9.60833	-1.30336	19.2167	-1.50811	19.2167	-1.71228	19.2167	-1.64826	19.2167	-1.94858
19.2333	-1.21956	9.61667	-1.28685	19.2333	-1.50726	19.2333	-1.70731	19.2333	-1.63713	19.2333	-1.94835
19.25	-1.23409	9.625	-1.32978	19.25	-1.50467	19.25	-1.71908	19.25	-1.65228	19.25	-1.95425
19.2667	-1.2306	9.63333	-1.31036	19.2667	-1.52049	19.2667	-1.71402	19.2667	-1.65276	19.2667	-1.95969
19.2833	-1.22063	9.64167	-1.34282	19.2833	-1.51806	19.2833	-1.71991	19.2833	-1.66074	19.2833	-1.95898
19.3	-1.2161	9.65	-1.32701	19.3	-1.53631	19.3	-1.71255	19.3	-1.65632	19.3	-1.95307
19.3167	-1.21031	9.65833	-1.35662	19.3167	-1.5395	19.3167	-1.71228	19.3167	-1.64727	19.3167	-1.95886
19.3333	-1.22277	9.66667	-1.33254	19.3333	-1.54013	19.3333	-1.70759	19.3333	-1.64414	19.3333	-1.95284
19.35	-1.19807	9.675	-1.33417	19.35	-1.5409	19.35	-1.71457	19.35	-1.63687	19.35	-1.94279
19.3667	-1.22624	9.68333	-1.34343	19.3667	-1.53936	19.3667	-1.72552	19.3667	-1.64145	19.3667	-1.94079
19.3833	-1.20228	9.69167	-1.35121	19.3833	-1.52684	19.3833	-1.73517	19.3833	-1.64196	19.3833	-1.94327
19.4	-1.22503	9.7	-1.36237	19.4	-1.52787	19.4	-1.72175	19.4	-1.65418	19.4	-1.94776
19.4167	-1.19927	9.70833	-1.36762	19.4167	-1.5192	19.4167	-1.73536	19.4167	-1.65029	19.4167	-1.96784
19.4333	-1.23194	9.71667	-1.35906	19.4333	-1.51047	19.4333	-1.74712	19.4333	-1.64585	19.4333	-1.94622
19.45	-1.21779	9.725	-1.36334	19.45	-1.50831	19.45	-1.73361	19.45	-1.6295	19.45	-1.93098
19.4667	-1.21089	9.73333	-1.35412	19.4667	-1.50922	19.4667	-1.74942	19.4667	-1.64663	19.4667	-1.93996
19.4833	-1.21183	9.74167	-1.37621	19.4833	-1.51173	19.4833	-1.74188	19.4833	-1.65616	19.4833	-1.95473
19.5	-1.20122	9.75	-1.36441	19.5	-1.52097	19.5	-1.74722	19.5	-1.64905	19.5	-1.96051
19.5167	-1.19458	9.75833	-1.35656	19.5167	-1.51701	19.5167	-1.74087	19.5167	-1.62587	19.5167	-1.94965
19.5333	-1.19281	9.76667	-1.3577	19.5333	-1.52935	19.5333	-1.73931	19.5333	-1.62887	19.5333	-1.95425
19.55	-1.19427	9.775	-1.36836	19.55	-1.53628	19.55	-1.72478	19.55	-1.64691	19.55	-1.94799
19.5667	-1.18871	9.78333	-1.36794	19.5667	-1.53366	19.5667	-1.74317	19.5667	-1.62813	19.5667	-1.94551
19.5833	-1.17861	9.79167	-1.34675	19.5833	-1.54509	19.5833	-1.75549	19.5833	-1.6432	19.5833	-1.95957
19.6	-1.18102	9.8	-1.35473	19.6	-1.53394	19.6	-1.75172	19.6	-1.6494	19.6	-1.9383
19.6167	-1.19022	9.80833	-1.37105	19.6167	-1.52668	19.6167	-1.74593	19.6167	-1.66191	19.6167	-1.93984
19.6333	-1.19384	9.81667	-1.34475	19.6333	-1.52054	19.6333	-1.7394	19.6333	-1.65248	19.6333	-1.9285
19.65	-1.21515	9.825	-1.35178	19.65	-1.52297	19.65	-1.74354	19.65	-1.64498	19.65	-1.92696
19.6667	-1.20294	9.83333	-1.3586	19.6667	-1.51346	19.6667	-1.73526	19.6667	-1.63764	19.6667	-1.9324
19.6833	-1.23041	9.84167	-1.3773	19.6833	-1.51225	19.6833	-1.72359	19.6833	-1.67378	19.6833	-1.93771
19.7	-1.25235	9.85	-1.35156	19.7	-1.50938	19.7	-1.72809	19.7	-1.67645	19.7	-1.93346
19.7167	-1.21353	9.85833	-1.34808	19.7167	-1.50608	19.7167	-1.72405	19.7167	-1.69617	19.7167	-1.91869
19.7333	-1.22467	9.86667	-1.35958	19.7333	-1.51286	19.7333	-1.73444	19.7333	-1.6783	19.7333	-1.89613
19.75	-1.2342	9.875	-1.37427	19.75	-1.52393	19.75	-1.73057	19.75	-1.67301	19.75	-1.90369
19.7667	-1.21119	9.88333	-1.35465	19.7667	-1.53033	19.7667	-1.70713	19.7667	-1.69035	19.7667	-1.92862
19.7833	-1.2287	9.89167	-1.39283	19.7833	-1.53238	19.7833	-1.72515	19.7833	-1.67035	19.7833	-1.91869
19.8	-1.22533	9.9	-1.38838	19.8	-1.53956	19.8	-1.7051	19.8	-1.68105	19.8	-1.90877
19.8167	-1.2232	9.90833	-1.39155	19.8167	-1.54732	19.8167	-1.70805	19.8167	-1.66605	19.8167	-1.91952
19.8333	-1.21563	9.91667	-1.38892	19.8333	-1.54598	19.8333	-1.6972	19.8333	-1.66781	19.8333	-1.88337
19.85	-1.20113	9.925	-1.39333	19.85	-1.54409	19.85	-1.70703	19.85	-1.68453	19.85	-1.90333
19.8667	-1.19899	9.93333	-1.38222	19.8667	-1.54731	19.8667	-1.70731	19.8667	-1.65723	19.8667	-1.9122
19.8833	-1.18776	9.94167	-1.39048	19.8833	-1.54286	19.8833	-1.71035	19.8833	-1.6584	19.8833	-1.90712
19.9	-1.19192	9.95	-1.39363	19.9	-1.53466	19.9	-1.69775	19.9	-1.63266	19.9	-1.90263
19.9167	-1.17624	9.95833	-1.41343	19.9167	-1.53321	19.9167	-1.70464	19.9167	-1.64595	19.9167	-1.89306
19.9333	-1.20317	9.96667	-1.3933	19.9333	-1.53211	19.9333	-1.70216	19.9333	-1.63139	19.9333	-1.92732
19.95	-1.19646	9.975	-1.39505	19.95	-1.52468	19.95	-1.69867	19.95	-1.67233	19.95	-1.91066
19.9667	-1.2169	9.98333	-1.39755	19.9667	-1.51354	19.9667	-1.69609	19.9667	-1.6476	19.9667	-1.90676
19.9833	-1.19566	9.99167	-1.40607	19.9833	-1.51373	19.9833	-1.68681	19.9833	-1.68638	19.9833	-1.8927
20	-1.18493	10	-1.39907	20	-1.50356	20	-1.6857	20	-1.67019	20	-1.91231
20.0167	-1.20799	10.0083	-1.38914	20.0167	-1.51139	20.0167	-1.69324	20.0167	-1.71495	20.0167	-1.89566
20.0333	-1.19193	10.0167	-1.38258	20.0333	-1.50617	20.0333	-1.69784	20.0333	-1.67007	20.0333	-1.91574
20.05	-1.20979	10.025	-1.39215	20.05	-1.50544	20.05	-1.68276	20.05	-1.68173	20.05	-1.91361
20.0667	-1.20439	10.0333	-1.37896	20.0667	-1.51504	20.0667	-1.71393	20.0667	-1.6565	20.0667	-1.91621
20.0833	-1.21646	10.0417	-1.37985	20.0833	-1.51946	20.0833	-1.7051	20.0833	-1.6861	20.0833	-1.9168
20.1	-1.20034	10.05	-1.38628	20.1	-1.52759	20.1	-1.69196	20.1	-1.69762	20.1	-1.92921
20.1167	-1.20058	10.0583	-1.38389	20.1167	-1.54784	20.1167	-1.70051	20.1167	-1.6902	20.1167	-1.92377
20.1333	-1.21542	10.0667	-1.38813	20.1333	-1.55315	20.1333	-1.69471	20.1333	-1.69264	20.1333	-1.92933
20.15	-1.22294	10.075	-1.38932	20.15	-1.54975	20.15	-1.69995	20.15	-1.66656	20.15	-1.93074
20.1667	-1.23038	10.0833	-1.38692	20.1667	-1.54664	20.1667	-1.70823	20.1667	-1.67268	20.1667	-1.92637
20.1833	-1.19456	10.0917	-1.38749	20.1833	-1.55234	20.1833	-1.69545	20.1833	-1.68623	20.1833	-1.93937
20.2	-1.23854	10.1	-1.39463	20.2	-1.56309	20.2	-1.70648	20.2	-1.68041	20.2	-1.93192
20.2167	-1.2117	10.1083	-1.38109	20.2167	-1.56108	20.2167	-1.70336	20.2167	-1.67131	20.2167	-1.93133
20.2333	-1.18494	10.1167	-1.39222	20.2333	-1.54485	20.2333	-1.71384	20.2333	-1.69861	20.2333	-1.94492
20.25	-1.2107	10.125	-1.3862	20.25	-1.53211	20.25	-1.71145	20.25	-1.66628	20.25	-1.94527
20.2667	-1.18693	10.1333	-1.39424	20.2667	-1.52565	20.2667	-1.70961	20.2667	-1.66582	20.2667	-1.95047
20.2833	-1.17177	10.1417	-1.38113	20.2833	-1.51604	20.2833	-1.71788	20.2833	-1.69655	20.2833	-1.94185
20.3	-1.1865	10.15	-1.39039	20.3	-1.51903	20.3	-1.72055	20.3	-1.6857	20.3	-1.94882
20.3167	-1.18072	10.1583	-1.38567	20.3167	-1.51405	20.3167	-1.72202	20.3167	-1.70341	20.3167	-1.96394
20.3333	-1.20982	10.1667	-1.38025	20.3333	-1.51618	20.3333	-1.72975	20.3333	-1.67805	20.3333	-1.94764
20.35	-1.219	10.175	-1.39646	20.35	-1.51435	20.35	-1.73131	20.35	-1.6566	20.35	-1.94516
20.3667	-1.19983	10.1833	-1.38573	20.3667	-1.51164	20.3667	-1.74501	20.3667	-1.67195	20.3667	-1.93252
20.3833	-1.22981	10.1917	-1.38296	20.3833	-1.52875	20.3833	-1.73627	20.3833	-1.65921	20.3833	-1.93795
20.4	-1.19244	10.2	-1.40601	20.4	-1.53026	20.4	-1.72	20.4	-1.67032	20.4	-1.94173
20.4167	-1.24549	10.2083	-1.40012	20.4167	-1.53716	20.4167	-1.72919	20.4167	-1.66735	20.4167	-1.93736
20.4333	-1.2036	10.2167	-1.40126	20.4333	-1.53538	20.4333	-1.72506	20.4333	-1.65629	20.4333	-1.93736
20.45	-1.22302	10.225	-1.40076	20.45	-1.53891	20.45	-1.7463	20.45	-1.6444	20.45	-1.95862
20.4667	-1.24083	10.2333	-1.38985	20.4667	-1.54266	20.4667	-1.7223	20.4667	-1.66374	20.4667	-1.95815
20.4833	-1.22222	10.2417	-1.39252	20.4833	-1.55169	20.4833	-1.72469	20.4833	-1.65177	20.4833	-1.94787
20.5	-1.20973	10.25	-1.4022	20.5	-1.5525	20.5	-1.7325	20.5	-1.67505	20.5	-1.93299
20.5167	-1.22394	10.2583	-1.40034	20.5167	-1.55728	20.5167	-1.74216	20.5167	-1.63797	20.5167	-1.94988
20.5333	-1.21127	10.2667	-1.39887	20.5333	-1.55049	20.5333	-1.73876	20.5333	-1.64254	20.5333	-1.93204
20.55	-1.20496	10.275	-1.4017	20.55	-1.55667	20.55	-1.74142	20.55	-1.66653	20.55	-1.94468
20.5667	-1.20854	10.2833	-1.4119	20.5667	-1.56706	20.5667	-1.73361	20.5667	-1.66038	20.5667	-1.93712
20.5833	-1.23546	10.2917	-1.39776	20.5833	-1.55096	20.5833	-1.74096	20.5833	-1.67271	20.5833	-1.92696
20.6	-1.22019	10.3	-1.40596	20.6	-1.55234	20.6	-1.7451	20.6	-1.65911	20.6	-1.93216
20.6167	-1.22979	10.3083	-1.40192	20.6167	-1.547	20.6167	-1.73352	20.6167	-1.65906	20.6167	-1.94445
20.6333	-1.21218	10.3167	-1.41449	20.6333	-1.55416	20.6333	-1.73416	20.6333	-1.65078	20.6333	-1.92944
20.65	-1.22615	10.325	-1.40986	20.65	-1.5449	20.65	-1.73977	20.65	-1.66076	20.65	-1.93228
20.6667	-1.19451	10.3333	-1.4016	20.6667	-1.55315	20.6667	-1.74372	20.6667	-1.6995	20.6667	-1.91397
20.6833	-1.17905	10.3417	-1.40909	20.6833	-1.5414	20.6833	-1.7212	20.6833	-1.66143	20.6833	-1.9324
20.7	-1.17944	10.35	-1.417	20.7	-1.54634	20.7	-1.736	20.7	-1.67268	20.7	-1.93582
20.7167	-1.18557	10.3583	-1.4194	20.7167	-1.5411	20.7167	-1.72919	20.7167	-1.66193	20.7167	-1.92271
20.7333	-1.18095	10.3667	-1.40878	20.7333	-1.54612	20.7333	-1.73609	20.7333	-1.66127	20.7333	-1.90723
20.75	-1.20987	10.375	-1.40243	20.75	-1.54221	20.75	-1.72451	20.75	-1.6646	20.75	-1.93003
20.7667	-1.19157	10.3833	-1.4041	20.7667	-1.54389	20.7667	-1.73039	20.7667	-1.67756	20.7667	-1.92779
20.7833	-1.22307	10.3917	-1.3995	20.7833	-1.54452	20.7833	-1.73416	20.7833	-1.64803	20.7833	-1.92519
20.8	-1.2113	10.4	-1.40315	20.8	-1.53378	20.8	-1.71936	20.8	-1.64536	20.8	-1.92578
20.8167	-1.22545	10.4083	-1.42387	20.8167	-1.53738	20.8167	-1.72892	20.8167	-1.65733	20.8167	-1.91468
20.8333	-1.2085	10.4167	-1.40597	20.8333	-1.53323	20.8333	-1.71448	20.8333	-1.67652	20.8333	-1.92838
20.85	-1.22234	10.425	-1.41239	20.85	-1.53045	20.85	-1.71172	20.85	-1.68072	20.85	-1.92342
20.8667	-1.21368	10.4333	-1.42051	20.8667	-1.53251	20.8667	-1.71669	20.8667	-1.69289	20.8667	-1.94019
20.8833	-1.22523	10.4417	-1.42715	20.8833	-1.53853	20.8833	-1.68763	20.8833	-1.66341	20.8833	-1.93027
20.9	-1.21628	10.45	-1.41232	20.9	-1.52906	20.9	-1.69159	20.9	-1.70888	20.9	-1.93429
20.9167	-1.22429	10.4583	-1.41458	20.9167	-1.53725	20.9167	-1.69812	20.9167	-1.67307	20.9167	-1.95508
20.9333	-1.23423	10.4667	-1.41498	20.9333	-1.53406	20.9333	-1.70069	20.9333	-1.66087	20.9333	-1.94539
20.95	-1.21171	10.475	-1.41987	20.95	-1.53354	20.95	-1.70382	20.95	-1.65873	20.95	-1.94539
20.9667	-1.20727	10.4833	-1.42938	20.9667	-1.52619	20.9667	-1.68681	20.9667	-1.65782	20.9667	-1.93748
20.9833	-1.21407	10.4917	-1.43432	20.9833	-1.53261	20.9833	-1.70584	20.9833	-1.66765	20.9833	-1.94291
21	-1.2104	10.5	-1.43887	21	-1.51743	21	-1.70262	21	-1.64572	21	-1.95118
21.0167	-1.21179	10.5083	-1.44955	21.0167	-1.51662	21.0167	-1.70023	21.0167	-1.62305	21.0167	-1.93901
21.0333	-1.19916	10.5167	-1.43227	21.0333	-1.51952	21.0333	-1.69674	21.0333	-1.65101	21.0333	-1.95059
21.05	-1.20137	10.525	-1.4334	21.05	-1.51868	21.05	-1.68258	21.05	-1.68959	21.05	-1.92519
21.0667	-1.19874	10.5333	-1.43479	21.0667	-1.51984	21.0667	-1.69986	21.0667	-1.64798	21.0667	-1.94055
21.0833	-1.18975	10.5417	-1.41933	21.0833	-1.5099	21.0833	-1.69977	21.0833	-1.6309	21.0833	-1.92649
21.1	-1.20314	10.55	-1.41721	21.1	-1.51233	21.1	-1.69628	21.1	-1.6522	21.1	-1.94268
21.1167	-1.19049	10.5583	-1.42744	21.1167	-1.50869	21.1167	-1.69398	21.1167	-1.65876	21.1167	-1.93393
21.1333	-1.22756	10.5667	-1.44323	21.1333	-1.51391	21.1333	-1.69931	21.1333	-1.63474	21.1333	-1.91964
21.15	-1.22496	10.575	-1.42202	21.15	-1.51163	21.15	-1.70023	21.15	-1.65019	21.15	-1.93535
21.1667	-1.20242	10.5833	-1.42166	21.1667	-1.51796	21.1667	-1.69159	21.1667	-1.66018	21.1667	-1.94976
21.1833	-1.20945	10.5917	-1.42098	21.1833	-1.52553	21.1833	-1.69462	21.1833	-1.66974	21.1833	-1.93027
21.2	-1.21625	10.6	-1.43618	21.2	-1.52037	21.2	-1.69205	21.2	-1.65731	21.2	-1.89743
21.2167	-1.20517	10.6083	-1.41318	21.2167	-1.52761	21.2167	-1.71421	21.2167	-1.65345	21.2167	-1.92295
21.2333	-1.20693	10.6167	-1.4074	21.2333	-1.52547	21.2333	-1.6766	21.2333	-1.65083	21.2333	-1.922
21.25	-1.19987	10.625	-1.43733	21.25	-1.52171	21.25	-1.69885	21.25	-1.66747	21.25	-1.91539
21.2667	-1.21993	10.6333	-1.43261	21.2667	-1.52662	21.2667	-1.68773	21.2667	-1.64907	21.2667	-1.91692
21.2833	-1.2054	10.6417	-1.41499	21.2833	-1.53979	21.2833	-1.69527	21.2833	-1.67492	21.2833	-1.91468
21.3	-1.22353	10.65	-1.40103	21.3	-1.54643	21.3	-1.69012	21.3	-1.66183	21.3	-1.92732
21.3167	-1.26255	10.6583	-1.41429	21.3167	-1.54958	21.3167	-1.67899	21.3167	-1.63596	21.3167	-1.93795
21.3333	-1.20205	10.6667	-1.41257	21.3333	-1.55756	21.3333	-1.68662	21.3333	-1.64562	21.3333	-1.92188
21.35	-1.18426	10.675	-1.43209	21.35	-1.55822	21.35	-1.69021	21.35	-1.68397	21.35	-1.93476
21.3667	-1.17364	10.6833	-1.40877	21.3667	-1.56172	21.3667	-1.69297	21.3667	-1.65858	21.3667	-1.94409
21.3833	-1.18934	10.6917	-1.41549	21.3833	-1.55504	21.3833	-1.68938	21.3833	-1.66323	21.3833	-1.91326
21.4	-1.18366	10.7	-1.42317	21.4	-1.55522	21.4	-1.67945	21.4	-1.71764	21.4	-1.93984
21.4167	-1.1846	10.7083	-1.41194	21.4167	-1.5483	21.4167	-1.68451	21.4167	-1.73681	21.4167	-1.92767
21.4333	-1.1829	10.7167	-1.41059	21.4333	-1.55182	21.4333	-1.69802	21.4333	-1.71492	21.4333	-1.92909
21.45	-1.17822	10.725	-1.40677	21.45	-1.53531	21.45	-1.68874	21.45	-1.69162	21.45	-1.94126
21.4667	-1.21138	10.7333	-1.43928	21.4667	-1.53546	21.4667	-1.70354	21.4667	-1.68285	21.4667	-1.92779
21.4833	-1.20858	10.7417	-1.41171	21.4833	-1.5337	21.4833	-1.7177	21.4833	-1.73589	21.4833	-1.94811
21.5	-1.21017	10.75	-1.40901	21.5	-1.52186	21.5	-1.70658	21.5	-1.69144	21.5	-1.92862
21.5167	-1.26963	10.7583	-1.4214	21.5167	-1.52576	21.5167	-1.7017	21.5167	-1.68493	21.5167	-1.93098
21.5333	-1.21594	10.7667	-1.42757	21.5333	-1.5199	21.5333	-1.72451	21.5333	-1.68758	21.5333	-1.9272
21.55	-1.21309	10.775	-1.45923	21.55	-1.51553	21.55	-1.73122	21.55	-1.68811	21.55	-1.9142
21.5667	-1.23493	10.7833	-1.42011	21.5667	-1.51503	21.5667	-1.72579	21.5667	-1.7013	21.5667	-1.91527
21.5833	-1.20454	10.7917	-1.42848	21.5833	-1.51853	21.5833	-1.74676	21.5833	-1.71513	21.5833	-1.92531
21.6	-1.21391	10.8	-1.41115	21.6	-1.5179	21.6	-1.74381	21.6	-1.68255	21.6	-1.90865
21.6167	-1.21062	10.8083	-1.42266	21.6167	-1.51474	21.6167	-1.73536	21.6167	-1.67479	21.6167	-1.91763
21.6333	-1.21869	10.8167	-1.43468	21.6333	-1.51738	21.6333	-1.73324	21.6333	-1.6889	21.6333	-1.90735
21.65	-1.22877	10.825	-1.42265	21.65	-1.52754	21.65	-1.7234	21.65	-1.68054	21.65	-1.90853
21.6667	-1.21234	10.8333	-1.43141	21.6667	-1.52451	21.6667	-1.71476	21.6667	-1.68112	21.6667	-1.93819
21.6833	-1.19689	10.8417	-1.43318	21.6833	-1.52507	21.6833	-1.71384	21.6833	-1.68417	21.6833	-1.90936
21.7	-1.21684	10.85	-1.41854	21.7	-1.53301	21.7	-1.70823	21.7	-1.69818	21.7	-1.90251
21.7167	-1.19975	10.8583	-1.45751	21.7167	-1.53303	21.7167	-1.72975	21.7167	-1.68882	21.7167	-1.89601
21.7333	-1.21813	10.8667	-1.42739	21.7333	-1.54503	21.7333	-1.73214	21.7333	-1.67164	21.7333	-1.92684
21.75	-1.21015	10.875	-1.42958	21.75	-1.54875	21.75	-1.73563	21.75	-1.69757	21.75	-1.93511
21.7667	-1.21818	10.8833	-1.4198	21.7667	-1.55173	21.7667	-1.75099	21.7667	-1.68191	21.7667	-1.92377
21.7833	-1.22988	10.8917	-1.42586	21.7833	-1.55518	21.7833	-1.75604	21.7833	-1.68504	21.7833	-1.90664
21.8	-1.18933	10.9	-1.42708	21.8	-1.55675	21.8	-1.75007	21.8	-1.69246	21.8	-1.91905
21.8167	-1.19953	10.9083	-1.42807	21.8167	-1.5625	21.8167	-1.76193	21.8167	-1.67558	21.8167	-1.91846
21.8333	-1.20081	10.9167	-1.42102	21.8333	-1.55605	21.8333	-1.74225	21.8333	-1.67228	21.8333	-1.91503
21.85	-1.20352	10.925	-1.42041	21.85	-1.55902	21.85	-1.74657	21.85	-1.68105	21.85	-1.937
21.8667	-1.223	10.9333	-1.42122	21.8667	-1.55096	21.8667	-1.73747	21.8667	-1.67939	21.8667	-1.90239
21.8833	-1.20569	10.9417	-1.42087	21.8833	-1.56581	21.8833	-1.74878	21.8833	-1.68351	21.8833	-1.90971
21.9	-1.19607	10.95	-1.41355	21.9	-1.56038	21.9	-1.72542	21.9	-1.67853	21.9	-1.90629
21.9167	-1.20441	10.9583	-1.41129	21.9167	-1.55024	21.9167	-1.71338	21.9167	-1.6754	21.9167	-1.93913
21.9333	-1.20917	10.9667	-1.4134	21.9333	-1.55148	21.9333	-1.71209	21.9333	-1.68371	21.9333	-1.9142
21.95	-1.20872	10.975	-1.41717	21.95	-1.54078	21.95	-1.70998	21.95	-1.66038	21.95	-1.93157
21.9667	-1.22785	10.9833	-1.41301	21.9667	-1.54271	21.9667	-1.72984	21.9667	-1.65667	21.9667	-1.91857
21.9833	-1.20569	10.9917	-1.41937	21.9833	-1.53817	21.9833	-1.73333	21.9833	-1.67329	21.9833	-1.93381
22	-1.21054	11	-1.40848	22	-1.53434	22	-1.74501	22	-1.66537	22	-1.93949
22.0167	-1.21014	11.0083	-1.42357	22.0167	-1.54517	22.0167	-1.74657	22.0167	-1.68786	22.0167	-1.93122
22.0333	-1.20805	11.0167	-1.41524	22.0333	-1.53877	22.0333	-1.76165	22.0333	-1.68552	22.0333	-1.9272
22.05	-1.1916	11.025	-1.41688	22.05	-1.53718	22.05	-1.75761	22.05	-1.6857	22.05	-1.9298
22.0667	-1.20515	11.0333	-1.4074	22.0667	-1.53408	22.0667	-1.75237	22.0667	-1.69312	22.0667	-1.94173
22.0833	-1.20566	11.0417	-1.41221	22.0833	-1.53354	22.0833	-1.74685	22.0833	-1.69802	22.0833	-1.94338
22.1	-1.19476	11.05	-1.41724	22.1	-1.54375	22.1	-1.73931	22.1	-1.70483	22.1	-1.93854
22.1167	-1.19371	11.0583	-1.41217	22.1167	-1.536	22.1167	-1.71651	22.1167	-1.74298	22.1167	-1.92153
22.1333	-1.1817	11.0667	-1.40949	22.1333	-1.53101	22.1333	-1.70878	22.1333	-1.73259	22.1333	-1.94173
22.15	-1.2054	11.075	-1.40605	22.15	-1.53879	22.15	-1.72414	22.15	-1.71884	22.15	-1.95024
22.1667	-1.19884	11.0833	-1.40663	22.1667	-1.52872	22.1667	-1.73802	22.1667	-1.73449	22.1667	-1.90676
22.1833	-1.20559	11.0917	-1.41828	22.1833	-1.52905	22.1833	-1.73729	22.1833	-1.73691	22.1833	-1.90794
22.2	-1.17633	11.1	-1.44631	22.2	-1.53888	22.2	-1.73379	22.2	-1.72405	22.2	-1.91964
22.2167	-1.18344	11.1083	-1.43148	22.2167	-1.53353	22.2167	-1.75457	22.2167	-1.70161	22.2167	-1.91834
22.2333	-1.18051	11.1167	-1.42621	22.2333	-1.52973	22.2333	-1.73545	22.2333	-1.73975	22.2333	-1.9181
22.25	-1.20222	11.125	-1.4247	22.25	-1.5294	22.25	-1.74069	22.25	-1.71866	22.25	-1.92176
22.2667	-1.21755	11.1333	-1.43261	22.2667	-1.52576	22.2667	-1.74667	22.2667	-1.70044	22.2667	-1.89707
22.2833	-1.19949	11.1417	-1.4229	22.2833	-1.52443	22.2833	-1.7303	22.2833	-1.70278	22.2833	-1.89778
22.3	-1.21399	11.15	-1.42668	22.3	-1.52491	22.3	-1.72883	22.3	-1.71444	22.3	-1.88762
22.3167	-1.20684	11.1583	-1.43296	22.3167	-1.52902	22.3167	-1.71669	22.3167	-1.69838	22.3167	-1.8966
22.3333	-1.20944	11.1667	-1.42944	22.3333	-1.52941	22.3333	-1.70161	22.3333	-1.68623	22.3333	-1.89802
22.35	-1.22605	11.175	-1.43296	22.35	-1.5222	22.35	-1.71237	22.35	-1.72512	22.35	-1.89566
22.3667	-1.22832	11.1833	-1.43177	22.3667	-1.52536	22.3667	-1.72202	22.3667	-1.66618	22.3667	-1.89294
22.3833	-1.23126	11.1917	-1.43967	22.3833	-1.52862	22.3833	-1.72147	22.3833	-1.67426	22.3833	-1.88526
22.4	-1.20429	11.2	-1.448	22.4	-1.53174	22.4	-1.73416	22.4	-1.66666	22.4	-1.87451
22.4167	-1.19104	11.2083	-1.42019	22.4167	-1.52272	22.4167	-1.73462	22.4167	-1.67294	22.4167	-1.87746
22.4333	-1.2156	11.2167	-1.42775	22.4333	-1.5303	22.4333	-1.752	22.4333	-1.70379	22.4333	-1.87723
22.45	-1.20385	11.225	-1.4311	22.45	-1.52535	22.45	-1.74988	22.45	-1.66356	22.45	-1.88786
22.4667	-1.20492	11.2333	-1.42757	22.4667	-1.52553	22.4667	-1.76496	22.4667	-1.6888	22.4667	-1.88798
22.4833	-1.18665	11.2417	-1.43351	22.4833	-1.52782	22.4833	-1.76119	22.4833	-1.67807	22.4833	-1.87415
22.5	-1.17968	11.25	-1.43437	22.5	-1.52688	22.5	-1.73352	22.5	-1.69846	22.5	-1.88136
22.5167	-1.20534	11.2583	-1.43525	22.5167	-1.52955	22.5167	-1.72873	22.5167	-1.73343	22.5167	-1.88042
22.5333	-1.21686	11.2667	-1.43181	22.5333	-1.52712	22.5333	-1.72083	22.5333	-1.65927	22.5333	-1.88148
22.55	-1.18791	11.275	-1.43138	22.55	-1.52515	22.55	-1.70446	22.55	-1.68631	22.55	-1.89176
22.5667	-1.22096	11.2833	-1.42933	22.5667	-1.5302	22.5667	-1.7006	22.5667	-1.68402	22.5667	-1.87675
22.5833	-1.2181	11.2917	-1.43489	22.5833	-1.53416	22.5833	-1.70115	22.5833	-1.70616	22.5833	-1.87782
22.6	-1.21165	11.3	-1.42457	22.6	-1.53251	22.6	-1.72883	22.6	-1.68966	22.6	-1.88762
22.6167	-1.20148	11.3083	-1.43096	22.6167	-1.53834	22.6167	-1.72469	22.6167	-1.71795	22.6167	-1.90841
22.6333	-1.20779	11.3167	-1.42897	22.6333	-1.53441	22.6333	-1.73526	22.6333	-1.70644	22.6333	-1.89518
22.65	-1.20153	11.325	-1.43271	22.65	-1.54189	22.65	-1.73352	22.65	-1.68298	22.65	-1.89436
22.6667	-1.20383	11.3333	-1.43109	22.6667	-1.53766	22.6667	-1.7394	22.6667	-1.69261	22.6667	-1.90286
22.6833	-1.20701	11.3417	-1.43839	22.6833	-1.54757	22.6833	-1.7337	22.6833	-1.68918	22.6833	-1.92082
22.7	-1.23062	11.35	-1.43738	22.7	-1.54343	22.7	-1.73747	22.7	-1.71167	22.7	-1.92826
22.7167	-1.21612	11.3583	-1.43432	22.7167	-1.5531	22.7167	-1.73876	22.7167	-1.67556	22.7167	-1.92625
22.7333	-1.21267	11.3667	-1.42819	22.7333	-1.55109	22.7333	-1.73646	22.7333	-1.70252	22.7333	-1.92578
22.75	-1.20782	11.375	-1.44429	22.75	-1.55919	22.75	-1.72432	22.75	-1.69535	22.75	-1.91692
22.7667	-1.20869	11.3833	-1.44014	22.7667	-1.55294	22.7667	-1.71991	22.7667	-1.69617	22.7667	-1.91397
22.7833	-1.2248	11.3917	-1.45805	22.7833	-1.55344	22.7833	-1.70814	22.7833	-1.68626	22.7833	-1.90782
22.8	-1.214	11.4	-1.43773	22.8	-1.55578	22.8	-1.71834	22.8	-1.6891	22.8	-1.9168
22.8167	-1.21603	11.4083	-1.43372	22.8167	-1.55633	22.8167	-1.71044	22.8167	-1.69691	22.8167	-1.89814
22.8333	-1.20862	11.4167	-1.42269	22.8333	-1.55073	22.8333	-1.71099	22.8333	-1.66641	22.8333	-1.89684
22.85	-1.20559	11.425	-1.42168	22.85	-1.56131	22.85	-1.73885	22.85	-1.68486	22.85	-1.89447
22.8667	-1.21923	11.4333	-1.43543	22.8667	-1.5619	22.8667	-1.73103	22.8667	-1.67899	22.8667	-1.90333
22.8833	-1.24292	11.4417	-1.42625	22.8833	-1.55784	22.8833	-1.75025	22.8833	-1.68407	22.8833	-1.89223
22.9	-1.23578	11.45	-1.43365	22.9	-1.55904	22.9	-1.74188	22.9	-1.68394	22.9	-1.88302
22.9167	-1.23276	11.4583	-1.43303	22.9167	-1.55376	22.9167	-1.75365	22.9167	-1.66168	22.9167	-1.89152
22.9333	-1.24007	11.4667	-1.41436	22.9333	-1.54457	22.9333	-1.74326	22.9333	-1.66948	22.9333	-1.89306
22.95	-1.22698	11.475	-1.42765	22.95	-1.54339	22.95	-1.77168	22.95	-1.68028	22.95	-1.88408
22.9667	-1.25983	11.4833	-1.42664	22.9667	-1.54893	22.9667	-1.72717	22.9667	-1.68918	22.9667	-1.88585
22.9833	-1.20622	11.4917	-1.41874	22.9833	-1.55484	22.9833	-1.73195	22.9833	-1.65561	22.9833	-1.88242
23	-1.21087	11.5	-1.44017	23	-1.54498	23	-1.73747	23	-1.64419	23	-1.87238
23.0167	-1.212	11.5083	-1.42427	23.0167	-1.56091	23.0167	-1.73057	23.0167	-1.67302	23.0167	-1.87628
23.0333	-1.22319	11.5167	-1.41092	23.0333	-1.55258	23.0333	-1.73241	23.0333	-1.63408	23.0333	-1.86967
23.05	-1.2308	11.525	-1.4201	23.05	-1.54672	23.05	-1.71871	23.05	-1.623	23.05	-1.88479
23.0667	-1.22781	11.5333	-1.41402	23.0667	-1.55682	23.0667	-1.71522	23.0667	-1.64783	23.0667	-1.8803
23.0833	-1.21249	11.5417	-1.41411	23.0833	-1.55281	23.0833	-1.70566	23.0833	-1.65289	23.0833	-1.90593
23.1	-1.23155	11.55	-1.41255	23.1	-1.56387	23.1	-1.7154	23.1	-1.643	23.1	-1.90546
23.1167	-1.21983	11.5583	-1.41533	23.1167	-1.56868	23.1167	-1.72092	23.1167	-1.64425	23.1167	-1.88821
23.1333	-1.22554	11.5667	-1.41226	23.1333	-1.5593	23.1333	-1.72074	23.1333	-1.65393	23.1333	-1.89566
23.15	-1.23286	11.575	-1.4154	23.15	-1.5495	23.15	-1.71614	23.15	-1.63632	23.15	-1.90865
23.1667	-1.22443	11.5833	-1.41972	23.1667	-1.55366	23.1667	-1.71972	23.1667	-1.6323	23.1667	-1.91184
23.1833	-1.22257	11.5917	-1.40716	23.1833	-1.54756	23.1833	-1.7429	23.1833	-1.6919	23.1833	-1.91042
23.2	-1.23755	11.6	-1.41662	23.2	-1.53979	23.2	-1.74887	23.2	-1.64445	23.2	-1.90582
23.2167	-1.23765	11.6083	-1.41656	23.2167	-1.54642	23.2167	-1.74234	23.2167	-1.65362	23.2167	-1.91184
23.2333	-1.22418	11.6167	-1.40163	23.2333	-1.53587	23.2333	-1.74786	23.2333	-1.64214	23.2333	-1.93464
23.25	-1.22844	11.625	-1.40629	23.25	-1.53695	23.25	-1.75706	23.25	-1.66666	23.25	-1.91987
23.2667	-1.23364	11.6333	-1.40246	23.2667	-1.53199	23.2667	-1.7554	23.2667	-1.6597	23.2667	-1.91976
23.2833	-1.24466	11.6417	-1.4163	23.2833	-1.54137	23.2833	-1.74556	23.2833	-1.64747	23.2833	-1.92909
23.3	-1.21874	11.65	-1.41531	23.3	-1.53323	23.3	-1.73876	23.3	-1.66104	23.3	-1.93275
23.3167	-1.24132	11.6583	-1.41151	23.3167	-1.52387	23.3167	-1.75549	23.3167	-1.64059	23.3167	-1.92354
23.3333	-1.25508	11.6667	-1.41851	23.3333	-1.52867	23.3333	-1.75319	23.3333	-1.65622	23.3333	-1.91728
23.35	-1.21565	11.675	-1.41136	23.35	-1.52917	23.35	-1.76138	23.35	-1.66905	23.35	-1.90487
23.3667	-1.20674	11.6833	-1.413	23.3667	-1.52856	23.3667	-1.7566	23.3667	-1.64803	23.3667	-1.90688
23.3833	-1.22886	11.6917	-1.41942	23.3833	-1.52551	23.3833	-1.74363	23.3833	-1.66442	23.3833	-1.91539
23.4	-1.20473	11.7	-1.41364	23.4	-1.52616	23.4	-1.73076	23.4	-1.69833	23.4	-1.90428
23.4167	-1.20128	11.7083	-1.42534	23.4167	-1.53049	23.4167	-1.72726	23.4167	-1.64829	23.4167	-1.90664
23.4333	-1.21946	11.7167	-1.4181	23.4333	-1.52884	23.4333	-1.72607	23.4333	-1.692	23.4333	-1.91409
23.45	-1.2267	11.725	-1.42593	23.45	-1.52101	23.45	-1.71356	23.45	-1.66641	23.45	-1.91432
23.4667	-1.23159	11.7333	-1.42683	23.4667	-1.52229	23.4667	-1.72322	23.4667	-1.66697	23.4667	-1.91409
23.4833	-1.22258	11.7417	-1.42826	23.4833	-1.5203	23.4833	-1.70897	23.4833	-1.6581	23.4833	-1.90062
23.5	-1.21228	11.75	-1.43143	23.5	-1.51412	23.5	-1.71301	23.5	-1.66049	23.5	-1.92011
23.5167	-1.20744	11.7583	-1.41623	23.5167	-1.51423	23.5167	-1.70731	23.5167	-1.65642	23.5167	-1.89825
23.5333	-1.21984	11.7667	-1.41117	23.5333	-1.51053	23.5333	-1.70961	23.5333	-1.69185	23.5333	-1.90475
23.55	-1.21395	11.775	-1.42309	23.55	-1.51285	23.55	-1.72248	23.55	-1.65561	23.55	-1.91539
23.5667	-1.20266	11.7833	-1.41646	23.5667	-1.51872	23.5667	-1.72074	23.5667	-1.67573	23.5667	-1.88148
23.5833	-1.20808	11.7917	-1.42715	23.5833	-1.5175	23.5833	-1.72855	23.5833	-1.67492	23.5833	-1.88644
23.6	-1.19021	11.8	-1.40318	23.6	-1.52194	23.6	-1.7429	23.6	-1.67401	23.6	-1.89247
23.6167	-1.2016	11.8083	-1.42285	23.6167	-1.52047	23.6167	-1.74915	23.6167	-1.64928	23.6167	-1.88644
23.6333	-1.20353	11.8167	-1.42201	23.6333	-1.51747	23.6333	-1.73977	23.6333	-1.65296	23.6333	-1.8855
23.65	-1.20045	11.825	-1.42902	23.65	-1.52162	23.65	-1.74492	23.65	-1.64912	23.65	-1.89684
23.6667	-1.1843	11.8333	-1.42155	23.6667	-1.5181	23.6667	-1.77738	23.6667	-1.7208	23.6667	-1.87356
23.6833	-1.21742	11.8417	-1.42127	23.6833	-1.52063	23.6833	-1.74326	23.6833	-1.62511	23.6833	-1.89164
23.7	-1.18988	11.85	-1.41612	23.7	-1.51968	23.7	-1.74271	23.7	-1.62989	23.7	-1.88195
23.7167	-1.18615	11.8583	-1.4283	23.7167	-1.52373	23.7167	-1.7611	23.7167	-1.66183	23.7167	-1.88396
23.7333	-1.19818	11.8667	-1.43019	23.7333	-1.52227	23.7333	-1.7417	23.7333	-1.62224	23.7333	-1.87037
23.75	-1.2115	11.875	-1.42649	23.75	-1.51812	23.75	-1.7383	23.75	-1.71902	23.75	-1.88939
23.7667	-1.21367	11.8833	-1.42292	23.7667	-1.51393	23.7667	-1.74023	23.7667	-1.63057	23.7667	-1.8914
23.7833	-1.20822	11.8917	-1.41723	23.7833	-1.51717	23.7833	-1.7291	23.7833	-1.63787	23.7833	-1.93181
23.8	-1.22656	11.9	-1.42766	23.8	-1.5113	23.8	-1.72533	23.8	-1.61591	23.8	-1.92578
23.8167	-1.20343	11.9083	-1.42468	23.8167	-1.51497	23.8167	-1.71908	23.8167	-1.62656	23.8167	-1.92755
23.8333	-1.2065	11.9167	-1.4451	23.8333	-1.5245	23.8333	-1.7325	23.8333	-1.63497	23.8333	-1.92696
23.85	-1.21106	11.925	-1.4217	23.85	-1.51176	23.85	-1.73186	23.85	-1.59469	23.85	-1.93559
23.8667	-1.23258	11.9333	-1.41736	23.8667	-1.51791	23.8667	-1.70097	23.8667	-1.61469	23.8667	-1.95047
23.8833	-1.22902	11.9417	-1.45341	23.8833	-1.52159	23.8833	-1.7097	23.8833	-1.62859	23.8833	-1.92472
23.9	-1.23049	11.95	-1.429	23.9	-1.51022	23.9	-1.70869	23.9	-1.61578	23.9	-1.94114
23.9167	-1.24535	11.9583	-1.42715	23.9167	-1.51386	23.9167	-1.72285	23.9167	-1.61611	23.9167	-1.93228
23.9333	-1.21218	11.9667	-1.43375	23.9333	-1.51454	23.9333	-1.73352	23.9333	-1.65378	23.9333	-1.94067
23.95	-1.21047	11.975	-1.40934	23.95	-1.51327	23.95	-1.72634	23.95	-1.61792	23.95	-1.9448
23.9667	-1.21946	11.9833	-1.42233	23.9667	-1.51859	23.9667	-1.71991	23.9667	-1.62666	23.9667	-1.91515
23.9833	-1.20645	11.9917	-1.42069	23.9833	-1.5124	23.9833	-1.72175	23.9833	-1.6137	23.9833	-1.92944
24	-1.18288	12	-1.42876	24	-1.51184	24	-1.70262	24	-1.60539	24	-1.92555
24.0167	-1.22668	12.0083	-1.42701	24.0167	-1.51761	24.0167	-1.69858	24.0167	-1.63001	24.0167	-1.93665
24.0333	-1.18856	12.0167	-1.43751	24.0333	-1.50643	24.0333	-1.69885	24.0333	-1.62584	24.0333	-1.90983
24.05	-1.21937	12.025	-1.42565	24.05	-1.52449	24.05	-1.70998	24.05	-1.6214	24.05	-1.93063
24.0667	-1.21315	12.0333	-1.41142	24.0667	-1.51491	24.0667	-1.70989	24.0667	-1.62765	24.0667	-1.92803
24.0833	-1.20365	12.0417	-1.41809	24.0833	-1.53437	24.0833	-1.69618	24.0833	-1.63278	24.0833	-1.95638
24.1	-1.19487	12.05	-1.41669	24.1	-1.5351	24.1	-1.71016	24.1	-1.62999	24.1	-1.94208
24.1167	-1.19466	12.0583	-1.42728	24.1167	-1.5339	24.1167	-1.70474	24.1167	-1.62086	24.1167	-1.95106
24.1333	-1.19843	12.0667	-1.41219	24.1333	-1.53324	24.1333	-1.71678	24.1333	-1.62374	24.1333	-1.95851
24.15	-1.19647	12.075	-1.40297	24.15	-1.5374	24.15	-1.69784	24.15	-1.63385	24.15	-1.9637
24.1667	-1.1906	12.0833	-1.41591	24.1667	-1.53777	24.1667	-1.70777	24.1667	-1.6386	24.1667	-1.96524
24.1833	-1.19165	12.0917	-1.41088	24.1833	-1.5447	24.1833	-1.71182	24.1833	-1.61426	24.1833	-1.96819
24.2	-1.17388	12.1	-1.4414	24.2	-1.54542	24.2	-1.71936	24.2	-1.67243	24.2	-1.95449
24.2167	-1.19009	12.1083	-1.42165	24.2167	-1.55599	24.2167	-1.72377	24.2167	-1.64173	24.2167	-1.95
24.2333	-1.19664	12.1167	-1.42905	24.2333	-1.5578	24.2333	-1.73048	24.2333	-1.64549	24.2333	-1.95118
24.25	-1.20172	12.125	-1.4391	24.25	-1.55534	24.25	-1.74924	24.25	-1.67845	24.25	-1.96878
24.2667	-1.21174	12.1333	-1.41029	24.2667	-1.5476	24.2667	-1.73729	24.2667	-1.65253	24.2667	-1.97245
24.2833	-1.19932	12.1417	-1.41687	24.2833	-1.55075	24.2833	-1.76009	24.2833	-1.67914	24.2833	-1.96441
24.3	-1.19683	12.15	-1.42405	24.3	-1.54805	24.3	-1.74906	24.3	-1.6644	24.3	-1.95402
24.3167	-1.20658	12.1583	-1.43245	24.3167	-1.54485	24.3167	-1.74676	24.3167	-1.67144	24.3167	-1.96193
24.3333	-1.23462	12.1667	-1.42058	24.3333	-1.55748	24.3333	-1.75558	24.3333	-1.69388	24.3333	-1.96689
24.35	-1.21416	12.175	-1.41908	24.35	-1.5555	24.35	-1.74271	24.35	-1.70379	24.35	-1.95437
24.3667	-1.21287	12.1833	-1.42909	24.3667	-1.5487	24.3667	-1.7348	24.3667	-1.65301	24.3667	-1.95697
24.3833	-1.23627	12.1917	-1.42572	24.3833	-1.54132	24.3833	-1.73039	24.3833	-1.69012	24.3833	-1.96878
24.4	-1.23204	12.2	-1.41592	24.4	-1.55477	24.4	-1.71715	24.4	-1.66381	24.4	-1.97906
24.4167	-1.22479	12.2083	-1.42794	24.4167	-1.54523	24.4167	-1.71448	24.4167	-1.66298	24.4167	-1.96276
24.4333	-1.23212	12.2167	-1.42133	24.4333	-1.55387	24.4333	-1.712	24.4333	-1.65268	24.4333	-1.96713
24.45	-1.21675	12.225	-1.42478	24.45	-1.54943	24.45	-1.72653	24.45	-1.65098	24.45	-1.96725
24.4667	-1.21958	12.2333	-1.41212	24.4667	-1.54688	24.4667	-1.72818	24.4667	-1.66913	24.4667	-1.96855
24.4833	-1.21862	12.2417	-1.43977	24.4833	-1.54615	24.4833	-1.75237	24.4833	-1.66122	24.4833	-1.9728
24.5	-1.22452	12.25	-1.41499	24.5	-1.55991	24.5	-1.73499	24.5	-1.67505	24.5	-1.97398
24.5167	-1.21095	12.2583	-1.41448	24.5167	-1.56194	24.5167	-1.76478	24.5167	-1.64419	24.5167	-1.95744
24.5333	-1.21317	12.2667	-1.3983	24.5333	-1.55646	24.5333	-1.75678	24.5333	-1.6739	24.5333	-1.95626
24.55	-1.21724	12.275	-1.41472	24.55	-1.56561	24.55	-1.76083	24.55	-1.66816	24.55	-1.94268
24.5667	-1.2025	12.2833	-1.41526	24.5667	-1.55343	24.5667	-1.78685	24.5667	-1.66727	24.5667	-1.94397
24.5833	-1.20369	12.2917	-1.41664	24.5833	-1.5677	24.5833	-1.76873	24.5833	-1.65894	24.5833	-1.94208
24.6	-1.1937	12.3	-1.41777	24.6	-1.55319	24.6	-1.77002	24.6	-1.69063	24.6	-1.96394
24.6167	-1.20852	12.3083	-1.4016	24.6167	-1.54283	24.6167	-1.76597	24.6167	-1.66237	24.6167	-1.94752
24.6333	-1.21778	12.3167	-1.42292	24.6333	-1.54749	24.6333	-1.77434	24.6333	-1.64623	24.6333	-1.94716
24.65	-1.21997	12.325	-1.41695	24.65	-1.55283	24.65	-1.76837	24.65	-1.67398	24.65	-1.94315
24.6667	-1.17906	12.3333	-1.41059	24.6667	-1.55302	24.6667	-1.76294	24.6667	-1.66653	24.6667	-1.94197
24.6833	-1.21363	12.3417	-1.41135	24.6833	-1.53987	24.6833	-1.77554	24.6833	-1.64516	24.6833	-1.92684
24.7	-1.20363	12.35	-1.41214	24.7	-1.54534	24.7	-1.74915	24.7	-1.66765	24.7	-1.92094
24.7167	-1.19268	12.3583	-1.40803	24.7167	-1.53879	24.7167	-1.74207	24.7167	-1.62828	24.7167	-1.93571
24.7333	-1.18626	12.3667	-1.40454	24.7333	-1.54189	24.7333	-1.73765	24.7333	-1.63131	24.7333	-1.94138
24.75	-1.19699	12.375	-1.41181	24.75	-1.53365	24.75	-1.75034	24.75	-1.65352	24.75	-1.94279
24.7667	-1.20697	12.3833	-1.40134	24.7667	-1.53361	24.7667	-1.73278	24.7667	-1.6476	24.7667	-1.9207
24.7833	-1.20311	12.3917	-1.40791	24.7833	-1.54084	24.7833	-1.74299	24.7833	-1.62259	24.7833	-1.92507
24.8	-1.2293	12.4	-1.39918	24.8	-1.53979	24.8	-1.7325	24.8	-1.62884	24.8	-1.92519
24.8167	-1.22509	12.4083	-1.41294	24.8167	-1.53886	24.8167	-1.73563	24.8167	-1.63449	24.8167	-1.92803
24.8333	-1.22258	12.4167	-1.39424	24.8333	-1.55069	24.8333	-1.73637	24.8333	-1.64292	24.8333	-1.92413
24.85	-1.21591	12.425	-1.41667	24.85	-1.54272	24.85	-1.73692	24.85	-1.64625	24.85	-1.92354
24.8667	-1.22668	12.4333	-1.40891	24.8667	-1.54721	24.8667	-1.74023	24.8667	-1.63616	24.8667	-1.93972
24.8833	-1.22115	12.4417	-1.426	24.8833	-1.54874	24.8833	-1.73637	24.8833	-1.65502	24.8833	-1.95567
24.9	-1.25869	12.45	-1.41004	24.9	-1.55045	24.9	-1.73186	24.9	-1.65032	24.9	-1.95272
24.9167	-1.21731	12.4583	-1.40119	24.9167	-1.55263	24.9167	-1.74703	24.9167	-1.65273	24.9167	-1.94516
24.9333	-1.22241	12.4667	-1.406	24.9333	-1.55029	24.9333	-1.74317	24.9333	-1.64107	24.9333	-1.95035
24.95	-1.23405	12.475	-1.40257	24.95	-1.55014	24.95	-1.75448	24.95	-1.65454	24.95	-1.94929
24.9667	-1.22145	12.4833	-1.4059	24.9667	-1.55538	24.9667	-1.76846	24.9667	-1.66564	24.9667	-1.96217
24.9833	-1.21935	12.4917	-1.40663	24.9833	-1.55169	24.9833	-1.77535	24.9833	-1.65878	24.9833	-1.95792
25	-1.24676	12.5	-1.40152	25	-1.5595	25	-1.78565	25	-1.65467	25	-1.97127
25.0167	-1.23498	12.5083	-1.39312	25.0167	-1.55344	25.0167	-1.78813	25.0167	-1.65418	25.0167	-1.95768
25.0333	-1.22557	12.5167	-1.41409	25.0333	-1.55084	25.0333	-1.77545	25.0333	-1.63626	25.0333	-1.9871
25.05	-1.2381	12.525	-1.40381	25.05	-1.56152	25.05	-1.78501	25.05	-1.65469	25.05	-1.96808
25.0667	-1.21694	12.5333	-1.40202	25.0667	-1.5508	25.0667	-1.75991	25.0667	-1.65502	25.0667	-1.96855
25.0833	-1.21985	12.5417	-1.42199	25.0833	-1.54785	25.0833	-1.76708	25.0833	-1.66844	25.0833	-1.97717
25.1	-1.23849	12.55	-1.38616	25.1	-1.55424	25.1	-1.75752	25.1	-1.68529	25.1	-1.97516
25.1167	-1.22786	12.5583	-1.38967	25.1167	-1.55339	25.1167	-1.73922	25.1167	-1.69724	25.1167	-1.9565
25.1333	-1.22074	12.5667	-1.3983	25.1333	-1.54013	25.1333	-1.74234	25.1333	-1.67169	25.1333	-1.97268
25.15	-1.23441	12.575	-1.40191	25.15	-1.53738	25.15	-1.7417	25.15	-1.69243	25.15	-1.96642
25.1667	-1.23884	12.5833	-1.40852	25.1667	-1.53196	25.1667	-1.73398	25.1667	-1.69355	25.1667	-1.95721
25.1833	-1.19608	12.5917	-1.3975	25.1833	-1.53397	25.1833	-1.73241	25.1833	-1.70351	25.1833	-1.94575
25.2	-1.21241	12.6	-1.3995	25.2	-1.53483	25.2	-1.74234	25.2	-1.69091	25.2	-1.95827
25.2167	-1.2198	12.6083	-1.40033	25.2167	-1.52081	25.2167	-1.74115	25.2167	-1.72784	25.2167	-1.96949
25.2333	-1.22362	12.6167	-1.38969	25.2333	-1.52176	25.2333	-1.73673	25.2333	-1.69116	25.2333	-1.95449
25.25	-1.24437	12.625	-1.38922	25.25	-1.51561	25.25	-1.75752	25.25	-1.70008	25.25	-1.97646
25.2667	-1.23474	12.6333	-1.39022	25.2667	-1.51936	25.2667	-1.76515	25.2667	-1.68496	25.2667	-1.97847
25.2833	-1.20952	12.6417	-1.38063	25.2833	-1.52198	25.2833	-1.76579	25.2833	-1.71284	25.2833	-1.98237
25.3	-1.19079	12.65	-1.38696	25.3	-1.5218	25.3	-1.77342	25.3	-1.70079	25.3	-1.97008
25.3167	-1.18135	12.6583	-1.391	25.3167	-1.50985	25.3167	-1.77057	25.3167	-1.69403	25.3167	-1.9663
25.3333	-1.23014	12.6667	-1.39535	25.3333	-1.52035	25.3333	-1.76083	25.3333	-1.69172	25.3333	-1.96607
25.35	-1.20638	12.675	-1.38933	25.35	-1.52294	25.35	-1.7668	25.35	-1.70768	25.35	-1.98521
25.3667	-1.21218	12.6833	-1.39517	25.3667	-1.52737	25.3667	-1.75273	25.3667	-1.69322	25.3667	-1.96347
25.3833	-1.20501	12.6917	-1.39205	25.3833	-1.53598	25.3833	-1.7554	25.3833	-1.67512	25.3833	-1.9604
25.4	-1.20217	12.7	-1.39399	25.4	-1.53611	25.4	-1.74262	25.4	-1.7041	25.4	-1.96004
25.4167	-1.20658	12.7083	-1.38301	25.4167	-1.53721	25.4167	-1.73002	25.4167	-1.69375	25.4167	-1.97233
25.4333	-1.20438	12.7167	-1.40077	25.4333	-1.53817	25.4333	-1.74179	25.4333	-1.6766	25.4333	-1.97233
25.45	-1.21188	12.725	-1.39693	25.45	-1.55243	25.45	-1.71632	25.45	-1.68427	25.45	-1.96099
25.4667	-1.19427	12.7333	-1.38789	25.4667	-1.5441	25.4667	-1.7543	25.4667	-1.65769	25.4667	-1.95756
25.4833	-1.22665	12.7417	-1.38397	25.4833	-1.54725	25.4833	-1.74804	25.4833	-1.74593	25.4833	-1.95591
25.5	-1.24123	12.75	-1.37615	25.5	-1.55606	25.5	-1.76046	25.5	-1.71076	25.5	-1.9591
25.5167	-1.213	12.7583	-1.38127	25.5167	-1.54901	25.5167	-1.77214	25.5167	-1.6857	25.5167	-1.9552
25.5333	-1.23508	12.7667	-1.38612	25.5333	-1.55901	25.5333	-1.76837	25.5333	-1.68283	25.5333	-1.94716
25.55	-1.22254	12.775	-1.41452	25.55	-1.5552	25.55	-1.77995	25.55	-1.65357	25.55	-1.9513
25.5667	-1.23194	12.7833	-1.39168	25.5667	-1.5546	25.5667	-1.76303	25.5667	-1.68265	25.5667	-1.94019
25.5833	-1.22949	12.7917	-1.38974	25.5833	-1.55377	25.5833	-1.77131	25.5833	-1.68542	25.5833	-1.94716
25.6	-1.2136	12.8	-1.38709	25.6	-1.55401	25.6	-1.74952	25.6	-1.68903	25.6	-1.93736
25.6167	-1.23277	12.8083	-1.39159	25.6167	-1.55096	25.6167	-1.74216	25.6167	-1.6846	25.6167	-1.94764
25.6333	-1.19264	12.8167	-1.37476	25.6333	-1.55258	25.6333	-1.71798	25.6333	-1.68384	25.6333	-1.94421
25.65	-1.2015	12.825	-1.39054	25.65	-1.55884	25.65	-1.73398	25.65	-1.72712	25.65	-1.95449
25.6667	-1.23295	12.8333	-1.38813	25.6667	-1.56113	25.6667	-1.73057	25.6667	-1.68562	25.6667	-1.93441
25.6833	-1.18972	12.8417	-1.39622	25.6833	-1.55686	25.6833	-1.7566	25.6833	-1.67718	25.6833	-1.96937
25.7	-1.20576	12.85	-1.39136	25.7	-1.55101	25.7	-1.75135	25.7	-1.69952	25.7	-1.94362
25.7167	-1.21731	12.8583	-1.38768	25.7167	-1.5532	25.7167	-1.76276	25.7167	-1.69757	25.7167	-1.96583
25.7333	-1.19186	12.8667	-1.38731	25.7333	-1.57284	25.7333	-1.77296	25.7333	-1.74695	25.7333	-1.95709
25.75	-1.20437	12.875	-1.38497	25.75	-1.57559	25.75	-1.77581	25.75	-1.6999	25.75	-1.96075
25.7667	-1.22367	12.8833	-1.38739	25.7667	-1.56302	25.7667	-1.77361	25.7667	-1.70656	25.7667	-1.96063
25.7833	-1.21218	12.8917	-1.3896	25.7833	-1.56242	25.7833	-1.76855	25.7833	-1.69279	25.7833	-1.96075
25.8	-1.23554	12.9	-1.3964	25.8	-1.56112	25.8	-1.768	25.8	-1.6963	25.8	-1.95142
25.8167	-1.21462	12.9083	-1.39492	25.8167	-1.55383	25.8167	-1.78142	25.8167	-1.70067	25.8167	-1.95697
25.8333	-1.23946	12.9167	-1.3967	25.8333	-1.55437	25.8333	-1.7691	25.8333	-1.70974	25.8333	-1.94575
25.85	-1.23461	12.925	-1.38398	25.85	-1.54907	25.85	-1.75053	25.85	-1.70567	25.85	-1.93488
25.8667	-1.20416	12.9333	-1.39815	25.8667	-1.54708	25.8667	-1.74685	25.8667	-1.69581	25.8667	-1.96087
25.8833	-1.21578	12.9417	-1.41145	25.8833	-1.5442	25.8833	-1.73903	25.8833	-1.68544	25.8833	-1.95673
25.9	-1.21141	12.95	-1.40406	25.9	-1.54068	25.9	-1.72248	25.9	-1.69103	25.9	-1.96429
25.9167	-1.20005	12.9583	-1.40178	25.9167	-1.53013	25.9167	-1.74556	25.9167	-1.67789	25.9167	-1.94776
25.9333	-1.20638	12.9667	-1.43117	25.9333	-1.53643	25.9333	-1.75393	25.9333	-1.69602	25.9333	-1.95272
25.95	-1.21148	12.975	-1.40747	25.95	-1.54163	25.95	-1.75135	25.95	-1.70969	25.95	-1.94976
25.9667	-1.21033	12.9833	-1.39932	25.9667	-1.5391	25.9667	-1.76993	25.9667	-1.68814	25.9667	-1.978
25.9833	-1.19586	12.9917	-1.39617	25.9833	-1.53993	25.9833	-1.77471	25.9833	-1.69032	25.9833	-1.95851
26	-1.23033	13	-1.39449	26	-1.54966	26	-1.78528	26	-1.69131	26	-1.96607
26.0167	-1.19734	13.0083	-1.40828	26.0167	-1.53858	26.0167	-1.76708	26.0167	-1.66697	26.0167	-1.96016
26.0333	-1.2294	13.0167	-1.38698	26.0333	-1.53556	26.0333	-1.77728	26.0333	-1.67484	26.0333	-1.978
26.05	-1.2181	13.025	-1.40361	26.05	-1.54151	26.05	-1.77977	26.05	-1.67248	26.05	-1.97339
26.0667	-1.22382	13.0333	-1.39624	26.0667	-1.52447	26.0667	-1.76689	26.0667	-1.68666	26.0667	-1.96784
26.0833	-1.23041	13.0417	-1.40365	26.0833	-1.52482	26.0833	-1.75678	26.0833	-1.70245	26.0833	-1.97965
26.1	-1.22625	13.05	-1.41407	26.1	-1.52292	26.1	-1.75034	26.1	-1.69904	26.1	-1.97599
26.1167	-1.21955	13.0583	-1.41308	26.1167	-1.5203	26.1167	-1.73241	26.1167	-1.7135	26.1167	-1.97824
26.1333	-1.21649	13.0667	-1.41687	26.1333	-1.52024	26.1333	-1.75963	26.1333	-1.70064	26.1333	-1.97705
26.15	-1.22622	13.075	-1.41118	26.15	-1.52305	26.15	-1.74648	26.15	-1.69413	26.15	-1.98308
26.1667	-1.22095	13.0833	-1.43232	26.1667	-1.51497	26.1667	-1.74161	26.1667	-1.68781	26.1667	-1.97469
26.1833	-1.22698	13.0917	-1.43052	26.1833	-1.50804	26.1833	-1.74722	26.1833	-1.70776	26.1833	-1.96323
26.2	-1.22409	13.1	-1.40842	26.2	-1.51161	26.2	-1.76386	26.2	-1.67233	26.2	-1.95697
26.2167	-1.19799	13.1083	-1.40415	26.2167	-1.51419	26.2167	-1.78335	26.2167	-1.66956	26.2167	-1.95319
26.2333	-1.19681	13.1167	-1.40304	26.2333	-1.50723	26.2333	-1.78409	26.2333	-1.68239	26.2333	-1.94622
26.25	-1.19049	13.125	-1.39449	26.25	-1.49605	26.25	-1.7817	26.25	-1.66404	26.25	-1.92448
26.2667	-1.19935	13.1333	-1.39608	26.2667	-1.50663	26.2667	-1.78915	26.2667	-1.67871	26.2667	-1.95154
26.2833	-1.18431	13.1417	-1.40156	26.2833	-1.51106	26.2833	-1.78372	26.2833	-1.67828	26.2833	-1.92129
26.3	-1.22535	13.15	-1.39385	26.3	-1.51078	26.3	-1.76965	26.3	-1.6647	26.3	-1.93074
26.3167	-1.22755	13.1583	-1.40216	26.3167	-1.50695	26.3167	-1.77462	26.3167	-1.67207	26.3167	-1.94587
26.3333	-1.20868	13.1667	-1.41049	26.3333	-1.51053	26.3333	-1.76404	26.3333	-1.65151	26.3333	-1.93665
26.35	-1.19975	13.175	-1.40404	26.35	-1.50683	26.35	-1.75843	26.35	-1.68054	26.35	-1.93547
26.3667	-1.21401	13.1833	-1.39807	26.3667	-1.50565	26.3667	-1.73067	26.3667	-1.64323	26.3667	-1.965
26.3833	-1.20382	13.1917	-1.41298	26.3833	-1.50002	26.3833	-1.74602	26.3833	-1.65172	26.3833	-1.96748
26.4	-1.2148	13.2	-1.37476	26.4	-1.50359	26.4	-1.74492	26.4	-1.63904	26.4	-1.95354
26.4167	-1.20956	13.2083	-1.38864	26.4167	-1.50766	26.4167	-1.74152	26.4167	-1.6524	26.4167	-1.97457
26.4333	-1.21169	13.2167	-1.38895	26.4333	-1.50651	26.4333	-1.74621	26.4333	-1.64768	26.4333	-1.9832
26.45	-1.23083	13.225	-1.39517	26.45	-1.5077	26.45	-1.76092	26.45	-1.6551	26.45	-1.99572
26.4667	-1.22259	13.2333	-1.38199	26.4667	-1.51156	26.4667	-1.77765	26.4667	-1.66486	26.4667	-1.98686
26.4833	-1.23448	13.2417	-1.38648	26.4833	-1.50726	26.4833	-1.76708	26.4833	-1.62958	26.4833	-1.97245
26.5	-1.24307	13.25	-1.38335	26.5	-1.51418	26.5	-1.77618	26.5	-1.62795	26.5	-1.95933
26.5167	-1.26176	13.2583	-1.38676	26.5167	-1.50933	26.5167	-1.78464	26.5167	-1.63698	26.5167	-1.99194
26.5333	-1.2369	13.2667	-1.38269	26.5333	-1.50882	26.5333	-1.79126	26.5333	-1.65225	26.5333	-1.97469
26.55	-1.23223	13.275	-1.38627	26.55	-1.50507	26.55	-1.77453	26.55	-1.64724	26.55	-1.95449
26.5667	-1.19309	13.2833	-1.39463	26.5667	-1.50978	26.5667	-1.7702	26.5667	-1.6659	26.5667	-1.95697
26.5833	-1.23823	13.2917	-1.3709	26.5833	-1.50198	26.5833	-1.75375	26.5833	-1.65606	26.5833	-1.9337
26.6	-1.23273	13.3	-1.38052	26.6	-1.50964	26.6	-1.74473	26.6	-1.66575	26.6	-1.94835
26.6167	-1.21077	13.3083	-1.38165	26.6167	-1.50072	26.6167	-1.7508	26.6167	-1.65085	26.6167	-1.94397
26.6333	-1.19567	13.3167	-1.41474	26.6333	-1.50928	26.6333	-1.73977	26.6333	-1.6477	26.6333	-1.92637
26.65	-1.21616	13.325	-1.3685	26.65	-1.51269	26.65	-1.75586	26.65	-1.66178	26.65	-1.93712
26.6667	-1.19648	13.3333	-1.36632	26.6667	-1.50011	26.6667	-1.75908	26.6667	-1.67721	26.6667	-1.93027
26.6833	-1.1894	13.3417	-1.3672	26.6833	-1.50039	26.6833	-1.78004	26.6833	-1.65385	26.6833	-1.9376
26.7	-1.1909	13.35	-1.382	26.7	-1.50299	26.7	-1.7702	26.7	-1.66143	26.7	-1.94173
26.7167	-1.21198	13.3583	-1.36044	26.7167	-1.50857	26.7167	-1.7828	26.7167	-1.66224	26.7167	-1.92176
26.7333	-1.29992	13.3667	-1.38645	26.7333	-1.50758	26.7333	-1.77912	26.7333	-1.68476	26.7333	-1.93252
26.75	-1.27484	13.375	-1.38038	26.75	-1.50244	26.75	-1.77168	26.75	-1.68626	26.75	-1.92755
26.7667	-1.24141	13.3833	-1.37639	26.7667	-1.49784	26.7667	-1.77719	26.7667	-1.79183	26.7667	-1.93913
26.7833	-1.21824	13.3917	-1.38766	26.7833	-1.5005	26.7833	-1.79089	26.7833	-1.67871	26.7833	-1.92165
26.8	-1.22268	13.4	-1.38626	26.8	-1.49756	26.8	-1.7646	26.8	-1.6738	26.8	-1.93086
26.8167	-1.22811	13.4083	-1.37869	26.8167	-1.50261	26.8167	-1.76386	26.8167	-1.69724	26.8167	-1.91763
26.8333	-1.2238	13.4167	-1.37894	26.8333	-1.49659	26.8333	-1.7474	26.8333	-1.70872	26.8333	-1.92129
26.85	-1.21643	13.425	-1.3797	26.85	-1.49081	26.85	-1.76018	26.85	-1.67167	26.85	-1.93133
26.8667	-1.224	13.4333	-1.38213	26.8667	-1.49152	26.8667	-1.74565	26.8667	-1.69584	26.8667	-1.9298
26.8833	-1.23812	13.4417	-1.38271	26.8833	-1.49541	26.8833	-1.73168	26.8833	-1.71533	26.8833	-1.91243
26.9	-1.21457	13.45	-1.3761	26.9	-1.49739	26.9	-1.74427	26.9	-1.67576	26.9	-1.9363
26.9167	-1.22486	13.4583	-1.36272	26.9167	-1.4931	26.9167	-1.74832	26.9167	-1.72212	26.9167	-1.9285
26.9333	-1.19989	13.4667	-1.38479	26.9333	-1.48679	26.9333	-1.74473	26.9333	-1.70809	26.9333	-1.93842
26.95	-1.21888	13.475	-1.38545	26.95	-1.49097	26.95	-1.73664	26.95	-1.69081	26.95	-1.92744
26.9667	-1.19906	13.4833	-1.37392	26.9667	-1.48652	26.9667	-1.75071	26.9667	-1.70031	26.9667	-1.92814
26.9833	-1.18718	13.4917	-1.37891	26.9833	-1.48518	26.9833	-1.76542	26.9833	-1.68389	26.9833	-1.92826
27	-1.20342	13.5	-1.37729	27	-1.49076	27	-1.75991	27	-1.66326	27	-1.94043
27.0167	-1.18999	13.5083	-1.38652	27.0167	-1.49213	27.0167	-1.75172	27.0167	-1.68593	27.0167	-1.91787
27.0333	-1.19183	13.5167	-1.37616	27.0333	-1.49492	27.0333	-1.75935	27.0333	-1.67233	27.0333	-1.93275
27.05	-1.18899	13.525	-1.38322	27.05	-1.48963	27.05	-1.75457	27.05	-1.65886	27.05	-1.93039
27.0667	-1.20495	13.5333	-1.37611	27.0667	-1.4935	27.0667	-1.76643	27.0667	-1.65306	27.0667	-1.92555
27.0833	-1.20999	13.5417	-1.38053	27.0833	-1.48397	27.0833	-1.7623	27.0833	-1.66021	27.0833	-1.92141
27.1	-1.22918	13.55	-1.38337	27.1	-1.49008	27.1	-1.77756	27.1	-1.65228	27.1	-1.93511
27.1167	-1.22109	13.5583	-1.37451	27.1167	-1.48337	27.1167	-1.78363	27.1167	-1.64859	27.1167	-1.92625
27.1333	-1.24625	13.5667	-1.3761	27.1333	-1.49474	27.1333	-1.77535	27.1333	-1.68023	27.1333	-1.92484
27.15	-1.20741	13.575	-1.37957	27.15	-1.49371	27.15	-1.77931	27.15	-1.63477	27.15	-1.93145
27.1667	-1.20359	13.5833	-1.38122	27.1667	-1.49435	27.1667	-1.76588	27.1667	-1.63611	27.1667	-1.92389
27.1833	-1.19135	13.5917	-1.37887	27.1833	-1.48897	27.1833	-1.76745	27.1833	-1.63726	27.1833	-1.91196
27.2	-1.18711	13.6	-1.38423	27.2	-1.48885	27.2	-1.77434	27.2	-1.68328	27.2	-1.93074
27.2167	-1.18493	13.6083	-1.42718	27.2167	-1.49403	27.2167	-1.75218	27.2167	-1.6077	27.2167	-1.94291
27.2333	-1.18737	13.6167	-1.3712	27.2333	-1.4946	27.2333	-1.76956	27.2333	-1.66267	27.2333	-1.95307
27.25	-1.18621	13.625	-1.37289	27.25	-1.50027	27.25	-1.73949	27.25	-1.63017	27.25	-1.92909
27.2667	-1.22825	13.6333	-1.38555	27.2667	-1.4971	27.2667	-1.74473	27.2667	-1.63992	27.2667	-1.92673
27.2833	-1.19214	13.6417	-1.38792	27.2833	-1.49622	27.2833	-1.75053	27.2833	-1.64262	27.2833	-1.93547
27.3	-1.20296	13.65	-1.38954	27.3	-1.50501	27.3	-1.73398	27.3	-1.63995	27.3	-1.9363
27.3167	-1.21168	13.6583	-1.38407	27.3167	-1.49767	27.3167	-1.74501	27.3167	-1.64971	27.3167	-1.965
27.3333	-1.23648	13.6667	-1.38484	27.3333	-1.4993	27.3333	-1.74216	27.3333	-1.69929	27.3333	-1.96051
27.35	-1.22377	13.675	-1.37675	27.35	-1.50372	27.35	-1.75025	27.35	-1.70476	27.35	-1.95165
27.3667	-1.22418	13.6833	-1.38559	27.3667	-1.50762	27.3667	-1.74216	27.3667	-1.6846	27.3667	-1.97847
27.3833	-1.21214	13.6917	-1.39703	27.3833	-1.49864	27.3833	-1.76653	27.3833	-1.71538	27.3833	-1.96063
27.4	-1.21122	13.7	-1.39035	27.4	-1.5036	27.4	-1.75255	27.4	-1.6874	27.4	-1.97977
27.4167	-1.20566	13.7083	-1.38674	27.4167	-1.49945	27.4167	-1.78859	27.4167	-1.69698	27.4167	-1.96489
27.4333	-1.18306	13.7167	-1.395	27.4333	-1.50095	27.4333	-1.77655	27.4333	-1.69462	27.4333	-1.98296
27.45	-1.18864	13.725	-1.39122	27.45	-1.50032	27.45	-1.77967	27.45	-1.69388	27.45	-1.96619
27.4667	-1.20406	13.7333	-1.39353	27.4667	-1.50197	27.4667	-1.77545	27.4667	-1.65136	27.4667	-1.96536
27.4833	-1.21383	13.7417	-1.40096	27.4833	-1.49744	27.4833	-1.77066	27.4833	-1.66966	27.4833	-1.9871
27.5	-1.18968	13.75	-1.4321	27.5	-1.50403	27.5	-1.77232	27.5	-1.66399	27.5	-1.95626
27.5167	-1.29772	13.7583	-1.39226	27.5167	-1.49447	27.5167	-1.76312	27.5167	-1.64092	27.5167	-1.97363
27.5333	-1.22142	13.7667	-1.38283	27.5333	-1.49485	27.5333	-1.80064	27.5333	-1.64564	27.5333	-1.96737
27.55	-1.22575	13.775	-1.403	27.55	-1.49898	27.55	-1.78289	27.55	-1.63576	27.55	-1.97753
27.5667	-1.21647	13.7833	-1.39297	27.5667	-1.49053	27.5667	-1.79108	27.5667	-1.64043	27.5667	-1.96347
27.5833	-1.22975	13.7917	-1.39299	27.5833	-1.4923	27.5833	-1.77076	27.5833	-1.65337	27.5833	-1.95957
27.6	-1.22747	13.8	-1.39625	27.6	-1.48922	27.6	-1.7805	27.6	-1.64513	27.6	-1.95957
27.6167	-1.21958	13.8083	-1.38963	27.6167	-1.49161	27.6167	-1.77894	27.6167	-1.62455	27.6167	-1.94846
27.6333	-1.22638	13.8167	-1.39561	27.6333	-1.48986	27.6333	-1.78096	27.6333	-1.63258	27.6333	-1.94149
27.65	-1.22856	13.825	-1.39295	27.65	-1.49444	27.65	-1.76735	27.65	-1.61687	27.65	-1.9617
27.6667	-1.22605	13.8333	-1.40278	27.6667	-1.48939	27.6667	-1.75531	27.6667	-1.6184	27.6667	-1.9337
27.6833	-1.24071	13.8417	-1.39639	27.6833	-1.48636	27.6833	-1.75558	27.6833	-1.66542	27.6833	-1.95213
27.7	-1.20482	13.85	-1.40232	27.7	-1.48442	27.7	-1.76689	27.7	-1.64254	27.7	-1.92921
27.7167	-1.23802	13.8583	-1.39087	27.7167	-1.49033	27.7167	-1.752	27.7167	-1.69848	27.7167	-1.93901
27.7333	-1.20246	13.8667	-1.40024	27.7333	-1.48328	27.7333	-1.76037	27.7333	-1.63764	27.7333	-1.93299
27.75	-1.1822	13.875	-1.38982	27.75	-1.4834	27.75	-1.74942	27.75	-1.63436	27.75	-1.91952
27.7667	-1.20441	13.8833	-1.39062	27.7667	-1.48652	27.7667	-1.75191	27.7667	-1.64394	27.7667	-1.94575
27.7833	-1.19316	13.8917	-1.39592	27.7833	-1.48142	27.7833	-1.7508	27.7833	-1.67795	27.7833	-1.92649
27.8	-1.1804	13.9	-1.38861	27.8	-1.48181	27.8	-1.74519	27.8	-1.67363	27.8	-1.91598
27.8167	-1.20144	13.9083	-1.38874	27.8167	-1.47819	27.8167	-1.74519	27.8167	-1.65492	27.8167	-1.91125
27.8333	-1.20987	13.9167	-1.36936	27.8333	-1.47171	27.8333	-1.76156	27.8333	-1.67075	27.8333	-1.90971
27.85	-1.22071	13.925	-1.37385	27.85	-1.46951	27.85	-1.76147	27.85	-1.66664	27.85	-1.91621
27.8667	-1.20458	13.9333	-1.38146	27.8667	-1.47349	27.8667	-1.76257	27.8667	-1.68778	27.8667	-1.92732
27.8833	-1.22714	13.9417	-1.38239	27.8833	-1.47478	27.8833	-1.77407	27.8833	-1.68427	27.8833	-1.92259
27.9	-1.22285	13.95	-1.38095	27.9	-1.48051	27.9	-1.77342	27.9	-1.65766	27.9	-1.93299
27.9167	-1.22998	13.9583	-1.36898	27.9167	-1.47888	27.9167	-1.78105	27.9167	-1.66727	27.9167	-1.94776
27.9333	-1.27687	13.9667	-1.38013	27.9333	-1.48047	27.9333	-1.77287	27.9333	-1.70514	27.9333	-1.93452
27.95	-1.21491	13.975	-1.3811	27.95	-1.48454	27.95	-1.78243	27.95	-1.67579	27.95	-1.94327
27.9667	-1.21709	13.9833	-1.37422	27.9667	-1.47898	27.9667	-1.78418	27.9667	-1.67268	27.9667	-1.94492
27.9833	-1.21761	13.9917	-1.37511	27.9833	-1.48724	27.9833	-1.77149	27.9833	-1.65911	27.9833	-1.92992
28	-1.21006	14	-1.38527	28	-1.49116	28	-1.77443	28	-1.65294	28	-1.93878
28.0167	-1.20947	14.0083	-1.37063	28.0167	-1.48424	28.0167	-1.76083	28.0167	-1.67899	28.0167	-1.93854
28.0333	-1.20444	14.0167	-1.36466	28.0333	-1.49322	28.0333	-1.74979	28.0333	-1.66155	28.0333	-1.95059
28.05	-1.2114	14.025	-1.37519	28.05	-1.49111	28.05	-1.74979	28.05	-1.68544	28.05	-1.94409
28.0667	-1.19546	14.0333	-1.37576	28.0667	-1.48939	28.0667	-1.73931	28.0667	-1.64722	28.0667	-1.94728
28.0833	-1.2153	14.0417	-1.36951	28.0833	-1.49436	28.0833	-1.74538	28.0833	-1.66204	28.0833	-1.9617
28.1	-1.20715	14.05	-1.37524	28.1	-1.49716	28.1	-1.7406	28.1	-1.66697	28.1	-1.96193
28.1167	-1.20216	14.0583	-1.36977	28.1167	-1.49788	28.1167	-1.75926	28.1167	-1.65815	28.1167	-1.95898
28.1333	-1.20073	14.0667	-1.3736	28.1333	-1.49052	28.1333	-1.7703	28.1333	-1.65317	28.1333	-1.95189
28.15	-1.17932	14.075	-1.36674	28.15	-1.49158	28.15	-1.76689	28.15	-1.64315	28.15	-1.94634
28.1667	-1.20916	14.0833	-1.3693	28.1667	-1.49575	28.1667	-1.76533	28.1667	-1.64971	28.1667	-1.97375
28.1833	-1.18259	14.0917	-1.36926	28.1833	-1.49796	28.1833	-1.7725	28.1833	-1.6429	28.1833	-1.96158
28.2	-1.18586	14.1	-1.36602	28.2	-1.49241	28.2	-1.77149	28.2	-1.62917	28.2	-1.96961
28.2167	-1.19858	14.1083	-1.37092	28.2167	-1.48858	28.2167	-1.77416	28.2167	-1.64051	28.2167	-1.96796
28.2333	-1.19037	14.1167	-1.37687	28.2333	-1.49235	28.2333	-1.77204	28.2333	-1.66374	28.2333	-1.96217
28.25	-1.1952	14.125	-1.37436	28.25	-1.48772	28.25	-1.77591	28.25	-1.62501	28.25	-1.94811
28.2667	-1.18468	14.1333	-1.38115	28.2667	-1.48307	28.2667	-1.78004	28.2667	-1.60556	28.2667	-1.95921
28.2833	-1.20717	14.1417	-1.37924	28.2833	-1.47967	28.2833	-1.77967	28.2833	-1.60587	28.2833	-1.94504
28.3	-1.19172	14.15	-1.3793	28.3	-1.47906	28.3	-1.76248	28.3	-1.62086	28.3	-1.94776
28.3167	-1.18824	14.1583	-1.36722	28.3167	-1.47525	28.3167	-1.77361	28.3167	-1.63105	28.3167	-1.94315
28.3333	-1.18427	14.1667	-1.3688	28.3333	-1.47119	28.3333	-1.75246	28.3333	-1.62905	28.3333	-1.93063
28.35	-1.20003	14.175	-1.37937	28.35	-1.46872	28.35	-1.74492	28.35	-1.62203	28.35	-1.93322
28.3667	-1.19826	14.1833	-1.38221	28.3667	-1.47588	28.3667	-1.74832	28.3667	-1.61385	28.3667	-1.92117
28.3833	-1.2114	14.1917	-1.38005	28.3833	-1.4721	28.3833	-1.74069	28.3833	-1.61926	28.3833	-1.91409
28.4	-1.22305	14.2	-1.38634	28.4	-1.4726	28.4	-1.76726	28.4	-1.6413	28.4	-1.90652
28.4167	-1.22762	14.2083	-1.3887	28.4167	-1.47034	28.4167	-1.75935	28.4167	-1.76499	28.4167	-1.90511
28.4333	-1.21336	14.2167	-1.37877	28.4333	-1.46815	28.4333	-1.76496	28.4333	-1.64242	28.4333	-1.92023
28.45	-1.22731	14.225	-1.40432	28.45	-1.4643	28.45	-1.7566	28.45	-1.64239	28.45	-1.91952
28.4667	-1.27013	14.2333	-1.38408	28.4667	-1.4658	28.4667	-1.75522	28.4667	-1.6353	28.4667	-1.91326
28.4833	-1.24473	14.2417	-1.39532	28.4833	-1.45989	28.4833	-1.74832	28.4833	-1.64536	28.4833	-1.94965
28.5	-1.21319	14.25	-1.38624	28.5	-1.46536	28.5	-1.76138	28.5	-1.65731	28.5	-1.94551
28.5167	-1.21376	14.2583	-1.38542	28.5167	-1.46225	28.5167	-1.75715	28.5167	-1.65215	28.5167	-1.94657
28.5333	-1.22384	14.2667	-1.37751	28.5333	-1.46997	28.5333	-1.75632	28.5333	-1.64722	28.5333	-1.94953
28.55	-1.21713	14.275	-1.3727	28.55	-1.46511	28.55	-1.76478	28.55	-1.6581	28.55	-1.9474
28.5667	-1.19926	14.2833	-1.37718	28.5667	-1.46253	28.5667	-1.77774	28.5667	-1.6568	28.5667	-1.94409
28.5833	-1.20533	14.2917	-1.38859	28.5833	-1.46166	28.5833	-1.79135	28.5833	-1.64785	28.5833	-1.9513
28.6	-1.20811	14.3	-1.37586	28.6	-1.47111	28.6	-1.79246	28.6	-1.63784	28.6	-1.9689
28.6167	-1.19282	14.3083	-1.3848	28.6167	-1.4683	28.6167	-1.76745	28.6167	-1.63883	28.6167	-1.94232
28.6333	-1.19457	14.3167	-1.39204	28.6333	-1.47049	28.6333	-1.78262	28.6333	-1.63965	28.6333	-1.95874
28.65	-1.20094	14.325	-1.37831	28.65	-1.46973	28.65	-1.79402	28.65	-1.65393	28.65	-1.95071
28.6667	-1.20607	14.3333	-1.37951	28.6667	-1.46653	28.6667	-1.79475	28.6667	-1.64198	28.6667	-1.95839
28.6833	-1.21115	14.3417	-1.37731	28.6833	-1.46915	28.6833	-1.79466	28.6833	-1.63385	28.6833	-1.963
28.7	-1.19738	14.35	-1.37252	28.7	-1.46563	28.7	-1.79549	28.7	-1.62249	28.7	-1.95
28.7167	-1.23299	14.3583	-1.37325	28.7167	-1.46115	28.7167	-1.78354	28.7167	-1.69899	28.7167	-1.94752
28.7333	-1.22602	14.3667	-1.37475	28.7333	-1.46981	28.7333	-1.80882	28.7333	-1.67274	28.7333	-1.94587
28.75	-1.21616	14.375	-1.38605	28.75	-1.45784	28.75	-1.79163	28.75	-1.61662	28.75	-1.94303
28.7667	-1.22547	14.3833	-1.38452	28.7667	-1.45966	28.7667	-1.78685	28.7667	-1.62615	28.7667	-1.94138
28.7833	-1.21604	14.3917	-1.3681	28.7833	-1.45632	28.7833	-1.79034	28.7833	-1.65197	28.7833	-1.93275
28.8	-1.22031	14.4	-1.37953	28.8	-1.45521	28.8	-1.77866	28.8	-1.62445	28.8	-1.96276
28.8167	-1.21728	14.4083	-1.37951	28.8167	-1.46126	28.8167	-1.7851	28.8167	-1.61578	28.8167	-1.93334
28.8333	-1.2178	14.4167	-1.38329	28.8333	-1.46073	28.8333	-1.77489	28.8333	-1.65154	28.8333	-1.95319
28.85	-1.22326	14.425	-1.37913	28.85	-1.45929	28.85	-1.78032	28.85	-1.60856	28.85	-1.92661
28.8667	-1.20461	14.4333	-1.36952	28.8667	-1.45738	28.8667	-1.77866	28.8667	-1.61446	28.8667	-1.9285
28.8833	-1.22255	14.4417	-1.38214	28.8833	-1.45467	28.8833	-1.77554	28.8833	-1.59807	28.8833	-1.93382
28.9	-1.20644	14.45	-1.37841	28.9	-1.45901	28.9	-1.77305	28.9	-1.60267	28.9	-1.93771
28.9167	-1.20786	14.4583	-1.37241	28.9167	-1.45094	28.9167	-1.77351	28.9167	-1.61461	28.9167	-1.92306
28.9333	-1.22112	14.4667	-1.37178	28.9333	-1.45342	28.9333	-1.77388	28.9333	-1.61621	28.9333	-1.92519
28.95	-1.20914	14.475	-1.37067	28.95	-1.45358	28.95	-1.75062	28.95	-1.64719	28.95	-1.92188
28.9667	-1.20816	14.4833	-1.38095	28.9667	-1.45185	28.9667	-1.7668	28.9667	-1.68943	28.9667	-1.93889
28.9833	-1.19021	14.4917	-1.38761	28.9833	-1.45191	28.9833	-1.76496	28.9833	-1.70679	28.9833	-1.9396
29	-1.20481	14.5	-1.37385	29	-1.45147	29	-1.76129	29	-1.69136	29	-1.93287
29.0167	-1.20545	14.5083	-1.3775	29.0167	-1.4491	29.0167	-1.75457	29.0167	-1.70054	29.0167	-1.93252
29.0333	-1.20727	14.5167	-1.38341	29.0333	-1.4507	29.0333	-1.74795	29.0333	-1.72649	29.0333	-1.92425
29.05	-1.2046	14.525	-1.38397	29.05	-1.45784	29.05	-1.7531	29.05	-1.69632	29.05	-1.92058
29.0667	-1.20986	14.5333	-1.37982	29.0667	-1.46049	29.0667	-1.75926	29.0667	-1.71098	29.0667	-1.92744
29.0833	-1.21542	14.5417	-1.37718	29.0833	-1.45448	29.0833	-1.79163	29.0833	-1.71551	29.0833	-1.92944
29.1	-1.19786	14.55	-1.38436	29.1	-1.45759	29.1	-1.77967	29.1	-1.70316	29.1	-1.91775
29.1167	-1.20604	14.5583	-1.38251	29.1167	-1.46298	29.1167	-1.78878	29.1167	-1.72827	29.1167	-1.90924
29.1333	-1.19752	14.5667	-1.3782	29.1333	-1.4781	29.1333	-1.80331	29.1333	-1.69881	29.1333	-1.91928
29.15	-1.1885	14.575	-1.37657	29.15	-1.46914	29.15	-1.79788	29.15	-1.78715	29.15	-1.92176
29.1667	-1.21026	14.5833	-1.381	29.1667	-1.47099	29.1667	-1.78446	29.1667	-1.77521	29.1667	-1.89306
29.1833	-1.20404	14.5917	-1.38637	29.1833	-1.47085	29.1833	-1.77241	29.1833	-1.7655	29.1833	-1.90003
29.2	-1.20408	14.6	-1.36868	29.2	-1.46993	29.2	-1.76156	29.2	-1.764	29.2	-1.90345
29.2167	-1.19033	14.6083	-1.37593	29.2167	-1.47277	29.2167	-1.74483	29.2167	-1.76888	29.2167	-1.90144
29.2333	-1.19794	14.6167	-1.37135	29.2333	-1.48077	29.2333	-1.73857	29.2333	-1.76306	29.2333	-1.90546
29.25	-1.20637	14.625	-1.38018	29.25	-1.48542	29.25	-1.75209	29.25	-1.75419	29.25	-1.89507
29.2667	-1.20143	14.6333	-1.3796	29.2667	-1.48662	29.2667	-1.74639	29.2667	-1.76484	29.2667	-1.91054
29.2833	-1.23006	14.6417	-1.38344	29.2833	-1.48233	29.2833	-1.76027	29.2833	-1.74158	29.2833	-1.91987
29.3	-1.21711	14.65	-1.38328	29.3	-1.48271	29.3	-1.77627	29.3	-1.74555	29.3	-1.92141
29.3167	-1.20952	14.6583	-1.37488	29.3167	-1.47119	29.3167	-1.77545	29.3167	-1.72956	29.3167	-1.91184
29.3333	-1.20556	14.6667	-1.36988	29.3333	-1.48181	29.3333	-1.76708	29.3333	-1.75841	29.3333	-1.92165
29.35	-1.19835	14.675	-1.37316	29.35	-1.47129	29.35	-1.79669	29.35	-1.73658	29.35	-1.92921
29.3667	-1.20319	14.6833	-1.37489	29.3667	-1.47325	29.3667	-1.79393	29.3667	-1.77849	29.3667	-1.93145
29.3833	-1.20951	14.6917	-1.37195	29.3833	-1.47366	29.3833	-1.79135	29.3833	-1.72748	29.3833	-1.94527
29.4	-1.26125	14.7	-1.3786	29.4	-1.47129	29.4	-1.77066	29.4	-1.73366	29.4	-1.93724
29.4167	-1.21674	14.7083	-1.37955	29.4167	-1.47655	29.4167	-1.75935	29.4167	-1.78329	29.4167	-1.94445
29.4333	-1.19395	14.7167	-1.37099	29.4333	-1.46661	29.4333	-1.74354	29.4333	-1.77528	29.4333	-1.94232
29.45	-1.18335	14.725	-1.36219	29.45	-1.46237	29.45	-1.72993	29.45	-1.74728	29.45	-1.94279
29.4667	-1.2017	14.7333	-1.36103	29.4667	-1.47045	29.4667	-1.73149	29.4667	-1.71747	29.4667	-1.94291
29.4833	-1.21029	14.7417	-1.36525	29.4833	-1.46134	29.4833	-1.73306	29.4833	-1.7441	29.4833	-1.92862
29.5	-1.21706	14.75	-1.36674	29.5	-1.46732	29.5	-1.75053	29.5	-1.72814	29.5	-1.92791
29.5167	-1.19932	14.7583	-1.37564	29.5167	-1.46433	29.5167	-1.74887	29.5167	-1.76232	29.5167	-1.92212
29.5333	-1.20866	14.7667	-1.36758	29.5333	-1.46984	29.5333	-1.74547	29.5333	-1.73439	29.5333	-1.91928
29.55	-1.20674	14.775	-1.35846	29.55	-1.46123	29.55	-1.76349	29.55	-1.73442	29.55	-1.90853
29.5667	-1.19704	14.7833	-1.36201	29.5667	-1.44991	29.5667	-1.77388	29.5667	-1.75272	29.5667	-1.90274
29.5833	-1.20077	14.7917	-1.36165	29.5833	-1.44973	29.5833	-1.77646	29.5833	-1.72491	29.5833	-1.90345
29.6	-1.19928	14.8	-1.36329	29.6	-1.45846	29.6	-1.75623	29.6	-1.73925	29.6	-1.99501
29.6167	-1.19883	14.8083	-1.3758	29.6167	-1.46689	29.6167	-1.75375	29.6167	-1.73477	29.6167	-1.96571
29.6333	-1.19389	14.8167	-1.37018	29.6333	-1.46512	29.6333	-1.75393	29.6333	-1.75383	29.6333	-1.97138
29.65	-1.20113	14.825	-1.36078	29.65	-1.4691	29.65	-1.75264	29.65	-1.76575	29.65	-1.9754
29.6667	-1.18294	14.8333	-1.35522	29.6667	-1.53105	29.6667	-1.74786	29.6667	-1.7501	29.6667	-1.97623
29.6833	-1.18823	14.8417	-1.37794	29.6833	-1.53566	29.6833	-1.73756	29.6833	-1.74532	29.6833	-1.99229
29.7	-1.19233	14.85	-1.35389	29.7	-1.53344	29.7	-1.74483	29.7	-1.77157	29.7	-2.01403
29.7167	-1.19673	14.8583	-1.33817	29.7167	-1.52546	29.7167	-1.73067	29.7167	-1.7548	29.7167	-1.98556
29.7333	-1.21296	14.8667	-1.36259	29.7333	-1.53699	29.7333	-1.73931	29.7333	-1.75917	29.7333	-2.00423
29.75	-1.19229	14.875	-1.35124	29.75	-1.53918	29.75	-1.72616	29.75	-1.74253	29.75	-2.00753
29.7667	-1.19797	14.8833	-1.34604	29.7667	-1.53606	29.7667	-1.74492	29.7667	-1.75882	29.7667	-2.01474
29.7833	-1.18918	14.8917	-1.36233	29.7833	-1.5406	29.7833	-1.75825	29.7833	-1.73937	29.7833	-2.04723
29.8	-1.2061	14.9	-1.36094	29.8	-1.54048	29.8	-1.75108	29.8	-1.78499	29.8	-2.01214
29.8167	-1.18868	14.9083	-1.35738	29.8167	-1.53275	29.8167	-1.76735	29.8167	-1.78354	29.8167	-2.02029
29.8333	-1.1826	14.9167	-1.36006	29.8333	-1.53087	29.8333	-1.75733	29.8333	-1.75084	29.8333	-2.02041
29.85	-1.20368	14.925	-1.35606	29.85	-1.53149	29.85	-1.77554	29.85	-1.76662	29.85	-2.02809
29.8667	-1.18477	14.9333	-1.36545	29.8667	-1.529	29.8667	-1.76156	29.8667	-1.76118	29.8667	-2.0125
29.8833	-1.19123	14.9417	-1.36678	29.8833	-1.52241	29.8833	-1.76671	29.8833	-1.75051	29.8833	-2.00234
29.9	-1.1914	14.95	-1.3633	29.9	-1.52089	29.9	-1.74198	29.9	-1.76451	29.9	-2.01155
29.9167	-1.198	14.9583	-1.35533	29.9167	-1.51636	29.9167	-1.75623	29.9167	-1.7576	29.9167	-2.00163
29.9333	-1.21062	14.9667	-1.35961	29.9333	-1.51409	29.9333	-1.73168	29.9333	-1.76316	29.9333	-1.99915
29.95	-1.19616	14.975	-1.36098	29.95	-1.51788	29.95	-1.74446	29.95	-1.76939	29.95	-1.97434
29.9667	-1.19037	14.9833	-1.35562	29.9667	-1.50997	29.9667	-1.73379	29.9667	-1.77292	29.9667	-1.99135
29.9833	-1.21252	14.9917	-1.36439	29.9833	-1.51443	29.9833	-1.77434	29.9833	-1.77119	29.9833	-1.99312
30	-1.20198	15	-1.36964	30	-1.51634	30	-1.7291	30	-1.82703	30	-1.98615
30.0167	-1.18807	15.0083	-1.3689	30.0167	-1.51548	30.0167	-1.72984	30.0167	-1.81422	30.0167	-1.98958
30.0333	-1.19392	15.0167	-1.35513	30.0333	-1.51209	30.0333	-1.71651	30.0333	-1.7868	30.0333	-1.96713
30.05	-1.18001	15.025	-1.35913	30.05	-1.51207	30.05	-1.74464	30.05	-1.76863	30.05	-1.97906
30.0667	-1.19227	15.0333	-1.35588	30.0667	-1.51581	30.0667	-1.74004	30.0667	-1.76746	30.0667	-1.97481
30.0833	-1.17079	15.0417	-1.35627	30.0833	-1.51936	30.0833	-1.73581	30.0833	-1.77035	30.0833	-1.96323
30.1	-1.17663	15.05	-1.36446	30.1	-1.51666	30.1	-1.74124	30.1	-1.78649	30.1	-1.96288
30.1167	-1.17187	15.0583	-1.36096	30.1167	-1.51176	30.1167	-1.75825	30.1167	-1.77127	30.1167	-1.96583
30.1333	-1.17885	15.0667	-1.37909	30.1333	-1.52308	30.1333	-1.75384	30.1333	-1.80385	30.1333	-1.96524
30.15	-1.16969	15.075	-1.35695	30.15	-1.53539	30.15	-1.76414	30.15	-1.78769	30.15	-1.96642
30.1667	-1.19056	15.0833	-1.34905	30.1667	-1.53309	30.1667	-1.77278	30.1667	-1.77635	30.1667	-2.00328
30.1833	-1.19722	15.0917	-1.36843	30.1833	-1.52941	30.1833	-1.75485	30.1833	-1.81135	30.1833	-1.98438
30.2	-1.19624	15.1	-1.36739	30.2	-1.52524	30.2	-1.75991	30.2	-1.77239	30.2	-1.99135
30.2167	-1.17554	15.1083	-1.35584	30.2167	-1.52629	30.2167	-1.76542	30.2167	-1.7702	30.2167	-1.99785
30.2333	-1.21311	15.1167	-1.34976	30.2333	-1.526	30.2333	-1.77305	30.2333	-1.76535	30.2333	-2.00151
30.25	-1.20515	15.125	-1.36146	30.25	-1.52414	30.25	-1.75476	30.25	-1.78011	30.25	-2.0034
30.2667	-1.19895	15.1333	-1.37855	30.2667	-1.52026	30.2667	-1.7657	30.2667	-1.77333	30.2667	-2.01179
30.2833	-1.19839	15.1417	-1.36232	30.2833	-1.5088	30.2833	-1.75457	30.2833	-1.76657	30.2833	-1.99099
30.3	-1.20054	15.15	-1.35396	30.3	-1.51354	30.3	-1.74758	30.3	-1.79173	30.3	-1.98651
30.3167	-1.19317	15.1583	-1.34664	30.3167	-1.4993	30.3167	-1.73536	30.3167	-1.76082	30.3167	-1.99005
30.3333	-1.20631	15.1667	-1.33742	30.3333	-1.49198	30.3333	-1.73536	30.3333	-1.78565	30.3333	-1.98332
30.35	-1.2147	15.175	-1.34902	30.35	-1.49601	30.35	-1.73913	30.35	-1.76481	30.35	-1.97812
30.3667	-1.19891	15.1833	-1.35491	30.3667	-1.49218	30.3667	-1.74483	30.3667	-1.77554	30.3667	-1.97032
30.3833	-1.22902	15.1917	-1.35269	30.3833	-1.48861	30.3833	-1.72717	30.3833	-1.74929	30.3833	-1.96701
30.4	-1.19726	15.2	-1.34976	30.4	-1.48768	30.4	-1.70703	30.4	-1.75104	30.4	-1.98178
30.4167	-1.20962	15.2083	-1.34693	30.4167	-1.48373	30.4167	-1.72083	30.4167	-1.764	30.4167	-1.96063
30.4333	-1.18765	15.2167	-1.34191	30.4333	-1.49335	30.4333	-1.72607	30.4333	-1.76123	30.4333	-1.97847
30.45	-1.18863	15.225	-1.35426	30.45	-1.49611	30.45	-1.72239	30.45	-1.7531	30.45	-1.98993
30.4667	-1.18088	15.2333	-1.35161	30.4667	-1.49795	30.4667	-1.71733	30.4667	-1.74435	30.4667	-1.99277
30.4833	-1.19541	15.2417	-1.3455	30.4833	-1.50351	30.4833	-1.72028	30.4833	-1.73508	30.4833	-1.98615
30.5	-1.2229	15.25	-1.34144	30.5	-1.51549	30.5	-1.7314	30.5	-1.73251	30.5	-2.00694
30.5167	-1.20638	15.2583	-1.33742	30.5167	-1.51774	30.5167	-1.72708	30.5167	-1.74331	30.5167	-2.01226
30.5333	-1.2284	15.2667	-1.33519	30.5333	-1.52216	30.5333	-1.71356	30.5333	-1.75955	30.5333	-2.0047
30.55	-1.2138	15.275	-1.34331	30.55	-1.51775	30.55	-1.71853	30.55	-1.73851	30.55	-2.00765
30.5667	-1.20557	15.2833	-1.34587	30.5667	-1.51761	30.5667	-1.72947	30.5667	-1.7411	30.5667	-1.9728
30.5833	-1.2149	15.2917	-1.34234	30.5833	-1.52426	30.5833	-1.73168	30.5833	-1.75338	30.5833	-1.97835
30.6	-1.20672	15.3	-1.36384	30.6	-1.52329	30.6	-1.73057	30.6	-1.75668	30.6	-1.97127
30.6167	-1.21047	15.3083	-1.33921	30.6167	-1.51875	30.6167	-1.71531	30.6167	-1.77343	30.6167	-1.97067
30.6333	-1.22498	15.3167	-1.3379	30.6333	-1.51543	30.6333	-1.73067	30.6333	-1.79315	30.6333	-1.9578
30.65	-1.2272	15.325	-1.34636	30.65	-1.49502	30.65	-1.71752	30.65	-1.79231	30.65	-1.94965
30.6667	-1.20998	15.3333	-1.34508	30.6667	-1.49331	30.6667	-1.728	30.6667	-1.75782	30.6667	-1.94835
30.6833	-1.22913	15.3417	-1.33674	30.6833	-1.48838	30.6833	-1.73241	30.6833	-1.78232	30.6833	-1.97705
30.7	-1.20136	15.35	-1.3428	30.7	-1.48729	30.7	-1.74621	30.7	-1.76525	30.7	-2.00033
30.7167	-1.20623	15.3583	-1.34623	30.7167	-1.48197	30.7167	-1.73793	30.7167	-1.78032	30.7167	-1.98024
30.7333	-1.20746	15.3667	-1.34404	30.7333	-1.47115	30.7333	-1.73802	30.7333	-1.79257	30.7333	-1.99383
30.75	-1.20439	15.375	-1.3524	30.75	-1.47829	30.75	-1.73508	30.75	-1.80812	30.75	-2.00801
30.7667	-1.21683	15.3833	-1.3592	30.7667	-1.48813	30.7667	-1.74556	30.7667	-1.77434	30.7667	-2.00801
30.7833	-1.22719	15.3917	-1.35207	30.7833	-1.48693	30.7833	-1.73637	30.7833	-1.77259	30.7833	-2.00423
30.8	-1.20732	15.4	-1.3437	30.8	-1.49886	30.8	-1.73931	30.8	-1.81259	30.8	-1.98095
30.8167	-1.21873	15.4083	-1.33704	30.8167	-1.49834	30.8167	-1.74032	30.8167	-1.79153	30.8167	-1.98639
30.8333	-1.19839	15.4167	-1.346	30.8333	-1.49989	30.8333	-1.7268	30.8333	-1.77368	30.8333	-1.99773
30.85	-1.20532	15.425	-1.3503	30.85	-1.50889	30.85	-1.73536	30.85	-1.74217	30.85	-2.01675
30.8667	-1.20645	15.4333	-1.34779	30.8667	-1.50841	30.8667	-1.72745	30.8667	-1.78715	30.8667	-2.0021
30.8833	-1.21021	15.4417	-1.33876	30.8833	-1.49489	30.8833	-1.73067	30.8833	-1.75383	30.8833	-1.99702
30.9	-1.20538	15.45	-1.33471	30.9	-1.51924	30.9	-1.73352	30.9	-1.76075	30.9	-1.98686
30.9167	-1.18381	15.4583	-1.34784	30.9167	-1.51108	30.9167	-1.7314	30.9167	-1.72679	30.9167	-1.99229
30.9333	-1.19715	15.4667	-1.39269	30.9333	-1.50285	30.9333	-1.72699	30.9333	-1.74591	30.9333	-2.0047
30.95	-1.22446	15.475	-1.39528	30.95	-1.50178	30.95	-1.71274	30.95	-1.74113	30.95	-1.98851
30.9667	-1.21058	15.4833	-1.4045	30.9667	-1.51161	30.9667	-1.73232	30.9667	-1.75328	30.9667	-1.98993
30.9833	-1.20962	15.4917	-1.39665	30.9833	-1.5199	30.9833	-1.73545	30.9833	-1.77063	30.9833	-1.97233
31	-1.19833	15.5	-1.39887	31	-1.50974	31	-1.73922	31	-1.78375	31	-1.97564
31.0167	-1.18583	15.5083	-1.40514	31.0167	-1.51365	31.0167	-1.73195	31.0167	-1.78271	31.0167	-1.96831
31.0333	-1.20208	15.5167	-1.40596	31.0333	-1.51035	31.0333	-1.72441	31.0333	-1.81359	31.0333	-1.96689
31.05	-1.19795	15.525	-1.40955	31.05	-1.51211	31.05	-1.72313	31.05	-1.76677	31.05	-1.9383
31.0667	-1.22495	15.5333	-1.40403	31.0667	-1.5154	31.0667	-1.72451	31.0667	-1.82459	31.0667	-1.94799
31.0833	-1.1994	15.5417	-1.40342	31.0833	-1.50735	31.0833	-1.72607	31.0833	-1.80652	31.0833	-1.95272
31.1	-1.21892	15.55	-1.40639	31.1	-1.51466	31.1	-1.72497	31.1	-1.78288	31.1	-1.95095
31.1167	-1.20264	15.5583	-1.40096	31.1167	-1.52018	31.1167	-1.71651	31.1167	-1.7654	31.1167	-1.95721
31.1333	-1.22546	15.5667	-1.44637	31.1333	-1.51774	31.1333	-1.73232	31.1333	-1.76547	31.1333	-1.95532
31.15	-1.20487	15.575	-1.39725	31.15	-1.50675	31.15	-1.75025	31.15	-1.74677	31.15	-1.97575
31.1667	-1.22233	15.5833	-1.39897	31.1667	-1.51224	31.1667	-1.74335	31.1667	-1.74713	31.1667	-1.96831
31.1833	-1.20658	15.5917	-1.4051	31.1833	-1.51126	31.1833	-1.74372	31.1833	-1.74209	31.1833	-1.96654
31.2	-1.20595	15.6	-1.42743	31.2	-1.5166	31.2	-1.752	31.2	-1.75061	31.2	-1.98261
31.2167	-1.21033	15.6083	-1.40224	31.2167	-1.50828	31.2167	-1.74676	31.2167	-1.75373	31.2167	-1.9728
31.2333	-1.20304	15.6167	-1.39596	31.2333	-1.50351	31.2333	-1.74731	31.2333	-1.76098	31.2333	-1.97847
31.25	-1.22205	15.625	-1.40173	31.25	-1.50711	31.25	-1.74253	31.25	-1.74522	31.25	-1.98284
31.2667	-1.2263	15.6333	-1.39987	31.2667	-1.50886	31.2667	-1.75531	31.2667	-1.7409	31.2667	-1.99359
31.2833	-1.21407	15.6417	-1.39657	31.2833	-1.51119	31.2833	-1.75568	31.2833	-1.73172	31.2833	-2.01167
31.3	-1.20106	15.65	-1.40605	31.3	-1.50705	31.3	-1.76735	31.3	-1.78164	31.3	-1.99147
31.3167	-1.20852	15.6583	-1.40676	31.3167	-1.50995	31.3167	-1.76101	31.3167	-1.74931	31.3167	-1.98532
31.3333	-1.19543	15.6667	-1.42406	31.3333	-1.51099	31.3333	-1.7486	31.3333	-1.77666	31.3333	-1.99206
31.35	-1.19109	15.675	-1.41357	31.35	-1.50728	31.35	-1.752	31.35	-1.77104	31.35	-1.97989
31.3667	-1.19076	15.6833	-1.41326	31.3667	-1.50831	31.3667	-1.74381	31.3667	-1.75882	31.3667	-1.97824
31.3833	-1.21691	15.6917	-1.40815	31.3833	-1.50925	31.3833	-1.75908	31.3833	-1.77617	31.3833	-1.96867
31.4	-1.18795	15.7	-1.40783	31.4	-1.50695	31.4	-1.74823	31.4	-1.76847	31.4	-1.96808
31.4167	-1.19156	15.7083	-1.40091	31.4167	-1.51816	31.4167	-1.73949	31.4167	-1.77673	31.4167	-1.96264
31.4333	-1.19279	15.7167	-1.40325	31.4333	-1.50941	31.4333	-1.73729	31.4333	-1.76766	31.4333	-1.96819
31.45	-1.20023	15.725	-1.4096	31.45	-1.513	31.45	-1.73572	31.45	-1.78909	31.45	-1.95638
31.4667	-1.18633	15.7333	-1.4011	31.4667	-1.50117	31.4667	-1.73765	31.4667	-1.77638	31.4667	-1.94882
31.4833	-1.19966	15.7417	-1.4074	31.4833	-1.51108	31.4833	-1.72975	31.4833	-1.81216	31.4833	-1.95484
31.5	-1.22766	15.75	-1.41734	31.5	-1.49961	31.5	-1.71954	31.5	-1.79557	31.5	-1.96252
31.5167	-1.19881	15.7583	-1.40517	31.5167	-1.50914	31.5167	-1.72	31.5167	-1.88233	31.5167	-1.96323
31.5333	-1.20804	15.7667	-1.40609	31.5333	-1.49815	31.5333	-1.71577	31.5333	-1.7823	31.5333	-1.96961
31.55	-1.21322	15.775	-1.40121	31.55	-1.5025	31.55	-1.71577	31.55	-1.78334	31.55	-1.9832
31.5667	-1.20515	15.7833	-1.40579	31.5667	-1.49447	31.5667	-1.7063	31.5667	-1.82312	31.5667	-1.99229
31.5833	-1.20569	15.7917	-1.40424	31.5833	-1.50176	31.5833	-1.71356	31.5833	-1.79135	31.5833	-1.98674
31.6	-1.2177	15.8	-1.40521	31.6	-1.50256	31.6	-1.71218	31.6	-1.7838	31.6	-1.98804
31.6167	-1.20309	15.8083	-1.4121	31.6167	-1.4969	31.6167	-1.71834	31.6167	-1.78179	31.6167	-1.99808
31.6333	-1.20584	15.8167	-1.4067	31.6333	-1.49512	31.6333	-1.74179	31.6333	-1.85219	31.6333	-2.00659
31.65	-1.21265	15.825	-1.39794	31.65	-1.48485	31.65	-1.74326	31.65	-1.79933	31.65	-1.97268
31.6667	-1.1998	15.8333	-1.41325	31.6667	-1.48538	31.6667	-1.73701	31.6667	-1.79747	31.6667	-1.98769
31.6833	-1.20415	15.8417	-1.3995	31.6833	-1.47944	31.6833	-1.75117	31.6833	-1.79341	31.6833	-1.99962
31.7	-1.2035	15.85	-1.4049	31.7	-1.48193	31.7	-1.74023	31.7	-1.78642	31.7	-1.99253
31.7167	-1.20681	15.8583	-1.40053	31.7167	-1.48307	31.7167	-1.74933	31.7167	-1.79562	31.7167	-2.00623
31.7333	-1.22382	15.8667	-1.40744	31.7333	-1.48582	31.7333	-1.76607	31.7333	-1.79778	31.7333	-2.00718
31.75	-1.24644	15.875	-1.42285	31.75	-1.48594	31.75	-1.74335	31.75	-1.80492	31.75	-1.98509
31.7667	-1.19618	15.8833	-1.41106	31.7667	-1.47736	31.7667	-1.76965	31.7667	-1.78886	31.7667	-2.00304
31.7833	-1.20615	15.8917	-1.42317	31.7833	-1.47935	31.7833	-1.77728	31.7833	-1.79435	31.7833	-1.98438
31.8	-1.20758	15.9	-1.42385	31.8	-1.47092	31.8	-1.77269	31.8	-1.81923	31.8	-1.99879
31.8167	-1.23276	15.9083	-1.4205	31.8167	-1.47064	31.8167	-1.76781	31.8167	-1.7978	31.8167	-1.99123
31.8333	-1.22289	15.9167	-1.41531	31.8333	-1.47774	31.8333	-1.77572	31.8333	-1.7838	31.8333	-1.97646
31.85	-1.18807	15.925	-1.41953	31.85	-1.47803	31.85	-1.77866	31.85	-1.76581	31.85	-1.97623
31.8667	-1.21701	15.9333	-1.43257	31.8667	-1.47918	31.8667	-1.75926	31.8667	-1.81252	31.8667	-1.97091
31.8833	-1.23304	15.9417	-1.42069	31.8833	-1.47373	31.8833	-1.76322	31.8833	-1.78423	31.8833	-1.95945
31.9	-1.20097	15.95	-1.41395	31.9	-1.4764	31.9	-1.77977	31.9	-1.77076	31.9	-1.95697
31.9167	-1.22564	15.9583	-1.41516	31.9167	-1.46478	31.9167	-1.76469	31.9167	-1.77556	31.9167	-1.97127
31.9333	-1.1975	15.9667	-1.41334	31.9333	-1.47348	31.9333	-1.75347	31.9333	-1.77615	31.9333	-1.94657
31.95	-1.20553	15.975	-1.42172	31.95	-1.46831	31.95	-1.75733	31.95	-1.77203	31.95	-1.9689
31.9667	-1.20374	15.9833	-1.40669	31.9667	-1.46259	31.9667	-1.75549	31.9667	-1.76758	31.9667	-1.94929
31.9833	-1.21662	15.9917	-1.41114	31.9833	-1.46195	31.9833	-1.74372	31.9833	-1.81315	31.9833	-1.95272
32	-1.22156	16	-1.41218	32	-1.46219	32	-1.74326	32	-1.76822	32	-1.93996
32.0167	-1.24774	16.0083	-1.4096	32.0167	-1.4775	32.0167	-1.71908	32.0167	-1.75589	32.0167	-1.93393
32.0333	-1.22097	16.0167	-1.41308	32.0333	-1.47364	32.0333	-1.73471	32.0333	-1.77879	32.0333	-1.93771
32.05	-1.21591	16.025	-1.42371	32.05	-1.46539	32.05	-1.72552	32.05	-1.75511	32.05	-1.94338
32.0667	-1.22105	16.0333	-1.41258	32.0667	-1.4603	32.0667	-1.73545	32.0667	-1.77168	32.0667	-1.94575
32.0833	-1.20279	16.0417	-1.40336	32.0833	-1.45589	32.0833	-1.72405	32.0833	-1.75513	32.0833	-1.94386
32.1	-1.20692	16.05	-1.40027	32.1	-1.46017	32.1	-1.73839	32.1	-1.75417	32.1	-1.94882
32.1167	-1.20923	16.0583	-1.38735	32.1167	-1.45911	32.1167	-1.74345	32.1167	-1.73731	32.1167	-1.96808
32.1333	-1.2073	16.0667	-1.39552	32.1333	-1.46342	32.1333	-1.74326	32.1333	-1.74674	32.1333	-1.97351
32.15	-1.22009	16.075	-1.38603	32.15	-1.46316	32.15	-1.73719	32.15	-1.74575	32.15	-1.97575
32.1667	-1.22837	16.0833	-1.3882	32.1667	-1.46538	32.1667	-1.72441	32.1667	-1.72608	32.1667	-1.97894
32.1833	-1.2164	16.0917	-1.38457	32.1833	-1.46767	32.1833	-1.71917	32.1833	-1.72905	32.1833	-1.9806
32.2	-1.20353	16.1	-1.38493	32.2	-1.45881	32.2	-1.74299	32.2	-1.74021	32.2	-1.99182
32.2167	-1.20335	16.1083	-1.37798	32.2167	-1.46842	32.2167	-1.75365	32.2167	-1.76675	32.2167	-1.99525
32.2333	-1.21749	16.1167	-1.38881	32.2333	-1.45835	32.2333	-1.75853	32.2333	-1.76062	32.2333	-1.97953
32.25	-1.20185	16.125	-1.37268	32.25	-1.45871	32.25	-1.76974	32.25	-1.73991	32.25	-1.99312
32.2667	-1.19563	16.1333	-1.38552	32.2667	-1.45645	32.2667	-1.75016	32.2667	-1.73475	32.2667	-1.98473
32.2833	-1.16902	16.1417	-1.37558	32.2833	-1.44989	32.2833	-1.76266	32.2833	-1.76919	32.2833	-1.99336
32.3	-1.1817	16.15	-1.38813	32.3	-1.45857	32.3	-1.7623	32.3	-1.75943	32.3	-1.97599
32.3167	-1.20028	16.1583	-1.38702	32.3167	-1.46259	32.3167	-1.76506	32.3167	-1.75127	32.3167	-1.96394
32.3333	-1.18626	16.1667	-1.3675	32.3333	-1.46446	32.3333	-1.7691	32.3333	-1.76321	32.3333	-1.94882
32.35	-1.19913	16.175	-1.38924	32.35	-1.45598	32.35	-1.776	32.35	-1.74405	32.35	-1.9591
32.3667	-1.19281	16.1833	-1.38325	32.3667	-1.45239	32.3667	-1.77232	32.3667	-1.75615	32.3667	-1.9565
32.3833	-1.18344	16.1917	-1.37413	32.3833	-1.45587	32.3833	-1.77094	32.3833	-1.74359	32.3833	-1.93311
32.4	-1.18923	16.2	-1.36747	32.4	-1.45153	32.4	-1.78243	32.4	-1.74258	32.4	-1.94811
32.4167	-1.19114	16.2083	-1.36137	32.4167	-1.45915	32.4167	-1.75246	32.4167	-1.82571	32.4167	-1.94728
32.4333	-1.18756	16.2167	-1.37262	32.4333	-1.51815	32.4333	-1.76423	32.4333	-1.75112	32.4333	-1.94019
32.45	-1.18623	16.225	-1.37252	32.45	-1.51563	32.45	-1.744	32.45	-1.7672	32.45	-1.95957
32.4667	-1.19771	16.2333	-1.37551	32.4667	-1.50974	32.4667	-1.7371	32.4667	-1.75973	32.4667	-1.97457
32.4833	-1.19183	16.2417	-1.38799	32.4833	-1.51076	32.4833	-1.73278	32.4833	-1.82139	32.4833	-1.97186
32.5	-1.24814	16.25	-1.39559	32.5	-1.51873	32.5	-1.72009	32.5	-1.76375	32.5	-1.98757
32.5167	-1.21838	16.2583	-1.36905	32.5167	-1.51443	32.5167	-1.72938	32.5167	-1.79724	32.5167	-1.98603
32.5333	-1.20077	16.2667	-1.37081	32.5333	-1.52034	32.5333	-1.72552	32.5333	-1.78921	32.5333	-1.98249
[truncated: 12,448 more rows]

## Sheet: Figure 2c
	Faradaic Efficiency
[truncated: 21 more rows]

[truncated: 4 more sheets: Figure 4b, Figure 4c, Figure 4e, Figure 4f]
